# Supplementary material for: Hypothetical Outcome Plots Outperform Error Bars and Violin Plots for Inferences about Reliability of Variable Ordering
Source: PLoS One. 2015 Nov 16;10(11):e0142444. doi: 10.1371/journal.pone.0142444 (PMC4646698; doi:10.1371/journal.pone.0142444)
Supplement: S4 File — All experiment interface and visualization stimuli code is available as a zipped file. (ZIP) [file pone.0142444.s004.zip › experiment_code/data/one/96.js]

var results = [[676.901008478709, 665.433027900284, 671.508566401098, 677.501176039145, 671.109745675729, 666.31781653976, 675.988411469727, 671.875901479154, 678.049958968583, 673.66419456867, 673.60745462546, 664.918624511816, 674.638813773672, 665.425097799507, 666.086718169816, 669.638070632176, 673.455632297056, 671.724186217152, 672.453361584551, 670.156189493317, 675.133951551537, 676.844503434727, 672.37401073466, 673.63307646647, 669.94875515415, 672.856308840781, 667.276654628612, 670.547829531925, 669.072965400655, 676.905184670399, 671.429661984979, 667.728802847557, 672.398631295729, 668.427275921026, 665.346575542496, 670.499667692817, 673.729129165136, 673.381602975989, 672.729691936984, 672.738360928412, 672.142345861559, 676.552716240142, 667.589652834455, 668.604472725866, 672.975361788706, 669.579474642161, 673.716661256228, 672.945335440359, 672.164347214845, 672.195131914126, 673.627175578773, 672.827508432246, 667.177241719649, 670.616122755047, 675.822155559536, 674.238148118899, 668.901646103346, 677.717769499004, 669.181227177409, 666.122203619592, 670.185061222017, 673.365066127454, 676.5537646951, 669.475412479771, 669.545940714606, 670.489096067702, 675.716028522447, 674.106786784998, 667.958560145194, 668.05291536024, 668.658338175493, 675.725227982169, 667.560584034028, 668.991103599492, 675.000501109462, 672.965192665656, 666.427088707659, 672.501288120948, 671.769733789866, 667.668589168314, 673.321139088679, 668.8054378614, 670.680625758597, 674.29237999202, 669.037515734573, 674.504375096265, 673.1095591589, 671.882999176587, 674.359708550561, 665.732308446914, 671.247592034149, 674.187277276193, 674.945259860447, 672.787894829403, 667.624455328283, 674.758862352805, 670.838181839262, 671.884537892561, 673.871612129493, 669.773059056521, 669.844454081737, 675.517547460298, 672.204838605073, 674.633688526144, 668.126694753442, 672.190805791469, 669.227591077182, 672.187894598161, 664.20388931089, 669.492595318778, 673.484897229144, 671.076295501425, 668.978272982855, 666.198351326945, 671.77456053464, 673.782578129457, 669.915358853627, 670.172142841357, 669.291256780826, 671.636703320318, 672.211451454301, 673.157948428423, 672.664719570562, 671.350579787725, 668.114190609262, 673.072435823481, 670.419943382132, 673.919950054611, 672.658663459708, 671.923033764628, 663.72969788102, 666.490809290447, 675.836582698838, 669.338772565898, 675.590927695846, 672.923494570255, 678.923772283543, 670.469883324818, 673.774002930504, 676.016502397751, 676.169003740413, 672.459997457555, 671.790000380136, 671.969008532703, 672.804456858152, 678.094596555867, 672.852899357928, 676.008063350383, 672.141503870169, 673.393029268119, 667.948976145394, 671.797767913949, 675.632075220084, 677.388960279016, 673.360061412462, 669.82201841892, 669.997023325832, 672.956466547066, 670.461065507062, 670.377550203637, 672.748710423954, 673.371428247643, 672.653824102441, 671.442309886857, 672.490658390877, 667.037315673668, 673.752375300731, 669.080344601903, 669.118480812584, 668.04932695144, 675.093554888842, 665.250936701891, 676.295247100541, 669.735430993043, 684.659587846557, 668.861131106299, 672.525082047982, 670.69333111195, 672.866751725707, 673.614350442689, 675.414995855424, 671.041055005077, 679.751689874392, 669.486446469901, 668.73437947479, 671.467892483962, 672.235526029097, 673.503515083545, 670.270266660367, 670.661485558517, 672.309241930266, 668.710659720885, 673.791975555939, 671.967072056037, 671.769105171075, 668.678785589864, 672.339753274213, 666.881348428568, 670.637541283237, 678.299323489861, 668.379004247848, 672.093564086323, 673.575465316837, 669.296817975324, 672.109923145394, 673.000481211188, 671.731525105631, 672.14634470509, 675.730555130967, 674.57702157765, 679.533336204066, 672.02432572969, 676.640106318866, 665.64232985419, 673.489174104286, 672.621496232272, 671.861103201687, 672.430950562684, 676.371456311682, 669.965276940353, 668.388027407643, 669.777352389516, 673.739739518407, 673.45704116434, 670.197358936403, 675.215847816742, 670.547694258572, 672.235145281739, 669.385388098725, 671.436636272832, 668.178769165905, 666.848940574633, 668.627839648842, 669.369647668424, 670.2843565404, 670.966927895269, 671.447049475087, 673.923445165056, 675.783743423801, 673.450479455906, 674.70813664309, 673.910788862389, 675.098193462469, 672.979746800302, 673.520270863795, 670.858024805494, 675.00075274813, 674.147441267709, 664.273705467288, 673.179529485777, 667.314634482344, 665.218873123479, 667.494311356558, 679.582009033808, 670.961781534752, 672.01375404111, 670.389616147058, 672.224886587979, 673.152138502028, 670.439290708589, 671.957958937608, 666.821314268592, 671.159850982253, 674.288406899106, 669.249401733661, 670.723050944298, 670.412516849682, 670.319508801799, 670.24705826456, 674.138206352097, 672.223965758902, 670.458543183078, 675.801694847312, 673.186697547576, 667.606622597213, 676.878652108851, 673.195987279068, 672.682696960794, 669.163606361627, 672.12792322131, 675.72753630571, 675.399190356847, 672.031326140652, 672.997962417067, 670.176577709025, 670.859389826409, 672.910048639007, 669.621775152551, 675.128590149811, 673.278401493078, 669.044197439964, 669.418586267853, 673.452081817539, 665.601588613677, 673.713810801011, 673.178183975429, 679.540910703385, 671.881155609291, 671.442082086436, 672.649247678965, 669.031101430372, 675.097833345995, 671.401768917305, 667.174874837432, 676.416960349733, 675.021110028478, 667.839780145271, 671.738841575737, 675.411065685435, 674.769840513835, 674.596155579193, 663.498235597589, 668.157729906687, 674.01581425935, 673.541934402789, 673.369309720645, 675.458230322568, 671.21051104793, 666.547833527402, 673.080997143843, 666.992016952467, 671.980265922508, 674.692324551075, 670.031916026849, 671.774201401892, 672.784890672651, 676.860024695323, 668.39316739749, 672.494566268255, 672.764499716559, 670.573357940351, 674.18698793269, 673.207924890758, 663.529193835454, 677.810754498506, 674.177838512029, 674.613975647333, 673.380440036049, 667.083918950409, 670.969396209716, 673.86470650076, 669.764638202548, 670.882662029533, 676.690248374389, 674.176559075817, 673.138928660392, 678.149889317338, 673.09100444896, 673.169147155407, 671.032815982495, 676.729844104864, 673.008867739804, 670.783690716787, 674.920944204535, 668.643636225904, 676.581849330183, 667.910741396796, 669.464004840973, 670.501174754639, 672.881026324656, 669.845932568999, 670.940796816946, 668.968089668554, 670.2933195694, 672.969995861637, 674.001151057969, 672.072893479185, 672.181528225019, 671.888489890736, 672.70168211605, 672.753923203672, 679.320341151242, 666.974406556605, 670.847229676453, 668.973758999428, 671.963518558534, 674.792551773023, 674.448097385416, 674.127757449987, 669.864188129663, 675.388175096133, 673.568548043951, 676.992219149209, 670.769833555278, 671.426480766898, 672.074938519096, 675.354762360577, 672.892588439366, 671.156285830671, 672.54123717119, 671.538478738988, 677.496778903804, 667.885172303683, 671.88549502265, 678.602393809503, 673.655796995865, 676.83563087706, 672.599893486951, 673.089642663169, 671.918905483987, 671.900540747784, 668.03796622209, 667.816108015902, 667.099220048727, 669.057167192526, 673.900757723026, 671.782556950046, 672.794885081502, 677.59797250575, 672.526191285455, 675.026991413017, 668.477070804074, 673.164534375141, 670.922848614449, 673.79722840319, 672.470807211972, 672.131834499913, 675.896254170112, 678.332437486383, 668.570100911082, 673.217380980284, 672.203040476181, 666.537661469808, 675.118723181395, 675.79465595434, 675.17067039079, 676.159442061354, 670.184159077304, 676.659265271991, 670.594896626995, 669.907767835989, 675.713950414506, 671.80672178057, 674.636502672616, 669.792226164658, 669.789579751388, 671.912810459215, 674.192566906585, 676.276226334641, 667.842420526986, 671.162689702131, 674.281942001351, 671.703314840462, 674.622518524497, 671.812918453063, 671.358018672515, 667.166742629008, 669.149788106731, 673.093327778304, 670.337339384217, 669.862208545051, 668.36806311746, 668.773750910783, 672.06994137923, 671.856144239784, 676.962075272274, 674.688351704798, 669.419140567281, 674.921209466962, 671.577554353719, 668.166330086023, 668.272953140984, 666.767122288809, 669.360460860276, 668.976311503642, 671.855498132759, 673.428117502148, 671.526110489557, 669.359539551196, 670.417432042457, 669.590402246253, 666.460119435633, 668.869612707562, 676.547732495534, 670.064789702543, 673.395804096451, 672.199825182251, 668.505522063843, 673.332675982491, 671.365756655929, 670.87170970593, 670.920616325019, 674.347358821679, 668.180254337452, 675.213839919075, 672.310733196508, 677.283570167011, 668.344488048522, 674.166959730632, 670.981809176426, 665.437206383077, 671.071544854112, 670.745633471768, 670.317126585673, 674.004577876997, 679.065286241575, 670.521560726808, 664.844180303604, 670.64839216485, 665.555069718662, 678.171139010629, 673.010612103256, 673.5530014683, 674.080954860055, 670.141603754012, 670.857474723387, 674.527666874831, 672.558831762189, 676.699062968213, 665.711184175015, 665.888736178299, 676.058045548087, 667.240859281375, 669.669610267754, 672.572707380766, 667.090033112693, 672.653114957468, 674.106099979905, 673.51811788552, 671.101727040699, 674.445671824266, 669.667230521477, 671.263753554029, 670.386388938348, 677.204953845571, 671.464285038981, 674.128215314985, 668.634971584283, 671.656663372773, 669.656148763898, 675.199688963266, 672.44334711429, 675.364512880101, 669.204382845019, 661.329007518445, 667.928781849026, 676.659086007148, 673.380905049493, 676.650224150946, 670.902400192017, 668.052976374258, 669.25050521289, 673.618303701722, 674.308197307504, 668.554669488399, 671.991781451437, 669.420148688215, 671.757953216043, 676.188461514004, 676.687036349283, 668.487694179038, 666.760980085872, 670.864748832224, 675.584195399568, 672.079483962576, 672.214257697305, 670.598035419027, 671.069783735788, 673.831320436313, 671.910514134569, 669.703222254015, 674.022636767121, 673.029673442907, 673.064045777957, 672.276828775724, 670.10186927863, 670.935231757647, 672.816456972697, 669.627052333335, 673.102614578706, 672.048620398967, 670.968565564058, 671.643304343499, 673.267354550718, 673.315263793266, 668.879839672427, 671.200901912262, 676.924213093192, 670.470341789422, 670.895736251963, 671.513614741343, 668.476492302102, 671.646785755779, 671.092792955615, 673.88841450732, 676.456973294509, 671.834299004819, 668.41041279638, 676.192894818193, 667.367371239194, 672.462079756888, 672.484326994964, 666.35978762816, 676.720399717015, 674.296411106831, 671.787379906251, 675.938012745891, 673.884699687648, 671.626733420479, 675.094582464826, 668.239915933683, 668.646100664622, 674.135042034142, 665.941891430263, 673.614009795053, 672.479684851377, 673.493383680505, 671.865788804234, 666.180858314254, 666.951877838336, 673.176844989423, 670.755989614263, 672.927108786145, 675.571532380691, 669.905744363001, 671.130624533594, 673.52230557955, 669.989013539578, 673.083309539377, 672.778917666019, 673.192720029662, 669.587100273565, 669.887386055187, 667.872961171893, 670.220266948605, 673.244013728634, 668.232984152163, 674.497226841754, 673.200004109812, 670.151092845101, 670.932968998793, 675.70131130505, 671.777719214586, 671.510554801689, 679.646880844127, 675.418573744136, 671.26144091216, 670.252974607916, 671.082923905247, 670.506173846648, 669.750281699241, 674.644062066014, 671.684105774255, 670.788900250803, 675.029702786036, 674.518990433187, 668.180501884822, 676.111437413199, 672.260570106103, 665.025193968634, 676.695716919586, 676.747924881153, 673.046089566519, 672.019595527733, 674.272098084239, 669.119599907723, 669.934878926531, 667.972916465953, 674.757013551081, 677.122396946627, 668.676972354864, 672.308001359477, 667.691899782362, 673.920476010375, 675.400071471218, 672.068079675954, 672.851598949597, 667.707883313724, 677.862397129788, 671.578654061102, 672.850976273615, 672.120828792605, 673.141978550841, 671.264261602375, 670.581520876824, 673.101342994142, 675.445364139322, 670.30713009493, 677.261504633471, 675.065364197167, 673.33265215733, 673.114141178278, 670.881887477752, 671.682640087496, 666.092152926223, 678.313919528181, 668.223187812529, 672.015384791177, 676.935226758414, 675.968496258135, 675.291757411543, 668.143949596113, 674.15450371999, 673.328900796754, 671.595400715884, 671.890985156752, 667.975846273822, 672.101457470772, 675.67738192458, 672.876623277584, 673.773025247165, 671.428837821258, 673.297903896991, 665.828434901542, 672.212667245255, 670.159774401023, 669.924400007667, 676.963919323857, 672.26630642671, 674.586881016601, 664.587387063434, 668.209618989119, 671.062927682777, 673.479819696946, 671.674777268189, 671.288889642618, 672.033344439575, 678.424337099089, 671.456674071083, 670.412034708797, 674.903936741137, 672.926363067011, 672.843322985785, 672.862349687836, 674.738006982178, 669.745926890699, 672.821427437608, 670.243651687545, 678.180811077496, 672.066186178249, 670.649724426425, 671.570475569742, 675.78774743845, 670.489524255744, 672.464603073998, 670.42886789263, 669.066336349883, 671.903589908199, 677.773024747892, 673.081892794583, 668.810893067934, 672.086975542321, 666.968196422664, 667.357481062296, 680.545444349308, 672.133635231086, 669.630962239162, 666.645587597318, 672.705945351059, 668.559552213097, 676.054295920046, 673.57086233881, 669.655809420712, 675.501433549336, 673.575458469197, 672.067006270592, 670.496961219241, 666.440761273392, 671.664162308819, 670.97101544217, 671.098597500291, 670.990585545415, 669.158512825431, 679.00079882408, 674.820490733033, 672.9946297903, 674.70342706301, 668.2195277374, 667.845271100513, 668.503432225275, 673.084472542499, 672.368851987352, 672.646179617954, 671.470816860698, 672.992849113679, 675.373452273904, 669.32581287749, 667.294166681414, 674.54583782346, 670.659009732506, 673.450498280479, 671.011138941531, 667.518843235499, 676.008704567727, 675.284033722037, 671.100941962039, 671.029929013632, 671.125478084992, 673.131556488128, 671.861511346766, 675.11623793217, 673.962868684891, 666.897117503334, 672.385717079978, 667.295671061359, 674.200336237432, 675.452482050255, 677.11605869624, 672.530182980168, 676.87206468917, 673.315155275939, 669.278828538835, 672.590441970845, 668.165968284193, 672.601680184427, 675.944834663818, 672.819388767755, 674.701069083633, 671.41382818813, 671.797486761721, 666.066550868158, 669.749381822476, 670.69517046369, 674.589794043337, 672.832610560303, 671.598277982228, 667.922009257879, 670.44849629123, 670.687039907143, 673.590455735272, 668.357272568981, 669.398158013532, 674.9708081557, 670.895012370412, 673.450815694653, 668.789117467565, 672.390072309636, 674.268462300154, 673.908962432558, 672.111577022691, 671.011342038447, 676.837161526489, 673.061787990813, 669.561633744737, 671.218366180068, 673.213369458998, 672.143676498418, 674.587987439961, 678.140169258431, 675.42554642483, 669.750884829735, 670.129276844277, 672.592789749193, 674.316735444295, 677.414582955065, 675.628324485484, 670.597762143246, 668.28467590062, 670.269807345627, 671.519099136531, 673.071793837065, 672.977732135315, 672.026475869012, 667.66269425932, 666.579263481068, 675.799101740087, 674.066341392776, 675.73357911898, 669.309817724054, 672.450132244619, 673.060868942566, 671.726171641243, 674.82341724894, 671.316643212961, 675.96754700589, 666.510702135108, 666.725658138793, 672.374802954852, 671.718073321773, 664.52866423894, 668.123490520303, 674.401536444122, 674.848869634106, 676.702147356834, 676.799090200371, 673.55474455676, 670.086835154441, 673.380573591105, 672.38439197652, 672.470956436472, 675.316887497892, 670.218387402612, 668.271390862323, 672.415653954772, 673.40879157853, 673.706136123975, 669.163641094349, 676.720303041885, 670.398642563165, 670.143737549725, 675.05702469888, 669.065205879829, 677.562454374338, 669.010795323746, 671.965190389028, 675.819172615897, 674.683572782809, 673.183964489452, 672.513763195469, 668.710337906425, 672.511492396291, 670.851548279494, 674.428739251394, 675.077255328861, 672.109650087804, 675.212938480832, 672.142628552954, 668.837375289648, 671.368386794984, 678.044924096311, 673.387497166783, 670.037301199326, 670.960420018622, 674.536305139424, 665.640463085339, 670.914545024076, 673.908393022446, 670.430265298612, 668.030577696114, 667.597582404613, 673.407222105174, 666.063692694279, 676.73676493577, 675.209236807481, 675.175473993412, 674.380185713076, 673.799685477477, 673.203175030462, 670.366679168178, 668.829026699725, 674.800558574708, 674.915140083822, 667.48564456495, 667.044963346277, 672.043478334701, 673.870443424452, 676.680291257296, 674.236465211749, 673.3879538139, 671.566670589408, 667.7919121777, 676.68331455246, 669.905206719351, 672.117894306115, 668.809908864465, 667.030398620753, 667.535960101124, 668.960174644968, 675.207491480609, 674.00178294935, 674.958964141345, 666.791178158059, 675.13636587711, 667.559553262133, 679.124735302479, 673.185755362279, 676.539798888165, 667.292712492668, 676.33127081651, 673.895460138068, 676.654089443974, 677.149190657913, 675.337671978234, 672.610756728325, 669.604448394862, 669.126260625287, 669.506859839243, 670.916765911487, 672.843715798501, 668.961449101193, 670.021859868188, 673.442136075505, 669.432454986823, 675.992047182723, 670.985576078062, 675.308371142285, 670.343759181757, 672.463298865541, 672.918550473659, 675.97396636653, 670.213561239707, 670.927124883468, 674.883514447747, 664.040641637648, 671.212114597227, 667.528935885462, 671.387034388323, 671.238718760823, 676.508322239191, 668.277724925332, 672.577898459808, 674.53296968232, 671.270334125931, 674.518361113005, 673.973088023295, 667.548229717436, 669.122954287636, 670.634587989775, 672.550216543369, 668.167086611168, 673.788507271963, 678.677271700615, 674.162496598311, 670.056029045167, 669.574718770119, 675.623773126566, 668.962348994098, 673.195489971563, 671.861667051701, 671.248139636513, 667.672929156779, 668.537050929266, 671.686377517442, 668.809208354465, 672.783711641806, 671.884664748782, 676.078677146185, 671.265621851879, 672.379205819537, 674.842115609205, 672.341040294474, 668.167870478779, 672.69032783672, 670.924390979138, 671.776209721966, 671.517606438859, 670.664955699045, 677.604350045664, 679.174949957679, 670.811638380345, 668.485844203545, 677.47128622538, 668.45529815775, 672.032316363763, 677.929913169145, 676.631733150805, 673.030380981073, 672.190377482393, 676.572726484113, 669.967519017509, 671.256356214995, 676.092988084745, 672.700635455544, 672.788430382966, 678.57152451645, 671.964233531435, 674.828186519138, 673.10153227217, 675.443410277801, 673.790578829814, 667.54055415899, 666.119618663415, 670.819507390521, 670.565763610936, 671.617239652783, 667.531701039164, 673.876912801265, 673.679590424962, 675.000866789096, 670.103768690522, 668.517752776362, 672.422126433622, 668.966099446896, 673.447141581242, 669.880492025662, 671.313832200415, 668.994681285982, 673.249549182942, 674.89502147102, 670.621066247285, 671.485089501232, 666.870620245915, 671.363603136861, 667.123355901873, 671.141327346195, 670.869849642574, 676.744395710289, 670.211749282812, 670.457309721702, 673.29746502996, 673.717892896978, 673.633733010469, 675.007347095199, 671.547736327761, 668.523617748671, 669.781765186305, 671.629941613978, 671.553062594432, 672.751827492336, 666.293805382796, 675.795510539678, 674.799543026774, 675.547348232273, 672.911109815413, 669.882438645157, 675.275149680424, 667.149671733711, 673.821816250414, 672.964616808552, 672.707858566626, 672.151740192694, 670.275082028777, 671.288796365696, 671.43808778085, 673.259334679146, 672.227187166282, 670.629437496496, 672.31633479196, 672.295163952169, 673.107885829077, 672.709599799525, 671.861993251164, 677.384268452559, 672.278784327976, 671.06497283991, 674.137580894978, 675.044227862412, 674.622005611343, 666.455484175846, 666.946860517663, 670.228367396462, 672.786287510322, 673.317290754604, 671.173149133883, 668.372229248629, 667.992593556714, 665.012309630389, 673.803640144846, 676.831364494035, 675.525024172854, 675.458599909833, 673.958673416015, 671.238137785588, 671.264732868267, 675.310642276767, 669.312396669781, 673.136719664095, 677.310349908124, 670.883475796091, 676.140842197216, 672.292938220869, 670.950321389308, 674.939103107236, 668.56476572364, 676.439439741574, 673.553836938906, 677.116527491046, 666.682963246871, 674.615976338749, 676.379382095044, 671.52907303088, 676.5434318025, 676.543086159603, 674.699047067071, 670.365044428486, 672.466259461879, 674.570656567777, 675.210506943706, 670.646896031561, 676.094380532509, 668.983955413737, 667.48397165745, 673.914345603117, 667.706781526151, 672.020228006929, 667.33003254077, 667.1939415369, 669.919979737137, 672.117560069229, 666.536571366826, 671.365259143504, 672.75237510569, 673.396392621234, 668.820536252689, 671.103054814082, 673.437922326385, 672.483773734979, 671.095957357726, 673.746940374407, 671.938916444113, 674.273774925614, 666.890311368384, 672.56146495987, 672.787568961301, 673.152592563747, 671.327829162412, 672.402719991477, 667.707939999731, 666.631307646514, 673.082060951637, 676.211646036962, 667.848504547775, 669.361197559043, 672.295843321331, 673.628202206164, 674.224213648027, 662.402872070674, 671.662096505174, 663.904264610065, 675.306012514907, 670.330189513948, 678.823163736445, 665.865934898176, 675.340478598597, 669.321325651339, 667.948173580403, 675.000587282674, 671.970064762644, 663.478563280437, 670.61944919677, 673.765959402164, 674.320215318849, 670.117578977396, 674.157324930725, 670.646550106116, 665.870641466746, 669.511268468052, 672.61565176417, 674.646458179318, 670.853110531445, 669.71935235209, 679.925390850757, 670.686366573348, 672.271839684003, 670.313625868527, 669.219915691033, 672.724290467149, 672.593177373244, 671.623525654452, 670.499287343058, 674.942749756165, 669.558824624966, 673.133280250363, 675.708160372972, 669.381842679484, 673.291311684196, 670.695642039764, 675.960770660217, 669.601084686037, 670.050262564238, 674.311761757795, 669.524670269483, 671.735944323571, 671.545216291301, 670.258260862555, 677.782413440431, 668.768046034003, 671.053120440967, 671.907362557536, 671.929911454334, 669.374935882684, 669.472258966471, 669.57996998961, 670.661573963101, 675.361157326841, 671.541565116764, 677.10106742531, 675.879944290358, 673.568312230656, 669.657497392487, 671.397702205179, 668.553177565344, 671.237248280876, 672.959605178483, 668.589464033853, 672.170181750973, 678.170359150009, 673.425304962032, 671.719467698883, 672.244556460334, 674.898927354169, 675.380093752785, 672.226638670197, 673.643468507943, 673.897090108561, 674.360418954003, 673.920200210851, 677.957064963692, 676.195547154892, 675.498083842079, 670.659237709358, 676.751643000544, 670.300216395776, 671.147603960421, 677.864294710192, 679.107085603335, 676.97544068049, 672.221284754966, 670.550240705562, 668.112533898729, 675.981089758158, 672.779505473862, 672.941384551041, 674.867886277505, 674.755899171328, 676.317481462903, 672.982263086657, 671.368074681054, 671.808349738504, 670.452837846024, 671.688507334169, 668.638387777941, 672.079236106249, 676.810766588204, 667.456237405384, 670.355550295549, 675.665029809437, 672.092407031318, 675.158313215275, 678.06157958802, 678.154469385145, 676.075753723495, 673.884318828388, 671.057140380118, 678.162822124865, 672.839428890273, 670.29141119265, 670.089049166581, 674.690720248493, 668.920762763735, 672.276693297236, 672.442823672814, 675.782889772526, 671.075112285354, 667.591524857217, 667.337811473839, 670.689198024959, 672.539656844087, 666.848161976442, 673.339134872632, 674.868310716572, 671.751947555836, 676.126844623902, 674.090802631354, 670.743018334233, 670.139995778045, 675.909267030163, 671.776795465933, 672.097209494048, 674.833193440371, 671.879403341167, 670.18814515108, 666.486761052876, 672.959260888791, 675.060214177861, 672.776248675753, 672.299271928155, 677.064987205641, 671.601232023724, 666.378512220126, 673.932376132419, 670.843160987547, 675.26762320177, 668.284591755712, 668.291452004499, 670.471687579564, 671.187648595065, 671.988227235992, 673.754762982859, 668.286667624969, 667.024128950675, 669.756184837025, 663.184839561254, 667.131074599037, 668.512320248896, 675.011824220449, 676.865152640684, 672.953224306034, 668.309834434046, 670.389832663427, 673.491367504837, 674.712568942362, 671.47511647083, 669.524782895666, 672.495050167994, 675.200092255766, 672.202482936569, 667.29067895009, 665.343231914855, 673.034627046119, 678.593916703018, 674.635342334411, 670.429924273344, 669.247975873084, 674.733703694163, 666.451299713762, 670.956538461604, 675.557849835522, 669.486912749561, 678.225080985778, 668.756083385332, 674.743233188671, 673.410435850605, 673.11527894773, 677.304355438067, 675.034560582521, 671.201311855068, 670.539356777995, 674.9223905595, 669.023854157181, 672.979208330593, 673.113607371277, 669.553895157337, 674.00268728715, 673.778845766465, 677.615400856986, 674.621608359402, 670.357303440216, 671.700513590348, 671.959093039899, 673.244968102459, 672.280910552354, 672.224255451268, 676.318988480702, 670.963916237579, 670.933224085886, 674.546816990032, 669.919837656237, 671.366217507126, 677.369101647505, 671.86994644359, 672.243728008364, 678.827681209049, 671.469399003555, 668.767004141815, 672.741308752654, 672.28326937398, 670.466575527925, 670.506049547333, 670.208303756508, 671.79486764351, 673.98848675865, 671.682947479542, 671.277956843141, 672.373040084826, 672.99294645751, 672.474756200581, 680.592079675923, 670.723741120982, 673.4954642996, 671.60488631622, 667.250318697547, 673.231892218417, 670.089497432812, 670.043794173293, 670.234818288161, 670.711277873732, 674.147578232881, 682.222298911129, 671.437348946652, 672.823975481346, 672.211941236603, 668.347055512682, 673.88782227019, 668.991795197212, 675.153798061268, 673.435089410253, 675.481095922373, 670.828296266628, 673.329453962952, 675.091353591665, 675.397423577925, 673.870967972036, 670.435866276057, 675.802120373532, 666.79948508994, 674.246649079398, 668.917979300629, 671.616560847109, 674.280115866378, 670.940417436425, 674.837014569456, 671.556432941457, 676.062119036756, 672.436273864899, 677.18500222099, 674.412079348953, 674.431641861689, 676.016603267634, 677.162388977074, 674.992253783344, 673.880971361074, 677.066100671755, 666.44475313744, 669.296796995394, 675.30398405055, 672.601980731635, 669.607956881699, 674.468161288838, 670.555608879044, 677.942093080515, 669.377184345928, 673.191908646358, 669.950900858254, 672.062351199277, 671.74166510794, 671.668814743837, 670.371584553551, 667.891619446741, 677.718646863129, 672.512474693756, 666.185607211179, 673.888167324725, 671.683453194553, 673.34597745564, 672.07634269707, 668.089322009643, 675.351451583991, 671.935566021482, 670.83852145881, 675.468604103903, 672.461086588239, 671.155799814157, 670.330366455657, 673.110086079712, 672.201318170887, 672.05756368801, 675.646117775913, 672.918144845686, 670.061058003884, 675.373237838421, 667.61461179297, 670.770409254692, 671.799057926642, 673.426129800984, 668.148119854659, 665.841963393883, 674.470179413781, 671.12744466229, 670.601667045634, 672.231723070598, 670.547959776694, 671.147274237279, 673.521058687219, 673.184393971837, 667.818234195246, 672.797661456146, 670.946138598679, 670.987947254966, 668.838873756399, 672.840121967742, 674.027221094619, 672.943523602536, 670.235740033899, 672.493378285497, 672.822880984708, 676.956704035254, 676.140816730566, 669.885545998227, 667.635901656149, 673.438342993655, 671.910981167047, 671.220655668141, 672.270314779678, 672.912585939069, 670.029170562886, 673.66435326187, 673.747040310943, 677.431243540352, 666.764768004842, 673.762550858291, 672.08805341343, 667.824329238087, 675.529373147982, 669.914847982714, 673.205781938099, 672.109339499585, 672.995750884466, 676.776581995133, 672.693635989268, 668.212195058121, 671.164695490758, 676.079393861884, 672.27749620991, 671.399358018869, 672.747202125724, 673.913813870491, 666.095497506341, 674.567437847883, 669.281025107793, 679.395904129982, 669.411435643723, 676.931088647409, 672.997904876466, 673.474482420667, 673.395398804607, 672.011060646055, 669.797806396407, 663.200908753657, 674.186915594316, 676.197252049176, 669.281224464152, 672.906363483726, 669.495926602768, 670.985129986009, 673.134161083752, 669.291551501501, 671.339478581745, 673.500972247843, 673.030736735163, 671.655597275177, 674.103049075506, 673.317504193421, 672.921157793872, 667.935095961688, 674.178364074954, 672.498057082463, 673.40769391725, 667.501745952745, 670.500015918846, 671.52594113063, 665.697571573899, 669.06471280919, 676.335765555144, 675.549322021293, 675.379360432375, 674.450920851211, 670.791929635386, 674.41135181935, 671.111426571482, 672.321234168419, 675.805652491796, 673.225591527646, 668.767140006408, 669.727384014874, 668.417415624284, 671.30237426009, 671.427660230248, 674.105191524777, 669.473100769439, 669.615793040861, 670.631745812342, 671.610305999624, 674.49622532761, 670.489137723905, 671.202728876429, 677.479530851219, 670.786964857792, 673.601490003976, 674.436603490789, 672.026621461262, 673.347997089526, 675.990360327334, 676.751164215995, 670.014331508121, 675.401048713959, 675.71778373731, 674.798420679325, 668.591911653871, 677.154841857153, 669.111393320514, 672.096109200388, 677.060483836592, 672.361885256189, 670.043349351089, 673.906082155228, 670.642610000525, 672.831912716662, 673.249689190761, 670.846848784114, 673.313401935747, 669.689332007308, 671.408357980157, 673.564050521089, 677.166072815241, 673.052925484454, 673.105454650131, 675.27626535174, 668.538697675593, 672.442871235664, 669.162672001104, 665.604518566209, 669.717794254336, 666.387890224841, 669.695498654684, 667.567141213053, 672.26667894374, 670.821452227066, 671.487456629761, 671.483634351764, 675.282935874671, 670.757758250725, 669.59147358308, 672.688524211145, 670.555102422466, 671.534897423767, 671.469698329126, 665.949764261316, 678.449570862981, 674.09786690408, 674.399832837213, 670.926687029338, 671.833661052176, 673.680804675626, 671.196787897702, 673.567064619, 671.273304478191, 668.346482205569, 674.043937096084, 666.583349586701, 672.2265119802, 668.724832573794, 672.269005135452, 672.945969509183, 674.104427384761, 672.466348318352, 672.018507888779, 670.889326882036, 676.120132760608, 675.060559183506, 673.692713634746, 674.625919574208, 673.002448335857, 674.423503872211, 678.178076520352, 679.287340070569, 674.87033702415, 672.645196587536, 670.646362692739, 669.666256044277, 669.139757076595, 673.045386344193, 675.118148807261, 671.185803261111, 672.246555183348, 676.874832536459, 674.161294565815, 665.052001629884, 666.25224296309, 663.309485734236, 675.664697695646, 670.041030260859, 671.031537697442, 670.801975195567, 669.985205732677, 671.91105874997, 671.249911369037, 675.956603677451, 676.683747190406, 672.106849627955, 667.395403745764, 671.865298321318, 671.387081646103, 672.504432127358, 665.059920712446, 671.285783478008, 670.981337102652, 669.383566988734, 673.713246601355, 669.461981463011, 675.351907753871, 674.384193387788, 676.906258444926, 669.725969959582, 671.869269996543, 674.357860104507, 671.728407498149, 668.754701719296, 670.056995079584, 671.680024316781, 668.825378742434, 676.617000453494, 674.50901453376, 671.359142023478, 676.211777363416, 668.112803186077, 672.959086708988, 675.43102906512, 665.120367640243, 668.942990147167, 670.715615407029, 674.053988983528, 678.070493381287, 669.239503380486, 674.750684361656, 670.500408425955, 672.766585445299, 670.728042957053, 670.211511886685, 672.740067812486, 674.184675509392, 668.98650191209, 673.875598011511, 669.195914698481, 670.230406390708, 669.258288079445, 667.966232996869, 670.190432714445, 669.720964631504, 673.185434019434, 675.860416567694, 673.806714745942, 665.82718335006, 670.785982270165, 670.482154251363, 668.626352514842, 675.91509738841, 671.36135306014, 674.699550622927, 672.603402612895, 671.714890441031, 673.103691000935, 670.725710097795, 674.650365781276, 675.487265441037, 670.342002212873, 667.343555166618, 674.919466278537, 673.868930215834, 670.608985908597, 678.365432704291, 671.216330382069, 672.977305401045, 674.282869631498, 666.849771940398, 669.949672846486, 673.646019912633, 673.191803052865, 674.774562212394, 674.374532123823, 673.461935965155, 667.951074255283, 674.041713969908, 668.241818277827, 666.704643098034, 665.395492934115, 675.615625347164, 670.943320955632, 676.248998779606, 670.910220923661, 673.786937213489, 672.959284697048, 674.642860279984, 667.640154767615, 670.445456568058, 671.360148767082, 675.019538599883, 670.262951338871, 672.601302451288, 669.498079473823, 674.566189640345, 665.804995782815, 670.37826735942, 673.306369629268, 667.562454997045, 674.884996654595, 674.569537268961, 667.118627926163, 666.538791047759, 669.853610081997, 673.594790574574, 671.573335527205, 674.02923980949, 673.712021132452, 667.229848590751, 675.358678559918, 670.595391997591, 667.840833135319, 669.929081051784, 668.885462352031, 670.927705998067, 678.998232849057, 670.097028981663, 669.837960762772, 673.781204696302, 674.897343874753, 678.378870985059, 666.1154429817, 672.528934741429, 675.467365935129, 667.388971623221, 668.836200110197, 675.028620393575, 669.488662234116, 672.835237266497, 678.026502380562, 673.387763620433, 669.947960074034, 665.521750069732, 675.00317547734, 672.599055979534, 672.152266885507, 674.468602959607, 676.152488613617, 674.139414119853, 671.177081504281, 674.936677957807, 674.759027224936, 672.386159609802, 672.167326721571, 673.838269349588, 667.547518304948, 666.918226492573, 669.556427670355, 671.911613178237, 668.122346481631, 669.693621045339, 681.298710185694, 673.646087535949, 675.208197138698, 668.694673140898, 672.43061273182, 672.5995972562, 671.976536173255, 671.566470516604, 673.715550219416, 672.656792657814, 673.982912169697, 675.52880825742, 671.013351558808, 671.964139935397, 671.362664547132, 675.955075167622, 674.161013056645, 674.64607172051, 678.094559027504, 673.608834014507, 671.081224564737, 670.619814478619, 673.446426472363, 673.237499162034, 670.953156145238, 669.76220446642, 671.857052778511, 670.924721699782, 667.613006338663, 672.358851363001, 669.80956432139, 662.577911683877, 670.278563320168, 672.632067396777, 669.030078206624, 672.591491001419, 672.239507723867, 670.576943363865, 672.217485908916, 675.926991171009, 666.45181597693, 678.514966838469, 676.914836120346, 669.357525170883, 678.566415623447, 676.063013269244, 676.804595429221, 670.546426145121, 667.520607934421, 666.210261943688, 669.204397653467, 672.055097274427, 676.55709137221, 676.934783488269, 676.695951271938, 669.222457217921, 674.382906609706, 676.455097694902, 669.216055985651, 671.719608547113, 673.017391355842, 670.658308867947, 669.460662917526, 666.761081952559, 673.692840587819, 669.928399211447, 669.314776427716, 674.984580932749, 669.833121324003, 672.1612509475, 671.141313111017, 672.065411700176, 667.694118914052, 670.411045248607, 675.17460659152, 669.26638321132, 668.923808810513, 667.163888199255, 670.654547570229, 675.863118998595, 672.912235241175, 669.07526805265, 669.157075518563, 669.641297009181, 668.708944019432, 674.531710263381, 670.604600973036, 672.571119779024, 671.524855046056, 669.260650032437, 668.359187599359, 678.382236968017, 673.995182511597, 677.043483452572, 678.890484515549, 676.283225765078, 676.652577272849, 669.659877059044, 677.619570888958, 672.709270556517, 671.184503502421, 675.10536619618, 668.525693797013, 672.63913714688, 671.86754001912, 674.950825091577, 677.071505768718, 670.865535401619, 674.834841936565, 673.375965743093, 669.248784782329, 668.883687421894, 667.52286459814, 672.012329840937, 669.145335381836, 671.551818941441, 671.886539352127, 668.579539035953, 668.481564692919, 673.828392139611, 671.600584402509, 671.729016943127, 669.473623362107, 675.190425903158, 670.646173814739, 672.85276978988, 665.515044917649, 669.473224937266, 670.966484419045, 669.24176523872, 674.304265613017, 677.761236426181, 671.643069305338, 671.940258462603, 674.880012983536, 670.020070119546, 671.920121393235, 669.412867194254, 669.339723595039, 672.287389192474, 671.550185023512, 673.820926552846, 673.803332696166, 670.333841848555, 672.585481994432, 673.507904195115, 674.882710719097, 672.367448391985, 674.224340681738, 671.577462174353, 672.63891991507, 673.053409436012, 672.061908432291, 666.477735359972, 669.113618473651, 675.658583878476, 673.676177298924, 670.758886031642, 675.650220292157, 670.885919952199, 674.615185968171, 671.164128794336, 678.305421306444, 672.805339824962, 665.257830592411, 673.136432606954, 669.045239046085, 668.994418081185, 672.300860795108, 670.557860563703, 673.526801385822, 673.196948637556, 666.873923076051, 664.950755812092, 666.733662200043, 675.66158062496, 672.999105334687, 673.844006935826, 668.684337246964, 673.830479930681, 672.45978052405, 669.819799587613, 670.789153279334, 671.211107024001, 675.127902603558, 675.076067260972, 674.466782466629, 672.283754573134, 673.335759160795, 672.778899658587, 673.525317169209, 673.277731495435, 674.458425930625, 669.661179393646, 670.018266294161, 671.8531273759, 672.897238680785, 673.483389879206, 668.666390819632, 673.549245996806, 674.210194400584, 672.701922421971, 673.33211850811, 675.406011676206, 669.359441678487, 674.6640040227, 669.14744972633, 671.597837608183, 672.886052096368, 674.345219927112, 672.959167423921, 673.579995020378, 673.019794923903, 672.731635238357, 671.46190326282, 668.602224784186, 671.247778160119, 669.707886645922, 674.450370230785, 676.969143154562, 671.518675299701, 674.350022325589, 675.737164456454, 675.422551365872, 674.046915607066, 676.521394557556, 667.518304765708, 670.809609498648, 672.136854436345, 674.402377653869, 668.321991590021, 672.565520029566, 671.493042153899, 670.685133743377, 674.005186277947, 677.506294184012, 672.779914183455, 674.196134881916, 672.467520648001, 675.663809922002, 671.929046101863, 675.244818017597, 671.413949357841, 668.72101335619, 678.235537672113, 668.276821080796, 668.40017891419, 674.370753017599, 677.93871019926, 672.286348817595, 673.205745848876, 674.662347484574, 674.717664826567, 672.945957297531, 672.426220585585, 667.938526062643, 675.616713094146, 671.875238111749, 670.533214431117, 670.728182999019, 670.5083639526, 673.635042127375, 672.29333337607, 679.505351415186, 668.980531291778, 675.279400891131, 672.406927500797, 669.45700066734, 671.78342805369, 668.089137162018, 676.816851062708, 667.968321111162, 672.185391095387, 673.291224394121, 675.884315946898, 669.603670885017, 674.982204852603, 675.388302983319, 667.685518567723, 665.288730431165, 676.266333118999, 674.410746771075, 677.154739916623, 670.987119799952, 676.619478698247, 670.055369391298, 667.142898658675, 669.715872980801, 668.510135211442, 670.48709156741, 675.144592753558, 671.03466706398, 669.425975514627, 671.034284454988, 675.420157957878, 675.573300863995, 667.670241462841, 673.738767400297, 671.852610213295, 675.29551889484, 664.674381800691, 667.508831553294, 673.35614689584, 669.93671149275, 673.480197253459, 672.703563546131, 675.363388741306, 672.262068489261, 666.456700117463, 671.211576121282, 669.024605510163, 667.943494694888, 671.717460236846, 666.895934197626, 672.646254735407, 668.295676061013, 669.727149848718, 672.404514883528, 669.310753682095, 670.703468886879, 675.930232430543, 674.001796483602, 671.181666168373, 672.351091252372, 672.334764269741, 673.449513011564, 671.365062928925, 669.71045232589, 669.857814752543, 669.130258865604, 667.362808370002, 671.210540056667, 671.405206771361, 669.966636170292, 671.252528653083, 674.098520470123, 668.45879206393, 669.082395365859, 668.961077434498, 672.502600564974, 665.234109934485, 668.707960674098, 679.938632903939, 670.622607147492, 668.2681976667, 668.335024629873, 672.758984448394, 671.359792606198, 671.449977339098, 672.937711291472, 672.953369452023, 674.275325960013, 669.37737672863, 672.631141680594, 674.61023505861, 670.841074278198, 665.165756529777, 670.186515765765, 672.15391540139, 671.6953869097, 669.12897425905, 678.125977097489, 675.710943108895, 667.736111053205, 672.809154812799, 676.819107670267, 671.820312068467, 673.357733633465, 674.847438930457, 668.840925775855, 671.740483730897, 669.824337411658, 669.70069114183, 670.342851357657, 670.716808465073, 668.722339253613, 672.82165890921, 673.865501663738, 671.831229635651, 674.497888483936, 673.036195108185, 671.295565158869, 671.981381918678, 670.683942546251, 675.471206426191, 675.347262038288, 671.618755610422, 674.824706707328, 676.994021402928, 673.933092208824, 681.303570869424, 676.685113412983, 671.330114971213, 674.985973921555, 670.238911991615, 669.534461719279, 674.282310031957, 676.611045337385, 668.974668145989, 672.623000378766, 670.370559495242, 671.638560753683, 669.514411961725, 674.812743742111, 675.92997750176, 671.54104630324, 668.818649283967, 666.174608925185, 669.528769822077, 676.869063136834, 671.568589267862, 671.608831553233, 673.347146501164, 670.031135568409, 671.822518641191, 673.243636444598, 672.516599559985, 672.455249305529, 670.284294922522, 676.685740367831, 679.892751129248, 676.954339696649, 675.836654523209, 668.690819065066, 670.01493632443, 665.796433363951, 672.56804495981, 675.546921049863, 669.425009511978, 674.340777983796, 673.976445315261, 672.988927312125, 671.822947630175, 669.901299459126, 673.09288684691, 671.925811646368, 672.330726465623, 675.048600424354, 663.552679583629, 674.207106979226, 670.270679503421, 671.669726629643, 671.570928549596, 672.181053697102, 667.592201390006, 668.162577383165, 672.533795618763, 673.249972667596, 674.445656663935, 676.335383795527, 671.302465268006, 667.326560253069, 670.276585429574, 673.831670487107, 674.200888390864, 664.608231220858, 665.861760688043, 672.273751693795, 671.381486870195, 673.404044418005, 675.698766935801, 673.686980004183, 670.749945654807, 672.352812831953, 671.013095275803, 669.627954871806, 676.67217929738, 673.689749776379, 671.138512122193, 676.49191272255, 668.780527739207, 675.140825741712, 676.219291773009, 673.511770924462, 670.347212777193, 663.438916119595, 674.453576976919, 673.414357360222, 672.537358022488, 677.478427108189, 673.99481462169, 672.203876593823, 669.754671888919, 676.889249779304, 672.269756875109, 670.310333504916, 671.337376583474, 674.050974980346, 668.820834900992, 674.884683483393, 670.899698325412, 670.624093428902, 674.976669593357, 671.438654577003, 672.980971744268, 670.499983721878, 672.909098190073, 671.632923161845, 670.817491703813, 671.21239639213, 671.652876189882, 669.69752553122, 671.624154381461, 674.71208458032, 671.605820892814, 671.369194928589, 674.328953217723, 672.913358020359, 674.527508424132, 670.248231044621, 671.265578548634, 673.528539706007, 668.286640903638, 672.178167276292, 672.260847951722, 669.764936168486, 673.67631018432, 671.148982966967, 675.489300806035, 670.820099903669, 672.538331706042, 673.134666841016, 671.168479979127, 673.922870462236, 671.650111843472, 669.436635190838, 674.911702215065, 676.960282916881, 671.622813083688, 672.08660441897, 674.605154281668, 674.104281329171, 675.136888165177, 670.016612944675, 675.378008830104, 670.793631414341, 669.742217961313, 674.021457761035, 668.951650931231, 669.265071955828, 671.704130356936, 670.471279763941, 673.313643218755, 668.062437827241, 674.057206467731, 670.933762104588, 673.487117349346, 671.102561023077, 672.391026507853, 674.539563918751, 668.198994927546, 674.286350904484, 671.025212485439, 671.828061947404, 670.533101761819, 671.541005938058, 673.634196983651, 670.758637910305, 671.501089645012, 671.279916207073, 670.757840851879, 672.506380798472, 671.313911434959, 670.081388415299, 665.905969723935, 666.143700144278, 672.285785014005, 670.016024829839, 671.822832197737, 675.430685073954, 672.800412533016, 672.48072181124, 672.465227938501, 667.547928031861, 670.645202757352, 673.289718348833, 673.602244904113, 673.105155802979, 676.807799255971, 675.688501871901, 673.545277751349, 672.502847050841, 668.365151758833, 672.667944685302, 670.717808549677, 671.79329810278, 668.341171567423, 676.074699360949, 670.153328393933, 673.686604459621, 673.923128419494, 673.199624553986, 674.356440017779, 672.30299408859, 671.43345714961, 666.649431843011, 670.46202304703, 668.894521764947, 670.678683044272, 667.688083317388, 672.33835184871, 669.053519578868, 670.885744220675, 677.453778073155, 674.931305892266, 673.713647075583, 668.117680735395, 675.381922227308, 673.954834888205, 675.189816537979, 671.2456675446, 671.494129586548, 673.997315269467, 677.12657271881, 670.30071216004, 670.858615228369, 670.929914195078, 671.608847283505, 676.707600091768, 672.603931780696, 670.832780197638, 674.771413229479, 667.442800107485, 667.524346567808, 669.536302876537, 669.494130529503, 671.850392732294, 674.5660965949, 673.573141286581, 668.13411637115, 672.723981303692, 672.406479657621, 671.5963934977, 675.802999172394, 668.644157986748, 672.631830523142, 672.359284013697, 673.833287988752, 673.00296962537, 673.338195163826, 669.03848923332, 670.752004429527, 673.045796862359, 665.373942880264, 676.495037639971, 674.246373346115, 668.546187602032, 678.915167490735, 668.883909355329, 667.133223073068, 677.605289800847, 676.585947826579, 672.695868136915, 668.794148407388, 667.384018577602, 668.095003035304, 671.759541032279, 672.765069068351, 675.032758117944, 674.160585421744, 668.687954802419, 671.434559738247, 675.248910348762, 669.795920983349, 670.382203375735, 667.112202551184, 670.249060496703, 670.346407143545, 674.064644938263, 670.613195828691, 670.605619631591, 673.820422490794, 667.057039793948, 674.387862843033, 670.625994845735, 673.703535226726, 671.596119136122, 671.795146982406, 677.257359180434, 669.725564044244, 671.942623090473, 668.532662450991, 672.482102516871, 674.392675736495, 671.834811393166, 671.438709946633, 669.906479353048, 668.433436304508, 673.299909546619, 669.564736127968, 673.338524935358, 672.38685686776, 671.291441521133, 668.872326312245, 676.091291259447, 674.426590122374, 674.045831436041, 674.200834953221, 668.000852630493, 674.483581894382, 669.846110985607, 672.705242009627, 666.434387266183, 665.583008235601, 672.400075727317, 671.144036363851, 672.874215491598, 671.773421496134, 669.66642654785, 677.517001695599, 670.34807145591, 669.924967614629, 670.299728409978, 676.231221202331, 671.535662828369, 675.22828583679, 674.594885204578, 667.143861678648, 673.186380703881, 670.822707036469, 668.539207956835, 676.979820968689, 673.072629919931, 668.075601395605, 667.125265974384, 671.952986985229, 669.037500275634, 680.565364147139, 666.297126479229, 674.22245231022, 669.336225499785, 670.307774017433, 673.129405113734, 674.526649869225, 669.284238807447, 670.727088980608, 670.545218842466, 668.614526570357, 675.14839316387, 669.097970280388, 669.573690054359, 672.618818138237, 669.582096228749, 674.175520118432, 670.87323940658, 673.173775317795, 668.683013939206, 672.512196562488, 676.401729544112, 669.933363650612, 669.865956315207, 673.672097436782, 670.433715037886, 671.474803707376, 675.93563183325, 672.240815736705, 671.991379132662, 674.654310369781, 667.559137170263, 677.526989763584, 676.564022582777, 667.983834517426, 668.175632122569, 664.935651633165, 673.158002111023, 672.695510157162, 669.969992660068, 669.090719912648, 668.50723867988, 666.327135773396, 672.529126537127, 665.693626880436, 670.95245346899, 675.051976599433, 673.683769991927, 670.471355860166, 670.36736216496, 675.796427337479, 672.993698641462, 671.884688620007, 668.265499165447, 671.220096779877, 674.363635183935, 673.714646252319, 674.897212141748, 670.594040005758, 672.343556137363, 668.087878428952, 667.091045315048, 671.268056212625, 674.82083198443, 670.64851347144, 672.041210493777, 668.950169031137, 674.46993096148, 671.710895656503, 668.836169178031, 673.174635663274, 669.785320338125, 676.0412088752, 667.326288172179, 669.871243649073, 675.188742529902, 672.19237175313, 668.016236250564, 670.47852356685, 676.843877677701, 670.854082437185, 668.668894059513, 671.983456453264, 674.468429355788, 672.239407821652, 668.675435175116, 671.773207240918, 676.79497873395, 671.067322121848, 673.557543683877, 666.587526481151, 673.409674805525, 670.043480267095, 671.126397947411, 670.540198553952, 674.916274081447, 669.024390319318, 670.880715348518, 673.207743382233, 669.848828741009, 675.817527581168, 669.58617850784, 674.346801504237, 673.531901283081, 674.804409094576, 672.891505151928, 669.469129907928, 670.381718109462, 674.421438679115, 667.954379837444, 671.102314142522, 668.319877160246, 670.055081910423, 674.410251367478, 676.021601923392, 672.595246520741, 675.455668257012, 669.702152564014, 673.135981532385, 675.894441226774, 674.348886988698, 667.606302540919, 669.871364249822, 669.184165008811, 668.933773758421, 672.741085528995, 670.66843489127, 671.379473058988, 676.442186118232, 674.504008946067, 672.599809597385, 670.370046254738, 672.308925283487, 667.997153345901, 668.426133474068, 673.125529096704, 670.340342163703, 671.85618308355, 679.658540463662, 674.631293355856, 674.161397658831, 670.039504370043, 672.004376830859, 671.839501527216, 671.737477160562, 667.951433176942, 667.795562749872, 671.744638493179, 676.106662739542, 675.507099982106, 675.401415037534, 669.145799959617, 672.452226221907, 673.932578882335, 670.734743372743, 673.135520585198, 667.249374986972, 675.755013511195, 671.671132269299, 668.30630528168, 674.771258770702, 673.06255782091, 668.94987146835, 668.905934490038, 672.313970096134, 666.877655016925, 668.55639711951, 671.029758102053, 670.537002225751, 673.198364276937, 668.107618721068, 669.70186939264, 667.196972782123, 671.043704194684, 669.187989699164, 668.475139275916, 675.374940338756, 667.466396362688, 673.361230000958, 667.723379607511, 668.908889951596, 678.119828616902, 670.124451401892, 673.755245631913, 668.704559147688, 671.009366718324, 676.145252882311, 671.506667780998, 670.077543067342, 670.192533525174, 676.250267005882, 673.338560417144, 674.080863666544, 672.290859026121, 672.700935037844, 667.173291059021, 670.346273887289, 680.148339530968, 672.931747279219, 674.94781574177, 666.661634041853, 674.818804213236, 670.978259395407, 671.86743285142, 671.182253193339, 675.595578492957, 677.444056093414, 668.034187834662, 672.49690604983, 672.526652481088, 674.160058922149, 671.178521674774, 673.883879016948, 674.217610826137, 674.36049494504, 672.533551868926, 671.421169558531, 670.185608483891, 676.821356178474, 673.365280768066, 674.260791173703, 671.466914732281, 678.76615734649, 671.055938679855, 674.318549227866, 674.132519567108, 669.241067488113, 669.444549327674, 671.810950487023, 673.889076959009, 674.603990083828, 672.594408223116, 672.451497212496, 668.911770397108, 669.309771550005, 673.779446036621, 669.240208135536, 667.568506767482, 675.56604133778, 673.663856792315, 675.076030594347, 667.333770862716, 669.310461127104, 675.782964164229, 668.807965147185, 679.400726823899, 668.315621166995, 675.200655635311, 671.164438847317, 678.208511402106, 675.409814822168, 669.779241880801, 669.283725121143, 671.087104986837, 669.671030117524, 672.233576841612, 674.60773114784, 672.87923366327, 675.62644947629, 672.859269368376, 674.871919395005, 671.959443849537, 675.731029488834, 670.823880243702, 672.734786071896, 676.60658182834, 671.078084881114, 678.150118025812, 671.639442082749, 678.182558941655, 673.337630836735, 671.773374062744, 669.295272139219, 673.206529534786, 674.236744090871, 671.820217074137, 667.381068628846, 670.610463198942, 673.898671182919, 666.950830351894, 671.098330165766, 674.821661435271, 672.937561285193, 670.732017679753, 670.296211870341, 671.797865884507, 677.121719534305, 676.582437393762, 677.360512740161, 667.928589654505, 675.43143097398, 671.817452415601, 674.117855957777, 668.992811426117, 669.202459461576, 673.038715188088, 674.950174865365, 675.08517756142, 674.729643321422, 671.955406277181, 672.603565170282, 671.648301975463, 672.939822263849, 676.088822882967, 668.802782427489, 671.249044601073, 674.670724394608, 668.853574779685, 669.445284019917, 677.478023601237, 670.775813486679, 670.51180598565, 668.163628292574, 674.721644237967, 670.789550175763, 672.236945361113, 672.484702244492, 670.652498783537, 670.804103982387, 670.355333641333, 669.970584074188, 674.394703860896, 673.542128205494, 673.835756522084, 675.284826382058, 672.815007587668, 666.553073844929, 668.687689794935, 666.900002358285, 674.687866677519, 674.047420274618, 671.437461793313, 673.511903604069, 672.304018954155, 670.588685229299, 676.827987255043, 670.51028393776, 674.915126321831, 674.080131998153, 669.556255895171, 672.884167607944, 670.591528319746, 673.062469409195, 667.127023009496, 673.004588753518, 672.006707441966, 674.80971402272, 674.197930552909, 673.29312926443, 674.321639082825, 670.636127168507, 676.28156300277, 671.95074759721, 663.867642333511, 666.934669441171, 678.470392701754, 671.947094966766, 669.485956066327, 671.906900654011, 671.103516247122, 671.18710126804, 673.410900580837, 667.743709753641, 672.217603692714, 677.024068122898, 671.324560848894, 672.188078952085, 672.656156486699, 671.532123996681, 672.930805800629, 670.319963574817, 678.439159382056, 674.198129555448, 672.56541796266, 669.307455679719, 673.263270183071, 671.032205844377, 671.973126416878, 673.705299364007, 670.165654788664, 670.536245186296, 672.099177358182, 667.831298461349, 669.370805933474, 671.227705574274, 671.382523638358, 669.188766628881, 670.90101851056, 669.065930357159, 673.289548994463, 676.240528780125, 670.297588755095, 673.163477594571, 672.981879617789, 673.324758789444, 673.625876350016, 669.494672474756, 672.877510758775, 670.992066540257, 672.741052532048, 670.594616344269, 675.354685759379, 673.608781811369, 676.283979940699, 671.901024397109, 670.885745592329, 670.10835180013, 668.535679696252, 668.399771936958, 666.701002388799, 671.166379894993, 667.27305431129, 668.840300928272, 672.594233126576, 679.301368490888, 670.158139495094, 674.389316631985, 673.646680794644, 678.232983928578, 668.123495080976, 669.713729778975, 668.944340589891, 669.05664866126, 670.490968679149, 667.042939104355, 670.891169527683, 673.037613526413, 672.965403349647, 672.779326051096, 671.983148410202, 669.281436733487, 670.207937035599, 675.317413551177, 669.63612746936, 670.184431441092, 674.280008700242, 673.792633472146, 671.919058967132, 669.538541268025, 673.621427007493, 673.425006649533, 674.967888984947, 675.518921996243, 675.441696469253, 670.330619355602, 670.770564316994, 674.044410400717, 674.958849669574, 666.329100624238, 674.860031000414, 673.076595811834, 672.491028758272, 668.144399696518, 671.597134415792, 672.584090439467, 671.051396126086, 670.002496227138, 672.800089020424, 679.388024607963, 666.618560414843, 673.808607551235, 672.202609576294, 670.399382942577, 670.307381195366, 675.277131822821, 675.214107835612, 673.623998405855, 666.47457291241, 673.681288751006, 668.981426703728, 678.40540867317, 670.573212761735, 678.650807261223, 667.216697238445, 673.849938415391, 670.50229166672, 674.477717697906, 672.612685260735, 670.527009889023, 667.353861484981, 672.916727298545, 674.923945391241, 668.687103259701, 672.881425695891, 681.309305110023, 673.744369402039, 674.519727658799, 665.711056748674, 675.141813185931, 667.435245048311, 674.561403853146, 669.609722596135, 675.771175926319, 668.261110825137, 675.426475973166, 666.332803065963, 677.289627745661, 673.30825773012, 671.280391626067, 673.467625275789, 668.493338385881, 669.316839001253, 675.498936644465, 677.85888623767, 672.400713267035, 673.554040157678, 672.442777977383, 674.351564239698, 674.713373989545, 674.982240591595, 673.955191976245, 668.094486585986, 671.483012260837, 669.869492441037, 669.94770343761, 674.08507451388, 673.490826487499, 671.646577326676, 672.578886168538, 674.952742924764, 670.413072089741, 671.969914731506, 672.579154990541, 671.195789806309, 672.485587701059, 677.627603514568, 668.845871875679, 676.508675391835, 670.716453543097, 672.200876102518, 672.235443567192, 668.563481291682, 670.438365409106, 671.89580837942, 673.162936646641, 670.815529887582, 668.794094307645, 670.651559266956, 673.502021642459, 673.379602229668, 673.926376972938, 674.126489669288, 671.73895421282, 671.166858749743, 676.862210543316, 670.782580515388, 669.751658327452, 672.613569406125, 676.555983019994, 669.741141686868, 670.048265110214, 674.0809233068, 671.263659440464, 672.707476564482, 667.957205702138, 674.955847925471, 672.307814998079, 671.709066173759, 671.761901696222, 674.085193724725, 673.708887551227, 676.174235932285, 664.788287976628, 670.017629499719, 675.395556323177, 670.479217042851, 672.725946261647, 672.972959987788, 677.065533591018, 668.489792888578, 671.632585326459, 670.247252531578, 670.935105119502, 672.535849470034, 668.464168534387, 671.222853511506, 673.875990035815, 676.388326308468, 669.105913514225, 674.36776538807, 669.468908887187, 674.020625313427, 670.000406700724, 675.289878321107, 670.942921844705, 672.73614273371, 672.609126575405, 672.641385538918, 674.273187512958, 670.69369452326, 675.099815249006, 673.099766969309, 674.367141611001, 675.282622318637, 674.290380656269, 665.549423043927, 674.291936815085, 668.744611441958, 672.766131837267, 675.318391486474, 674.256474342426, 673.400199398148, 667.600284317497, 663.478983331344, 671.923697279268, 678.41171531333, 676.034235348337, 672.736541023515, 671.736920535966, 669.626310017607, 673.609516948635, 678.956621105874, 674.699273250395, 671.472344311258, 675.685517264094, 662.818149279623, 670.43732851214, 669.969406085203, 669.15773018398, 678.642484562439, 675.658230297396, 671.825621649361, 673.60274153347, 672.864385310263, 675.167684070795, 668.834154599864, 668.116024136961, 673.215654585191, 676.252593918955, 667.383949711951, 673.188063353758, 672.860511146869, 672.406009508097, 678.633051889991, 672.280080035816, 669.256712888885, 667.124535148855, 674.642025175703, 669.031322415714, 670.840090432021, 671.402498601724, 676.555614563584, 663.341752072063, 676.883664887472, 672.437142828155, 671.837414350705, 668.424470961096, 677.227102826791, 677.791434498015, 672.381953517771, 676.139805386185, 675.449274503213, 668.528331279413, 672.213805388162, 672.983734966557, 671.051082503552, 671.117661679892, 675.171597666915, 672.789726638635, 672.271054843706, 674.799144847789, 669.341267984557, 672.488767693068, 672.139175598466, 669.168951683348, 670.756823650037, 675.616452270095, 671.569530933019, 670.940938840484, 677.106893246952, 673.608502224899, 669.771260089879, 669.853595065882, 672.259346782395, 677.369554100076, 672.439517200006, 670.918343044567, 671.128309817201, 673.192660418803, 670.338820093285, 673.790559813852, 674.52268708967, 673.356678682614, 668.298153174694, 669.979603564275, 666.609001074634, 673.36188578021, 668.364774437559, 669.597133611547, 674.380473098503, 670.999549756009, 675.79767261525, 676.946190033751, 672.140990708325, 671.284892216841, 670.830804644202, 676.143444358935, 672.675393703003, 675.298972922248, 673.445571322435, 678.192060914147, 673.841814303741, 670.419888129541, 671.665097434426, 672.180289750569, 665.4808352609, 671.296690727766, 679.555704944747, 673.662810808282, 673.44138624495, 671.222793323442, 674.55747060296, 673.381951652907, 667.362014690444, 670.558843452313, 673.318190486261, 673.919741726964, 672.739847483751, 669.110261930076, 661.651046311783, 674.080227687834, 668.665136076901, 667.464474063434, 671.602173731896, 673.648528453271, 663.855489410565, 673.365588750212, 678.164070673744, 672.167438145232, 671.493308603779, 669.253133008157, 670.689084115416, 677.12473923166, 674.542428228589, 671.431269961246, 676.539765748299, 676.843264294034, 668.76880432526, 675.103645545555, 675.175141431625, 673.507952207398, 673.746130633807, 672.077107097223, 671.879880891735, 669.375538720309, 670.539392001251, 673.633883705445, 674.242189460041, 671.944815850281, 670.324870710452, 676.986440903792, 673.274607804562, 665.589121954055, 672.000631630161, 668.598824740941, 671.605100372636, 672.768429137196, 677.886225346068, 668.479535739895, 676.316656186794, 672.057462813482, 675.976898268125, 676.200176816736, 666.304969558928, 673.40203847236, 673.15865528396, 669.090709204533, 669.677283298959, 667.920820702499, 674.073167835216, 669.55581285056, 673.773895046637, 670.426241467033, 669.044970379438, 675.151901581533, 672.743035333905, 672.347940433337, 677.864133408601, 675.028187936154, 674.700300457742, 675.011940068615, 672.548408127869, 679.675619807441, 677.376172608146, 670.412409537044, 673.009814100417, 667.925694251434, 670.819821169886, 679.222222365514, 671.363492108252, 669.715544493235, 675.138824417478, 667.440398300098, 669.704216973372, 672.590349133752, 674.299905106926, 676.170820059282, 671.927635716701, 674.728922768438, 672.709333554952, 668.512775032466, 676.74295575158, 669.133090294602, 671.796783412932, 669.286892983128, 671.035807991984, 672.436060433539, 672.826540204644, 673.137826581768, 671.08108975666, 670.76921702606, 669.844942446628, 664.9896618298, 666.847281571507, 672.021717320324, 673.53988397092, 669.248432096899, 674.334583034877, 675.220946384067, 665.995281614854, 673.615482458557, 672.374044647728, 672.381101455832, 675.453984305236, 673.574042047583, 669.387055733327, 669.196152798347, 670.659740722596, 668.932799273401, 671.008606519062, 676.509678092736, 674.754652865043, 674.588821889801, 667.406899732691, 675.806840812547, 675.955256219374, 672.126198069201, 674.140382402934, 672.354725981166, 668.661473009064, 676.288419174021, 663.816093599786, 669.998870822083, 673.661697899322, 674.094758665057, 674.519113315495, 664.876360116617, 671.131180326013, 670.087000257875, 671.652093155429, 669.829282232794, 673.515281887188, 677.087490534997, 669.402098092028, 673.901627017185, 668.391522598013, 669.179229093807, 672.14642801614, 669.590684465171, 666.678522120185, 674.884479325871, 678.407254351837, 671.830756635209, 666.71054656575, 672.046765675996, 669.461689342223, 678.441331558001, 666.522976372715, 670.073623457693, 675.595849588456, 670.327594936501, 673.952058794496, 674.623722850273, 675.276089033319, 671.189831361584, 669.52550482358, 666.864358747759, 675.9978439193, 678.097131063161, 673.150399167589, 675.646611524725, 671.140175437097, 674.676081133931, 676.005987224177, 670.152686853317, 673.505936153495, 670.901993911663, 666.807157650168, 671.150569898676, 673.350642883615, 671.03195008407, 673.709781816617, 673.018713731722, 668.46055456603, 672.208402498829, 673.513647325665, 677.798182798365, 671.327665676826, 673.10762835144, 671.674027768404, 670.777894650079, 674.352248575222, 671.938224457266, 672.808052889526, 670.107986599743, 666.509885045627, 670.753412458598, 669.417636942506, 672.024355600789, 668.39170948271, 673.550353848439, 673.113074132874, 672.85772970136, 670.249824957473, 671.299320139061, 674.881280026973, 673.101610319641, 662.791807119879, 673.2382340031, 674.623087520515, 677.737096225123, 672.249664581091, 670.259051941741, 670.333945559328, 672.090348818015, 670.885672578018, 669.578236775262, 671.18625223318, 673.987557245561, 677.827879124402, 670.906147855442, 675.388270028534, 669.352308865437, 672.505058868628, 668.646912392333, 674.635430699651, 669.494629334548, 673.0825477047, 669.282314857075, 671.041168144319, 680.16050042657, 672.667951595637, 671.460329164726, 669.315925441764, 671.858264545237, 670.515317742507, 671.699339564709, 670.224792894962, 676.169426622385, 675.671951923715, 664.531400631784, 675.171141281915, 674.731444146631, 675.027956015669, 668.556168677633, 674.590983450005, 668.453370901897, 669.650947633185, 670.763587885673, 671.621803274813, 671.650572741992, 676.669128969909, 671.64502759758, 673.326524361263, 668.620444857721, 680.281206419411, 670.982234355468, 672.865321701533, 673.578852727363, 669.568975148728, 672.079486156914, 670.653625960901, 673.074092235956, 673.679512914954, 679.598738819482, 672.514967791935, 671.872041495997, 667.548579338332, 674.629259726828, 668.142604401645, 669.889367860608, 668.544668618169, 670.913882440033, 668.947809969551, 676.66318377946, 668.692908267409, 671.2070808387, 673.30131059564, 667.96167774529, 671.955156040921, 676.145168191655, 667.48193948585, 670.310781026703, 674.456140805771, 670.334697310427, 672.292378900069, 671.634078046117, 674.732163462251, 673.86723763975, 669.563793056442, 677.158147260698, 673.447162474642, 674.414810383321, 669.61111522137, 674.93816661607, 672.138719128638, 673.676257849542, 672.89829739395, 671.640344607507, 671.489376366986, 675.01333190259, 673.968804521678, 665.423950929067, 672.648359430998, 673.362958827899, 668.73370910226, 667.844189674962, 674.197874806393, 672.268389104601, 672.191734979351, 671.082662486651, 668.918533415462, 668.789317703689, 671.320970062749, 670.793563747408, 673.16660521198, 669.229728486828, 671.238222777492, 667.126000733426, 677.149617436084, 675.923589120887, 669.867887109262, 677.806606696407, 670.969477002251, 668.501369852396, 672.960913087024, 668.143808658647, 669.210439856311, 680.579197535814, 674.299555330393, 673.934321334413, 668.113849410162, 669.363771844172, 674.998302218601, 672.445753037427, 674.12701969887, 669.965873618997, 670.002364937066, 672.245151711815, 673.458558909892, 676.16950606376, 666.051697940627, 672.752609620046, 672.886461295902, 667.721406897453, 667.512687966245, 672.958742071402, 670.905757924216, 670.74334185483, 666.060826403948, 675.358224197622, 666.355534669097, 676.057667450602, 671.829086566483, 668.716392150899, 671.814643009205, 676.464270266771, 673.848019033954, 669.328291996415, 674.518771492183, 676.086769219593, 670.832909323782, 678.967771389874, 672.342036763042, 672.568541023795, 668.689566814311, 673.099790093505, 671.048090110002, 667.905617537085, 676.759692871978, 673.252017537095, 672.51326485578, 672.48719216737, 671.79640851825, 672.953307822381, 671.144848359261, 673.26174130091, 674.058883800078, 674.947627855793, 675.848631937479, 670.898096606712, 670.198864754811, 671.763667622465, 669.98307152827, 672.411521812979, 668.279932808085, 670.09362706089, 670.730073447219, 674.100520697164, 675.61762545769, 677.238450424133, 673.10541634505, 672.748113109058, 674.244037456007, 672.034334711167, 675.84913247029, 673.684882407244, 670.327385735271, 671.654505870712, 668.77800461083, 672.905597907881, 668.207414027034, 670.509071542348, 672.038434902493, 671.110188715318, 671.087189575363, 668.509795846258, 678.067440346724, 675.00517237888, 665.024071683719, 673.215943134431, 666.997901656021, 668.529907485895, 676.274027660982, 669.33253988752, 666.74183802707, 670.838196603833, 676.20037073785, 672.518776850874, 671.670810260844, 671.42121830466, 674.200612410773, 669.360931097204, 669.491568208542, 673.489625406298, 671.943803393086, 673.114110984378, 673.556340725142, 675.071982562925, 675.532208895477, 672.5196259428, 674.184563511263, 670.411717262958, 670.746952306297, 673.911394202018, 672.027166793644, 669.20099046392, 669.289144336963, 674.030660683592, 669.471952178763, 673.91622724807, 673.510380730317, 673.727252907666, 670.582481973413, 671.972090346006, 669.981030011095, 673.174938082105, 669.807551654601, 669.179165357725, 670.864478591171, 670.160428487722, 668.065528335339, 672.012543028164, 673.928701245549, 670.288876431137, 674.471871357104, 674.379026009234, 669.892464186602, 675.996406369305, 674.040868126487, 669.458031451432, 673.814530470092, 675.642759137023, 675.065632478247, 674.454520978805, 674.387559191516, 675.169932603605, 675.174000606788, 668.4300160445, 670.639053496505, 672.181200403902, 674.435273713917, 671.086753875875, 672.261047874064, 677.630712342423, 669.562759917104, 674.718537774751, 677.063359085713, 673.352569087543, 670.093564433312, 672.560325452694, 670.464721836523, 671.495928735714, 671.023085499867, 670.80210140218, 672.780515359457, 671.495307133627, 670.971686662577, 669.921236913076, 671.938314154544, 671.486266737386, 671.662164293172, 669.078603134289, 672.843310229964, 671.854416781112, 674.482787141612, 675.77623323099, 676.991827407701, 672.91514708785, 671.019085410523, 670.255574101044, 673.125262604207, 669.865882781352, 666.179751497502, 675.594855859963, 673.615590032747, 675.937139173925, 671.936459028662, 673.801777266087, 675.642387693135, 669.38212827248, 670.534740044239, 664.882851208322, 675.790256030726, 671.910192400294, 671.581703677755, 670.35468993301, 668.888400582702, 671.500243199937, 669.571830008702, 675.781238125465, 673.995283260931, 668.954212807808, 669.382868797292, 670.334490966302, 672.148762830915, 673.741761361323, 670.948342749524, 668.836136769633, 665.68849780057, 673.1898656865, 669.108552463222, 672.648478897841, 669.660894137017, 675.824629696855, 670.679604940918, 673.640505593864, 673.940207272657, 669.310566117695, 676.21170980929, 670.467135496387, 665.060613110406, 672.758724242088, 667.69986009468, 672.413184244873, 673.809771917417, 675.173067677932, 674.095198708176, 674.716100321641, 670.21608412416, 671.098754125958, 673.744638147546, 670.21951389354, 674.995896542524, 669.408564347789, 676.701140042271, 669.436798650834, 670.1286222143, 671.090266741705, 674.726791853163, 666.149678471699, 674.445513903978, 670.980602665139, 671.683426003746, 668.287041178903, 670.954786497445, 673.450185018352, 671.622056706106, 672.555138351175, 671.292205658761, 676.169944965656, 670.213723539315, 673.443193044368, 669.862041172551, 671.467971035099, 665.489130550653, 674.162757482079, 668.434518121304, 671.19159927083, 673.723107358869, 665.31319608311, 673.555255742435, 669.750793003141, 674.892214422969, 674.31168771089, 669.187154321521, 668.335266898473, 672.440248021061, 666.243171400255, 667.713061888515, 676.510297432462, 670.538598121892, 671.877370809933, 677.001122951665, 673.218398895591, 672.131318431582, 671.587024008374, 671.60533423738, 675.122999990905, 674.97996763223, 672.842776167248, 672.539586488685, 675.160004496617, 674.918910481595, 671.892887985516, 671.199406637708, 672.170884482745, 675.416629632536, 670.097003764078, 673.395083274697, 669.331623969113, 679.808315597278, 671.587553901461, 675.324483669737, 676.277424871337, 674.804126151161, 670.033031671784, 672.998632205172, 671.410694151967, 670.049373393244, 675.128157206436, 673.961403100473, 670.380967399446, 667.299252107991, 670.097118424956, 670.138976109197, 671.193146043809, 670.335504078954, 672.370877754253, 669.270051551506, 669.929945291621, 673.3607748162, 672.463136921409, 668.986646962714, 674.856831777517, 672.08277230181, 670.433094142315, 673.699097964546, 672.528489410463, 672.759336098096, 664.69764614676, 671.825745061344, 674.110480401862, 675.721740155121, 674.789884996995, 668.914861735785, 673.412839343166, 671.024389990418, 670.141506109345, 672.493646118573, 674.427688848224, 674.395945171169, 670.616873183763, 669.424639737334, 672.536572767559, 672.975909401232, 672.306619720287, 674.596735599191, 676.627412192496, 675.426199446085, 676.386519081138, 674.660207050928, 674.444245175227, 674.296273987462, 671.316274096583, 670.408235269632, 671.293149081305, 672.412215155417, 673.213247534076, 670.672248999046, 670.045694157934, 668.970978016317, 674.033915112465, 676.954429147236, 676.395137180985, 671.516348031906, 669.315895423316, 668.549640464248, 673.819604059984, 670.41006522779, 673.940605526844, 675.11788801972, 667.660863017974, 672.328787557918, 670.329109252649, 663.740593106324, 676.65139575298, 667.818873493741, 675.762924422314, 676.535606987326, 669.183261208954, 673.176600787104, 667.739816757313, 665.859259574987, 674.512223818951, 672.42173452434, 672.647657146162, 675.270690938979, 669.174216091953, 670.950245717835, 670.640108250927, 669.151306428884, 673.424812746431, 671.805445675784, 675.316665483463, 665.328005643793, 673.744696534727, 671.872999831713, 677.651939176439, 668.309144217968, 673.791157934972, 671.909664840889, 675.004434363354, 674.84565149424, 669.685235004782, 669.503673435, 675.960363587774, 672.953301271159, 676.766626584135, 668.142356073964, 671.410825824969, 668.454607972577, 667.081035492132, 672.18633954396, 675.311001051001, 670.908643266045, 675.420960598101, 674.934115910367, 670.150810192477, 669.152872357728, 672.187296769435, 671.719370104858, 667.925991167093, 671.488664160208, 675.912203775409, 671.602899038508, 675.420869835417, 669.482411628145, 674.072266653492, 670.015956850765, 671.553572673623, 670.409441182278, 670.735092164213, 671.305764427957, 671.088955487363, 668.556811117873, 667.373252423638, 671.809177878846, 673.70954435823, 673.687207147501, 669.698031489829, 670.216759025967, 670.780949517443, 673.686624284548, 682.25367712444, 676.501303243976, 672.803297307035, 672.461637208121, 672.661118134251, 667.767209402692, 672.121115607918, 665.826156976089, 667.401746995636, 675.03077845818, 670.581843080993, 667.898226332181, 669.918460052591, 671.717944001065, 670.145320173455, 670.664811641409, 671.740784324441, 669.181134643378, 674.217118577516, 671.220647692432, 669.857123635929, 671.501940876441, 669.747569190407, 664.840295408634, 664.933560350169, 667.982819294565, 675.555496920194, 673.536055448763, 667.429959075712, 671.815554266967, 674.626399418009, 676.32639115092, 672.834786257317, 669.039318890247, 667.232679047849, 673.113181063091, 675.592396741953, 670.637537339333, 673.185291534367, 672.452174329914, 677.479675303241, 670.641390304758, 676.085757288251, 671.801272734228, 671.064452066465, 671.261192351923, 671.170740946353, 672.810441931692, 669.006262826628, 666.697636743918, 670.013880806568, 670.619113643217, 666.632298127805, 668.011711604137, 673.495139642555, 676.301130500523, 674.77807408204, 674.615021207361, 673.896840671968, 675.841550827431, 671.074277824579, 671.23476287189, 673.227188007452, 670.817298584051, 669.367183033219, 674.72431889467, 674.206945180012, 674.601644183209, 673.761098863369, 671.441308723471, 674.310539023215, 675.264933428048, 669.883637478031, 674.401166333618, 666.222399473134, 670.12522461768, 672.505734373823, 676.308459247855, 669.12613532411, 670.31394217232, 679.0898516853, 672.897638197882, 671.425828137831, 675.827889905539, 672.363210583555, 671.323179729038, 668.856811602566, 671.892740794032, 674.256844546133, 672.233052496121, 668.702777583524, 665.52620653588, 673.443486391771, 674.027684451045, 672.14893971047, 669.251583888302, 671.934412672994, 670.162985884421, 672.014072266768, 671.762520462824, 672.169515587032, 670.541187048648, 672.115908675952, 671.245877409963, 671.339235046774, 673.804978235681, 665.213927421133, 675.096887564368, 676.260734429832, 670.132743394608, 671.467132948561, 674.131759772125, 667.493740675582, 669.307234197041, 670.338507272578, 666.961974123663, 667.971578542985, 673.06562804572, 669.131926920218, 668.626596348357, 671.379435873517, 669.769612753885, 675.729046322099, 675.696318427367, 667.583638244596, 675.337960560629, 670.01798470515, 671.799691655445, 675.483740267249, 670.263331363462, 678.212713042024, 673.380064268941, 673.792059172453, 672.567152252116, 675.591705061333, 668.924494289839, 674.066229661173, 672.24312093065, 675.565941260687, 670.095842325863, 674.887490250074, 671.157267165312, 674.841285556112, 670.314785559793, 670.175033391332, 676.48800744854, 668.122837001872, 672.951055071746, 674.461930808599, 675.901232356369, 673.758627974336, 671.758739319549, 670.517215675404, 672.987878874744, 668.359009646088, 673.542310469605, 673.790517996338, 671.613664415537, 671.55711277966, 673.813462722676, 670.218637569658, 676.90033258526, 679.122957164259, 671.327945670611, 673.744334556488, 670.238788119663, 675.299720625185, 666.160760697716, 668.909292563916, 670.73467689854, 669.352421465342, 669.047559709397, 669.772096799471, 673.159667187299, 670.383755731391, 670.462728232441, 673.658942663585, 668.526453429178, 671.597498573246, 673.573553329888, 673.062140833654, 671.913810506398, 667.443098288298, 674.069202442083, 673.474923144283, 677.782700154091, 667.286283131143, 675.373321314193, 674.564927225892, 675.15109712536, 665.908690470487, 670.822845931433, 672.658516250899, 675.548350897327, 677.084588149953, 671.658600863222, 673.214631792529, 669.329579814976, 667.93630292211, 672.412553885563, 674.723819580715, 669.838935489086, 671.592385804085, 672.888115959179, 677.216798765158, 670.719134256735, 673.13748046123, 673.077661518634, 674.528048315477, 672.421613535991, 669.328347419445, 669.818531346579, 672.563441228214, 671.260712544562, 670.336895372528, 679.664233989162, 666.378390785706, 673.169633468142, 673.918214682014, 670.082520205151, 675.33575883888, 675.134360391527, 668.616439091327, 670.02112028821, 676.276539991067, 673.550864657958, 672.734297492514, 674.691414789298, 671.410066057727, 675.265131559803, 672.17876259934, 676.59803179154, 672.293841734257, 673.587501454243, 666.926255803326, 670.889071224806, 670.958337764132, 677.897193849025, 674.057217145561, 677.714368643123, 668.947083833951, 670.308167804804, 670.748013631683, 674.948372643761, 670.285472233081, 675.825990597886, 669.365987645374, 671.116464623729, 675.618107096349, 665.157973100172, 667.800124019973, 668.908905800615, 674.294287578212, 668.953100223586, 673.977701822429, 667.919926078608, 673.818496457374, 675.613018456461, 667.233764132345, 671.068977115851, 668.557688703402, 674.768396277509, 669.069571388472, 676.49541154503, 672.938308010216, 668.430931346409, 668.946861480474, 672.418633793769, 668.936768827291, 668.451564494941, 669.441227969469, 666.639922528839, 672.883499615352, 672.866965829881, 674.479761685884, 671.699155210509, 668.628119761329, 671.574044605247, 672.876678133291, 675.2041203624, 670.059952435469, 674.832206757978, 670.830268414602, 673.251561627112, 676.389142187486, 673.497836716514, 670.543800539872, 672.298195733458, 672.484029559803, 677.849409666204, 674.415546467801, 671.553807993301, 673.045158180494, 673.062137825863, 667.531891876991, 674.62283957795, 672.526815034475, 669.882295173637, 672.343843943057, 663.679133214979, 676.610865419317, 672.055514005673, 673.883607675487, 670.289208195933, 670.076632848069, 670.755181088994, 666.409727205163, 673.77329133939, 677.517396995142, 670.128548575638, 666.229666667629, 671.538011437106, 665.896319873695, 671.940498691921, 673.261492664701, 669.150464180555, 675.508149697662, 674.466301224956, 671.435969399214, 668.098570471816, 667.973645910445, 672.280555280114, 669.82047071616, 673.603415335592, 675.231979078323, 672.230586226381, 668.937061243359, 666.00341774103, 674.278447721448, 668.188196437414, 676.756759404642, 672.407694537844, 675.784803011706, 673.135617084631, 676.875438179421, 670.449047778601, 669.075398282314, 666.891452755996, 670.365207474146, 671.101854922286, 673.385920044528, 669.098295331471, 666.535352931687, 678.308055044365, 674.063534774285, 675.307640905988, 669.036924178179, 676.409204139236, 671.701143587865, 674.64484191506, 672.120737989155, 667.900226932567, 671.529503744839, 670.184290360059, 671.43866332244, 674.606501384585, 675.34017980686, 672.090828672477, 674.102598573383, 669.735482140235, 674.813118601399, 674.167904415587, 671.005516860812, 669.711495150162, 674.64686523113, 671.493499375442, 668.192710165879, 670.423565674061, 668.490944970765, 671.536199505941, 674.728593535969, 673.126047876355, 672.153731855601, 672.844832688538, 679.419307813349, 670.612110523971, 670.579824478681, 673.501947649259, 673.510851617579, 669.006082823492, 669.806780239188, 670.962948807119, 676.044763331797, 673.120639493815, 671.741427957307, 667.721629089756, 672.570516505425, 671.877934789105, 673.61190147782, 669.354618642094, 677.933006921238, 669.001937451142, 670.609428846173, 676.298826226833, 670.582397117044, 674.309082943301, 668.870876975727, 674.644274838282, 672.37791621114, 673.974253386629, 671.891398909505, 668.257718835223, 664.494022185138, 672.140772299604, 669.86735070107, 674.615538024341, 670.762615566989, 668.552835739545, 676.227419022845, 669.760409971222, 668.471156601793, 674.065832919218, 670.945869514693, 667.759090266765, 675.935543144037, 675.493612844092, 672.623548552022, 672.963947830636, 680.339588225809, 673.148096269894, 669.760637596165, 671.010585760736, 669.722615159374, 668.868504740504, 671.27790748877, 668.886236903389, 666.821056135979, 671.868277812899, 672.023243138127, 672.995178024754, 669.864644375074, 674.220245947067, 667.530682141901, 671.104568199587, 674.912482590977, 674.347635791152, 667.169320831826, 677.313705097492, 674.047499107913, 671.984910726685, 674.822447871121, 675.920942393804, 671.891781169488, 670.619849983997, 665.523908315299, 674.750925028867, 668.695387639247, 674.304621093476, 671.161856994222, 671.690923875461, 680.814436086175, 676.289352536397, 669.626829653769, 669.246438774479, 674.243431139962, 677.025501631091, 679.228804131108, 668.07515812481, 665.852501636105, 677.482678597067, 669.054766866852, 675.375686366266, 669.72808951199, 673.598785401228, 673.157404105854, 672.320848257542, 676.571203091474, 670.795291862999, 677.977794320877, 670.435418682644, 666.335169632794, 669.980247118101, 675.397220395726, 670.417813307375, 667.885048827268, 671.271676863911, 669.259858387416, 667.457891934226, 673.174429944169, 667.646156643468, 669.200498802563, 675.249470758478, 670.651421764112, 669.559792961613, 671.217568091907, 672.824807863242, 673.067369461452, 669.412418199234, 672.374988699728, 671.830708916702, 668.388993850411, 674.287636421978, 668.891542956857, 669.814837227931, 668.807565365557, 671.000880982599, 671.194425201807, 672.463721772149, 674.530185731421, 670.377362057905, 666.20148365501, 671.654836368375, 667.553634973681, 670.466815413757, 671.706963352942, 672.135245095199, 668.176590650623, 668.267512413564, 674.747023143927, 668.597867330468, 671.023501098908, 671.293433661444, 673.331064334593, 672.536548525963, 669.744009489404, 669.585224723299, 671.403572002531, 670.763356780183, 671.568815027164, 673.236072779579, 673.199138492719, 673.732333478871, 673.764545560463, 676.747210337355, 669.222901312782, 663.309489680177, 670.667227825777, 671.874550888442, 675.385207080358, 670.508467467667, 672.549592099858, 673.296299986944, 671.580684605031, 672.289369083779, 675.1422279882, 673.054618752106, 673.312602936192, 673.104623313329, 673.581810784144, 672.071929139635, 669.527935899539, 670.453678129181, 673.116945610719, 669.210547666764, 666.119040512834, 673.403285888509, 674.156411168639, 672.911855930953, 672.458734043133, 668.493580871207, 667.005379701011, 676.242610330422, 670.493165633781, 677.229220773247, 672.827265655972, 672.674336451562, 675.072759734058, 671.795739065425, 670.935631340897, 672.078162651922, 673.498877930008, 677.077234724993, 670.597022508469, 671.952263162869, 671.877829133879, 669.867016693451, 673.433155467973, 672.774768816851, 671.817737686943, 673.978536869271, 671.33518916181, 673.73370703177, 672.991107022789, 673.701346085902, 673.124195693774, 671.075194014254, 673.683501207016, 669.159172821532, 669.341661915085, 673.641052440837, 671.773040513297, 669.460109003007, 672.821355821996, 669.97513048214, 672.47994962795, 675.093204214264, 674.106110111386, 665.491153832563, 669.08558714542, 672.51777363136, 670.768687312885, 666.722255323706, 672.196547164357, 672.936726790802, 671.759158514745, 671.144811688193, 668.001999364725, 673.895908153495, 675.568470027661, 669.980640224578, 676.917345894267, 674.02116068885, 672.332607810182, 672.699913133095, 671.012985712262, 667.557164752905, 676.546153296275, 673.682618972459, 667.992500385791, 670.360237156723, 669.49930455666, 672.994350694258, 674.257942640759, 672.977331879382, 674.268638337692, 676.090915513751, 668.41502383454, 667.077488208301, 668.095656460618, 674.903420588581, 670.426396004914, 671.207887726668, 674.510260991029, 671.120688789265, 673.154993876651, 673.678329156794, 676.44395408064, 670.857572144577, 676.215729095282, 668.664674336908, 672.566442174563, 671.378425667792, 673.199638973868, 668.229488780959, 671.825449652472, 665.423375502019, 674.655480786002, 674.45110866701, 675.290063623123, 670.644146395646, 676.389282011409, 667.859739054606, 669.675123795904, 671.244227324295, 671.002079760113, 674.953992572755, 666.951974985751, 674.961243179835, 668.659685917119, 671.749647330667, 673.85917030492, 671.965262517983, 668.836036619562, 669.954717757776, 674.495486391929, 674.10761543255, 672.564964972397, 675.009126026994, 673.72961436792, 674.432988550149, 669.159795996365, 674.892199883124, 674.168933860356, 677.764762091157, 678.62341330745, 671.923347044583, 674.138632933234, 672.547658480037, 673.422526102099, 676.336607262237, 673.585847323941, 672.896484222409, 672.077511547252, 674.72967830929, 674.842733438056, 665.777010759786, 674.404728039568, 674.487459513791, 673.153357377194, 668.495355135373, 671.916538593699, 670.132767516379, 671.129525697462, 672.545100258803, 673.767839724386, 673.090206782222, 672.717259608876, 667.245633072151, 674.954580635219, 668.656016466309, 670.801411940351, 670.215058594853, 672.835972766597, 668.108625917432, 674.37706467427, 664.566607794218, 672.688248399824, 675.345315861314, 670.391997619029, 676.047231759474, 676.527139914774, 674.535630672721, 671.212530861614, 671.769844482769, 674.49581742106, 669.325957402241, 666.979237907307, 673.208655317671, 667.805851014433, 667.855491631641, 670.831885060674, 667.493761846172, 671.750501987794, 671.419917015961, 674.754829765159, 675.743979151469, 670.073255064756, 671.208570922157, 670.59568806973, 663.82816073517, 672.509814473491, 668.400408641667, 671.961364190524, 672.770286802098, 674.266988565386, 665.64293435068, 671.613205306107, 671.004637989219, 673.984070716933, 668.223576712032, 670.270953019685, 673.941401674944, 675.342527700212, 669.205083601255, 670.34280988771, 671.184746018531, 673.872371595951, 666.745842098643, 674.657288422619, 670.432956115064, 674.84398068727, 673.825806190526, 673.011676039257, 672.598084548076, 670.583422717076, 674.496020981361, 670.840242457814, 668.161654827213, 677.388103701623, 671.912062871669, 671.610405033569, 670.220474033354, 673.786403004181, 671.523562846486, 677.012908668775, 668.199541898819, 672.014870772189, 668.853442268952, 669.975677878059, 668.655995077345, 672.260472148393, 671.247094302629, 673.183953861613, 669.755986063036, 667.805523716376, 673.308241695957, 669.228030114771, 674.041251124834, 671.488656168497, 668.23583022998, 676.617690313729, 675.928961956411, 668.082090411748, 677.523790251772, 674.869083212019, 666.959433502787, 670.753914070581, 669.789340606958, 670.458740999603, 668.84742376385, 672.008895649345, 667.617273526899, 668.41173246008, 669.915960356703, 668.828542296503, 670.077108025557, 671.029230476195, 669.572002525811, 671.98434735799, 672.062669666709, 666.808149412512, 676.139376789869, 669.876720228815, 672.265575470103, 672.357760000261, 670.67845738484, 667.920770727898, 671.170202217592, 670.89211488443, 670.276702767694, 666.848817509818, 670.1260080948, 672.75715005706, 678.890805054108, 667.450757228074, 668.651941150413, 675.444000235066, 670.496075231059, 672.045519958812, 669.124398489257, 669.477288050684, 675.014294473709, 671.979487177969, 673.968893192429, 672.907704131386, 669.968841585464, 675.955343022646, 675.15244944853, 669.802015746962, 668.638856743663, 677.201545061592, 676.252717250674, 675.870541311999, 671.754606588794, 672.153140568736, 675.142654682045, 672.016743255628, 676.879169499135, 672.309397661505, 676.941563000538, 669.227433919318, 671.706684137052, 668.380729964102, 670.042239371091, 672.48143262244, 669.008125588094, 668.457137906067, 674.558447741769, 668.814621315963, 673.792745458309, 675.379377241063, 670.938638422764, 669.395839758376, 671.459336410659, 673.235827131625, 673.324038076505, 674.344328998806, 672.539031992357, 676.78133891488, 668.012341805299, 670.039051461888, 672.35598722572, 668.592975057346, 675.03782338907, 667.864958264625, 673.122758571108, 669.733857717533, 671.755552631608, 670.746289675343, 678.420349074795, 674.782682201662, 668.018081257945, 670.288775060991, 672.723640760455, 669.697392252702, 678.24358631741, 675.830582780905, 669.487370263294, 673.218214949754, 671.649489909925, 670.747775857371, 670.30380920652, 674.942503566512, 669.843825958127, 671.825752237434, 672.695149029235, 672.606452013354, 675.431740282188, 674.557050726491, 673.479347478151, 665.38689870836, 673.176428553381, 675.672101003407, 671.459863865208, 669.740341397169, 674.878686214026, 672.16762408812, 668.59490041879, 671.749987454579, 674.984839486155, 675.705218023453, 675.56220004814, 673.870051573723, 670.71404933542, 671.1492787259, 673.224552968844, 674.229481049696, 671.948745867758, 672.137861484196, 673.055814843291, 670.345512220009, 671.520231744236, 673.091450444526, 676.410812623867, 676.750201621635, 672.903820577117, 672.443964041689, 670.735066518512, 675.300996567767, 673.894249585601, 679.58007950386, 670.317420314994],[523.77051072489, 526.255126920845, 523.342723463203, 526.443610635574, 520.727187852733, 521.054175638721, 516.819278186585, 522.761664309484, 522.762516267195, 521.483182896736, 527.810157111131, 522.205993251066, 517.292177064138, 523.423047555463, 524.86230199551, 518.529884972543, 519.70494154672, 522.204613211885, 524.213118699613, 523.730542456853, 521.811154393598, 524.675347350578, 530.846269771961, 529.290120246404, 524.875981886413, 525.78221135575, 524.443477894099, 523.71542389681, 523.618893511904, 519.170302611939, 521.901381421097, 524.000346917528, 525.041752533328, 519.988835311369, 523.012116903348, 526.166742569814, 521.113499863995, 519.580725599488, 523.697270920142, 526.778287876938, 518.724019926529, 519.400257157157, 525.66835303753, 520.847935509691, 519.03841461089, 530.147135069298, 522.177972314842, 523.96869749847, 525.659674494197, 526.297806428435, 524.314688552554, 523.703151738437, 516.365948396732, 522.649838322373, 523.388210420495, 525.760093062415, 526.552211943586, 520.329681849356, 524.850488173756, 521.297958103681, 526.057846118721, 524.294516312705, 524.049501825478, 527.493439955262, 518.955257075059, 525.53027057249, 521.233355642005, 524.641537315619, 522.055775669742, 521.41704243341, 526.525806667195, 523.499569610412, 524.262156921749, 523.330488253335, 525.364985905652, 519.563666285055, 524.198791063323, 521.360438239635, 528.726365474399, 521.833239141376, 524.218249854005, 520.921865224118, 518.788121871664, 524.40180352762, 527.331703669674, 522.005734390717, 525.131108116489, 525.183042271795, 519.163359822396, 523.207232163045, 522.467609320808, 520.61057929313, 522.949159519819, 523.84764949369, 524.32489138584, 518.094251809942, 519.820979195419, 524.170221686858, 522.348816828313, 523.020376417021, 520.813368625269, 520.881517203951, 520.937065276773, 524.922606000457, 525.365365872168, 523.505797222365, 521.370346440719, 523.051081790032, 520.073424611188, 524.441645965844, 523.743355746895, 521.421735853629, 522.181537180909, 522.937424822892, 522.831764940168, 523.671411090177, 522.368902234478, 528.372903698045, 524.134807072835, 521.946418565182, 525.057714207707, 521.999001151278, 524.466802652227, 524.10120637991, 519.9657093847, 520.061776190148, 523.482051348929, 522.698304854002, 520.442948630755, 524.639785053933, 522.863840062057, 524.019704331445, 526.107637184403, 522.752187953737, 523.812733556771, 524.327579239343, 521.017048447765, 522.235996458243, 518.354575888636, 518.135139328338, 529.068601818135, 523.81220913342, 524.357488055593, 523.17196068323, 523.988910961922, 522.381601845255, 528.310473782717, 520.450161921232, 522.641521564663, 521.952747875381, 520.336682723177, 525.828813850055, 523.511405064161, 525.656686767314, 524.147970684285, 517.601044359186, 525.880912600957, 520.819769384992, 524.943708352218, 522.436890001553, 516.578328354506, 522.633534653804, 522.624077019742, 523.849045301013, 524.451042554334, 524.437542154139, 523.787816631541, 521.020221034945, 522.142601902626, 523.532710485782, 520.728968964294, 522.981668109337, 523.352940112999, 528.814550405612, 525.125714315118, 529.270918473147, 521.907851531683, 523.106764306179, 523.387789124115, 523.900661937556, 520.292514469141, 526.260040740644, 520.960131454546, 523.854890692212, 517.138311512331, 528.582928632973, 517.766491843556, 524.878361811285, 525.251790472256, 525.375656541977, 522.799405798418, 525.228851312711, 523.631199147282, 522.655637199501, 523.014295816846, 527.867712705211, 524.424628374551, 523.137248290781, 521.593745231113, 524.612778118293, 521.018948619973, 520.865254982098, 525.691912744296, 525.292139531559, 523.752695307793, 523.316046331665, 523.790143086173, 524.873214614996, 523.158182606854, 522.321852415704, 526.049484655311, 519.680403098928, 529.277369199453, 526.543005183651, 528.480328929962, 528.016613094046, 525.417319941815, 517.05181739862, 516.034275967728, 524.197961227178, 523.217349516236, 526.790963949468, 523.613127845001, 517.599985927379, 525.373349743002, 527.691876720472, 519.166108908622, 521.15124515201, 521.915858920106, 529.272493618402, 525.565971290652, 521.237019489542, 527.364434680994, 520.148655745205, 525.138562007813, 525.582367345769, 522.286098393631, 525.298455811909, 522.635588678567, 518.829469062732, 519.338557303377, 519.418858930733, 525.497097422223, 522.950799633042, 520.613996196819, 523.535414444306, 525.394159692937, 519.515018002605, 527.820655424132, 522.727824818469, 523.412746286325, 524.156870632864, 525.931833482276, 523.137410835516, 520.193874535082, 519.960090362261, 522.840000777897, 523.069602087691, 520.567496627228, 517.303766283723, 530.278313459617, 524.462179811471, 523.024861682346, 526.474074145916, 523.149886996844, 520.8818854165, 522.778377040048, 522.552491238145, 524.0607838581, 525.324381028905, 523.238371684167, 525.135358319422, 520.576309410391, 520.750173734988, 525.330724577951, 525.7810330921, 526.906763606366, 521.982659503243, 520.63537928773, 525.904326396502, 520.771960319267, 527.10564626333, 519.219355004227, 522.445971899204, 524.073809417783, 520.306685321124, 520.834006839941, 525.369259460276, 526.088532443882, 523.049616201122, 529.584403648763, 522.042345730407, 525.135532454355, 523.825037349594, 519.768000559665, 523.147664187835, 519.889208125155, 519.729895434743, 524.881425779433, 521.893807611795, 521.966436771725, 526.956179862945, 524.322852742794, 525.067814093639, 519.904207566805, 519.915193912867, 523.808597406721, 526.210081044657, 524.093471298505, 524.711052028051, 524.214813306494, 517.553615141854, 522.043432869258, 520.341156345312, 520.831612168441, 524.476635248658, 521.241311620116, 530.42622526483, 520.104968920679, 520.945504235921, 526.99756185308, 525.601131231703, 525.495768601996, 524.475011814545, 521.064137712205, 528.941441344449, 521.521123585463, 528.068862020342, 523.233359938869, 519.367427972774, 530.24009513673, 523.20844218277, 524.074566405878, 523.552075786131, 528.43808444074, 519.826101359608, 520.748189155197, 525.423816293714, 528.181856190953, 523.696725529246, 519.257616557718, 521.647331383768, 520.644788784938, 524.836507317429, 526.485674999321, 514.206724803562, 523.011231934803, 521.600333577115, 523.127446817868, 524.456841546444, 525.515379770181, 527.880120180902, 522.937684305242, 524.069378480525, 527.004957094923, 524.467972622898, 528.496351522364, 518.876763813943, 517.069978507782, 526.469968940292, 525.136794390566, 522.364568596157, 523.144843489412, 523.326518123663, 522.945389909505, 524.896675240185, 518.692467158611, 521.89989139121, 523.779105883138, 521.888017184834, 524.66392524034, 532.236771475021, 524.069372038626, 520.340223081073, 529.457450531656, 523.844199459372, 526.344823005879, 519.613902746791, 524.830479893783, 523.843055129727, 525.756945712486, 522.238139136047, 522.179010128975, 523.983897259461, 519.763699968932, 525.112075647588, 523.304731328009, 523.487844839385, 516.462342654967, 526.853353823817, 522.821666645071, 522.61051860192, 520.653897427672, 518.976222350148, 519.767129920598, 520.360555728229, 523.439694662561, 517.863288154387, 521.81504567229, 522.555886960068, 520.93775822494, 527.921859387594, 522.771810340859, 522.319700863936, 525.877345423283, 525.206979786368, 522.632421954291, 517.529766739058, 522.21873885148, 525.01929266701, 524.0792807739, 521.528385403364, 521.413838894481, 524.605749211863, 523.91269678452, 521.612873721452, 524.125239103093, 520.788429284834, 523.565994558879, 524.830258068449, 524.917871299081, 521.691825101472, 524.126848211588, 520.316855565089, 520.79292844693, 518.419076440912, 524.685993271978, 525.621413468697, 522.725137734042, 520.847383398297, 526.605210997544, 522.358400489241, 520.282445457861, 523.399264232903, 524.94815800871, 523.337195247489, 528.491091830214, 522.391959884261, 523.501561228073, 522.697355358206, 518.456287942339, 526.13050358314, 525.250409782376, 521.604723078384, 524.090122826266, 522.915830060982, 526.903764034753, 521.540264511543, 524.896510932557, 523.612404994041, 525.018419429546, 528.154861009393, 517.704978038289, 520.932760487411, 522.450749186099, 527.464879105255, 521.471024087538, 526.17706463022, 519.763368742449, 520.264213977101, 523.599857758867, 518.425620918308, 523.692416030883, 525.903149693211, 523.729174502305, 519.847167292772, 521.461440089322, 524.597457398486, 529.129521004464, 514.441504943513, 519.691257881679, 527.610666274475, 524.581455868741, 520.051357187225, 519.186826495603, 518.806471443746, 519.393211769974, 523.813219845948, 524.86753560607, 522.174566795533, 527.713471746173, 516.599750795178, 523.923003051799, 516.182110979527, 521.014046936687, 521.028455197581, 526.741155970603, 519.364971852189, 524.307019178602, 524.888626019675, 516.71171435221, 522.401904238374, 521.027982216833, 525.257250725658, 524.740513823046, 519.110842368188, 520.928993685396, 515.54947869936, 520.557124070642, 522.735208278403, 522.029009882579, 523.719611934887, 519.408567203497, 522.374453557854, 517.25521125286, 518.022366902217, 518.807753112702, 524.647271617323, 524.982219160002, 527.253097200849, 518.283497951028, 526.979527145411, 521.341233129804, 522.479523464808, 519.703860519186, 518.038124654839, 524.180913957222, 526.471958252012, 523.423083159858, 522.455438351768, 527.53752861888, 524.781244118229, 523.416170247593, 521.050832392862, 528.867416673113, 525.479621971518, 517.936126979708, 527.05364539215, 525.915370845826, 528.405360240813, 527.060576558803, 520.312273823131, 525.747905241542, 520.301572114282, 519.932612492675, 521.064151143068, 520.833323035554, 519.134768053274, 524.797714239485, 522.266214317661, 524.157379525354, 520.718116803194, 522.147524714513, 523.370439283101, 525.026410618085, 521.554690566378, 526.47528917764, 520.26466372714, 520.867147292895, 525.730211987174, 522.416636068796, 525.678781500818, 522.272844686515, 527.139923114081, 523.290447601075, 524.919992582235, 523.694163718024, 528.191584222207, 522.748509792134, 522.573183415929, 522.022236579602, 518.259321368037, 525.734766037447, 521.597784055424, 523.890239647078, 517.884573820479, 526.292663812553, 520.714693358741, 519.896208592683, 519.665296547743, 526.293244076231, 517.344402750373, 525.700397426571, 525.188214764839, 522.31759189998, 524.566805214261, 517.699276824998, 524.705029468013, 526.644094521565, 522.889759741267, 523.080167990741, 529.641750833789, 521.498685563006, 522.281652704791, 524.640861088878, 527.685271227877, 521.272494739521, 522.877122251229, 529.392870352572, 517.606985045823, 522.331058118109, 524.879467094253, 526.114216492969, 519.178972286022, 521.088840818031, 522.220086809159, 525.569701123095, 516.999007653722, 526.909606568816, 524.548487173011, 516.167393403705, 527.401139576418, 522.382937592412, 526.507395229088, 517.398941699757, 522.55854055897, 518.684407929985, 526.560701358176, 523.718175534813, 524.571810595721, 521.577793024518, 525.61070329325, 522.037220360455, 522.805635222374, 519.411923016564, 520.925833565752, 519.91132212439, 523.254608034482, 519.68988151853, 521.80969233883, 525.351088760216, 519.432356210072, 527.222807189091, 522.033857773566, 523.980628532115, 522.924451193918, 520.612798317472, 522.641546956804, 518.722926799542, 522.707538921121, 516.501827206905, 526.075487640066, 521.88597930341, 519.182000367634, 520.092691493096, 522.026143457129, 519.218041911078, 519.468562308582, 528.291160914487, 517.825124998191, 525.23999434357, 526.743829288207, 520.778046157198, 522.237266054251, 526.555105398301, 517.963440446505, 523.436978007406, 520.062224427889, 524.612787552516, 524.704263316238, 520.278849784311, 524.406295004456, 519.296247185168, 515.884488877214, 520.865277225161, 525.67787357998, 527.395560458826, 520.383199886357, 528.032455342321, 526.237250750541, 518.838133899804, 526.264427858758, 521.169257455938, 521.787031688022, 521.597438110406, 522.451329834438, 521.600724128283, 527.149036422064, 520.286776319786, 526.860471314605, 525.0963751904, 520.811466384337, 525.47808677981, 526.556868867818, 523.392033657712, 523.519785102853, 523.322895607482, 522.359476942893, 522.099732889994, 529.526300297786, 524.455539838603, 520.44135820241, 524.025490453609, 520.76798969947, 521.957543386372, 521.165414240554, 522.541012088607, 521.343953227316, 517.191561739586, 517.94947467056, 518.334009994282, 527.026771256289, 519.987069627698, 524.426611063323, 524.500102249934, 520.860891133832, 520.442938949109, 523.280738561707, 521.172624092365, 522.877709673984, 522.605466626943, 522.60140062584, 524.889862974089, 521.947771153185, 518.416144603236, 526.476015609881, 521.979817980427, 525.105588851057, 522.63543947877, 522.839100291617, 527.169112793807, 522.248528432277, 523.844412753417, 521.828343923815, 517.675891298111, 517.673439965566, 524.328606547909, 523.529239825696, 524.319988352984, 522.177751129719, 529.471340524051, 525.529464575324, 524.007585426858, 522.357167874419, 518.586431587995, 524.681240110075, 521.603800749907, 525.172970934738, 519.499654625434, 516.932053426435, 519.921112372919, 517.812429701223, 527.032279475479, 525.076600860114, 522.643616479753, 520.933361029598, 525.50357636588, 520.921454358934, 524.453480182138, 525.601751982133, 525.278958410626, 521.160640230782, 522.777216397004, 523.282268885623, 527.238084221202, 526.574487968414, 521.537319091479, 525.479036680806, 520.694093214113, 527.614355484624, 520.144000933258, 522.481615235552, 524.130140888722, 520.669276653714, 528.18622639962, 526.926484953551, 524.720620491378, 519.467736036595, 520.974270345742, 525.950972444716, 520.86238436316, 522.311063854188, 526.449532372736, 523.476247405664, 523.027970936447, 527.11835153352, 526.946174252933, 522.331785407807, 523.591135176149, 522.874956153913, 519.107288952531, 523.829159942007, 518.816609836176, 525.445275919559, 525.724404033597, 526.519410875137, 520.257771290234, 520.556807023826, 523.86949016879, 522.879631819575, 521.807414193037, 524.70599205345, 521.698332765753, 525.685019131965, 526.196008699818, 521.050020424582, 523.24627316354, 530.049003292573, 520.785224620679, 520.139865923706, 522.934825745845, 518.965411764551, 519.52051444626, 521.43638664843, 524.988020237678, 521.282246868, 521.713871025436, 519.95558925817, 521.005295873882, 520.795889521948, 519.445873471139, 523.93093901645, 523.529137149574, 525.02576168535, 525.645699874878, 524.96058495995, 521.198495861706, 521.81713865745, 520.098614439491, 523.641061324949, 522.552412612935, 529.266048681245, 528.631708280425, 525.939911816537, 527.271667048804, 524.373277574063, 521.450817029002, 523.124344804136, 523.74115769248, 521.92762133566, 519.601527884176, 522.138996799169, 521.989069763402, 524.566848202808, 528.830609847678, 527.367703242225, 521.967426089717, 525.621975119643, 520.067457500815, 523.223592765261, 520.065652531415, 513.790314411589, 525.182806037564, 520.114896984973, 526.426108437146, 525.288414547903, 523.127710527562, 528.787278908483, 524.818073427101, 524.311644560112, 526.085619518974, 516.766086748423, 518.360180792319, 521.767280317714, 521.815917537624, 520.088383414272, 520.979935470622, 518.765902671092, 519.58376570029, 526.590412803082, 522.514073913158, 519.302295095998, 519.634186565588, 524.015785359804, 524.490166503698, 520.905850532042, 524.90579259795, 522.17515042523, 523.871887789025, 517.888055571211, 530.021237985129, 528.88404201403, 525.691723687104, 520.395568338251, 519.846298525646, 522.830964472214, 525.415370112337, 530.3923389708, 518.783908941532, 522.851581842537, 521.83671697701, 517.364792129623, 522.94091316427, 521.583774947301, 530.045720706974, 524.170774769833, 524.007830197912, 526.065882133954, 523.36289404912, 525.494214688813, 521.656636570408, 521.890194537934, 526.737007764968, 523.799079363011, 520.50665571527, 526.014248145198, 529.190711160565, 521.564201687027, 526.556938962317, 521.520221230004, 531.768935301246, 525.106198666984, 523.171199125478, 528.709600558306, 520.31378586149, 525.243597563068, 522.75663544948, 518.59696740893, 522.577450332263, 523.851850660164, 522.806828636922, 522.641040293143, 525.101996650617, 521.916264345912, 525.355820463599, 519.069172268251, 526.239440215951, 527.474795068594, 526.383370111087, 524.69961511154, 522.5735226185, 530.720921740086, 523.837947360784, 522.350157022207, 516.4358834134, 521.023889646252, 521.399945458242, 522.334922945711, 522.697833630417, 524.134492410865, 528.270873515778, 520.459211307233, 528.183175476244, 517.781652231825, 521.721745711724, 519.513322697841, 523.367229196044, 519.013689671851, 522.309867324434, 525.118004012599, 523.799754480849, 523.375262854823, 525.186340532274, 525.744140153329, 521.541268686227, 525.886347239859, 524.761982935401, 520.825016910196, 519.321498340375, 520.792860425613, 525.492727761215, 522.590847041659, 521.450506292104, 520.232321690414, 524.836325857407, 518.466993519302, 526.134796576086, 517.596781044662, 522.962129307232, 529.006576438695, 525.806179410272, 523.719242251199, 526.348308478778, 523.131409813432, 519.082063852988, 526.072382633843, 522.970292751465, 521.744454719944, 529.104293189391, 526.022712269281, 524.725032689428, 523.553399435485, 516.471945115162, 528.506337470151, 523.13483847431, 523.025418147061, 523.891420903252, 525.450278979436, 524.785468213283, 524.714499213025, 530.237439856876, 521.383943743689, 525.160864738434, 523.443602921103, 523.002158651201, 518.944939546668, 527.402916947749, 518.730733261164, 521.102235360426, 524.67042998103, 526.689441353368, 520.316293560637, 524.669862033891, 524.476268302057, 523.102404220637, 518.688164724843, 516.152533331099, 525.472988354867, 530.81677802094, 524.22945074404, 526.251709293108, 525.185918870206, 522.552293162082, 522.63523476093, 521.870428032156, 524.948884300735, 523.39086705763, 521.032277253238, 524.749346743104, 522.661698265615, 523.092110964299, 526.712758345474, 527.727972040338, 525.948980897141, 521.349436659416, 520.167544368783, 520.330403675072, 520.81376456819, 523.914568303705, 522.885497074038, 525.310051082222, 521.333617150907, 522.107990654472, 523.05130931246, 528.026920550822, 521.199025625799, 530.225176141934, 522.786454373186, 522.210284304495, 518.37728564915, 519.509980758236, 515.743647779216, 524.769761109934, 525.544665664426, 525.780376423214, 518.417096834519, 520.823797773303, 531.410141563688, 519.104680055862, 520.379667353846, 518.347311977776, 522.774893694804, 520.986017028007, 521.947105634563, 524.5560777451, 526.181299743375, 518.133264098543, 520.149437496305, 523.003008148837, 520.986738906122, 525.6194868771, 523.118405290011, 522.2477943875, 523.30752512235, 518.159273498405, 524.174951471921, 527.889195204351, 525.078688145364, 527.028909868458, 520.239254796789, 521.761712380687, 525.316999872852, 519.762914776328, 522.709733455549, 520.068681205677, 522.374331134282, 524.577660128592, 522.234433820061, 523.344823011134, 515.050730675683, 524.448459342887, 523.907652768989, 522.933008755788, 524.941257499051, 516.902419722512, 519.282692226849, 524.624812909994, 520.258807943052, 521.082888372697, 519.516569994718, 523.071323032859, 517.932695582136, 524.374557442503, 521.709354368951, 525.871781689868, 527.398775556948, 521.764398749692, 525.527486836702, 521.319997684651, 522.217557932619, 521.92733212616, 525.778733953847, 517.206940773674, 519.651086079434, 516.575326546837, 518.906275009954, 524.076723733455, 520.049577479288, 523.634495577862, 526.326866012357, 520.971393152906, 520.401606415344, 523.507214663001, 525.344099330953, 525.258169741486, 527.80678383881, 522.330053754004, 529.249658585393, 524.236112347207, 524.677515955938, 519.316243703453, 522.046451757567, 524.068846166398, 522.006121233985, 523.897509587673, 520.519336428862, 520.473300613557, 520.277023391399, 530.723299378288, 524.469573832107, 521.526986647219, 530.042900517885, 521.383521947948, 522.661460982381, 525.181067343902, 522.484150671954, 526.796452344478, 520.238598413463, 525.833900080467, 524.562620457097, 525.767722545413, 520.346222152073, 520.314952127615, 522.383702793882, 523.42393774097, 525.189654075909, 519.433846376241, 526.017516176285, 526.714914404048, 516.279870399458, 519.654208329388, 526.659165107142, 518.988808099435, 522.127998388688, 523.475430921042, 518.474168304412, 525.804839286201, 519.894521545663, 523.651981213816, 525.169866344452, 521.693174332905, 518.284184499533, 525.925955759292, 524.601459182276, 518.679181771548, 520.57891552288, 527.370965755667, 519.869309278797, 520.008964239344, 522.414035194219, 523.699711908268, 521.20294915817, 523.314573619992, 523.366093938259, 521.455359039177, 521.428261672332, 523.930246039866, 515.623685561121, 520.337176830645, 523.956638555357, 522.427375920615, 526.184880923267, 523.870281146745, 521.570036120377, 520.945498841345, 524.085448309717, 522.904454948352, 525.602506632416, 527.464520220772, 521.933658719178, 523.811627654971, 526.381619342321, 526.720577408542, 523.512097564079, 523.372405535767, 530.203786846635, 525.938752531333, 521.127308632545, 521.460924253752, 523.53034855153, 526.691287408196, 521.941282166373, 520.019361662022, 523.510300145847, 523.482616477844, 518.763125747812, 519.395962254684, 520.882234699597, 521.476906309689, 522.554844180363, 524.766240928378, 522.881965630412, 525.489375612089, 525.926221299231, 525.858224528832, 528.312297424103, 525.200584620359, 520.262533391892, 522.41171119199, 527.438481789887, 526.737435046139, 520.398556026727, 522.99578156198, 522.742025228487, 521.218927288992, 523.112350885252, 526.633661848905, 523.389864090033, 523.377340368738, 520.561186676431, 524.520173063983, 516.053564531258, 522.610565742814, 523.015349537142, 522.600086921994, 522.775515898246, 519.761696015002, 523.152176072148, 522.640140987615, 519.537949254271, 522.316166465904, 524.21807042747, 520.222846763408, 525.215900745016, 522.794584888705, 518.046435779694, 520.86085919318, 522.434231851503, 522.733348036819, 515.957179284987, 521.069793347298, 520.855048804323, 521.202416678236, 522.910665340343, 525.177414326145, 522.847250114084, 521.374328446116, 524.249665458161, 523.411532619259, 522.241067416483, 530.213715066825, 522.340720777219, 526.35851250788, 523.242601471316, 525.7075890185, 521.452334191538, 518.464081241544, 523.376970075918, 522.944481051543, 527.959196509967, 525.522342169156, 522.596422147759, 527.834995929829, 520.625161465116, 516.688416316256, 527.124801819276, 519.420817177708, 525.926230140415, 518.194139727421, 527.05223316908, 522.927834862378, 522.403801057404, 521.943683392105, 524.051443490404, 519.269687748196, 525.033802085478, 521.442013465269, 524.673226538181, 527.014869234535, 520.355509790061, 522.997182888546, 520.010231398725, 522.603059859986, 518.96296416014, 527.341744595649, 529.172609496683, 524.385704977381, 522.608570962717, 527.318534211892, 520.716875494971, 522.036607611725, 525.778045090815, 522.859214134927, 524.114594174361, 528.745145977864, 527.821214122117, 520.675110735535, 523.543197692295, 526.091430423627, 523.923272520933, 522.2359242883, 522.99009931644, 521.339701883866, 523.937350159698, 519.887661382043, 517.218565833143, 519.309045631962, 521.126252819014, 521.501159589929, 531.104916933515, 525.25823241562, 525.322544857312, 521.766981784518, 528.475306708567, 519.636493301013, 522.224742367954, 529.922612876811, 523.847667335678, 521.902007722267, 519.883421991197, 525.749520720887, 517.825711684502, 514.826221398997, 520.662134987731, 527.618718712124, 522.453399262931, 521.64484581491, 520.648463905446, 517.606550811394, 528.010245035457, 522.163179746617, 526.704622671912, 522.700320476218, 522.059639385613, 519.905875991273, 521.338264496308, 522.359898598762, 525.734738183774, 527.452147769105, 522.88950023383, 529.466181329143, 528.116140202999, 528.654301720312, 524.670541730191, 521.793472581462, 522.441575301411, 522.579997200032, 523.795069851868, 517.744433263488, 525.075525396727, 522.693525442165, 523.823859603984, 524.867825230674, 520.664682704442, 521.879785030736, 525.38254888086, 517.180254668573, 521.246051566539, 520.827052632466, 522.614198732943, 523.468282654551, 518.703682199916, 527.946368887697, 528.242182851709, 523.305336065016, 522.682067105313, 522.184945032661, 520.143306651429, 522.541399332131, 518.442537117569, 521.42016731688, 522.947589241936, 522.193344773292, 523.266481859184, 516.377642788769, 526.642936902109, 523.759475391715, 521.848937796628, 528.086626728321, 521.607682530759, 521.010123273869, 526.631950407892, 527.183302000676, 526.225465246497, 520.572608079579, 521.278050426755, 525.916815342072, 524.801671946805, 526.557767802446, 521.986614289384, 522.567728720227, 524.745400989964, 523.349447293637, 521.028568238619, 525.452284093453, 517.423646068605, 524.971229846594, 522.825555639206, 525.05513866284, 521.063205295512, 519.90937683684, 524.714728699602, 520.295275827151, 518.993854413315, 519.215926518135, 526.416123347179, 523.225842789651, 521.062120003476, 521.624958685635, 524.745471076451, 518.502547323086, 521.936597781071, 521.033416449131, 520.585136666996, 525.026948547035, 528.878583022707, 523.959644129557, 524.168254755477, 520.602221932609, 525.436167157461, 517.027810475463, 525.159545065086, 523.148688356138, 524.943967549581, 526.621884998837, 526.25369555997, 521.176094134136, 520.979734734444, 518.857484765346, 526.962643890329, 525.19376483604, 526.109490563388, 519.815668012119, 522.57586072506, 521.740421261279, 527.470968056976, 526.827031232683, 520.203136273951, 525.312594007771, 523.555349307953, 517.989302605887, 531.37038161804, 516.320312387564, 524.254226322191, 524.658893254542, 524.678817887037, 522.145709902026, 519.475074466191, 528.354271948089, 526.357938784045, 520.51484148232, 525.783632744585, 523.93918683062, 517.991980492235, 518.773425741412, 519.782922135759, 524.054096226565, 521.308870311271, 525.560237859372, 520.579801125754, 526.507249348305, 518.887094157803, 521.994984922871, 522.710401784799, 524.226009038196, 518.636700185224, 524.319836568856, 526.754184281294, 518.077389466663, 523.355248636113, 528.421930732149, 521.937513026626, 520.382553026057, 525.00067730562, 526.318257057205, 517.826844199036, 521.486538836129, 520.274218978757, 522.942496678032, 522.392511417119, 525.751215512987, 520.818636477627, 527.075982990151, 524.580139491659, 519.425313540775, 521.205616713744, 522.772386447548, 526.272277434881, 524.869978916655, 527.150190618568, 519.177786235428, 517.952810584431, 520.915844683424, 515.372285230427, 524.375259508886, 519.690929232716, 519.545365995759, 520.488692184386, 524.996222497608, 523.458134558191, 522.747458738391, 526.014076767828, 526.581198607867, 516.076279093187, 518.195394346063, 521.768401176907, 522.29566452571, 527.607504313916, 523.054641007342, 521.383116846394, 525.366011277027, 520.405207146322, 526.063487371191, 521.210168884156, 524.459635576775, 522.940890671068, 521.379201078759, 523.355633921051, 521.347744472559, 520.131801765238, 521.089392109922, 519.094953490736, 529.45326318764, 523.061479448253, 524.026269360901, 528.378303261261, 522.915686151963, 519.367425391498, 514.702304579657, 519.007004757869, 527.274534270709, 519.364469397999, 519.284301113219, 521.452111072249, 526.69702532413, 522.227334121645, 523.756627253615, 523.91510466817, 521.026386146367, 530.100562534503, 524.623868189071, 522.479993990449, 523.702296079907, 529.284431908357, 519.073209254688, 521.335372810521, 521.324802330083, 523.402510857398, 520.006030571669, 521.860779253969, 526.89198246297, 521.81373612285, 517.103452814648, 522.7799002573, 528.259212076831, 521.927542776959, 520.589009075257, 520.901825267221, 518.291317381037, 527.402376817261, 521.588909354915, 521.055340353049, 523.318953616797, 520.5978953438, 520.170299327736, 526.569708523053, 522.064784168042, 525.19220524017, 519.823430532497, 523.453049598329, 522.079541268113, 523.212195447719, 521.841368382921, 520.482337179765, 524.990104336258, 523.715085800938, 519.364696471208, 517.289500610779, 522.888891765645, 517.484865637388, 521.82175718194, 518.991631432092, 524.023933385056, 522.16666867747, 521.056005901852, 523.044023305855, 516.691898693063, 523.193691668759, 527.178403836446, 521.20829094171, 526.415317954454, 518.797010503, 522.615854258857, 526.115076833615, 519.312886174485, 523.906869105958, 527.332646761718, 523.077820522374, 520.083003050418, 522.704369656863, 520.861605629653, 519.915753219959, 522.965532607594, 527.933978249411, 518.792191929431, 527.263660335659, 523.713385313675, 517.622588453575, 521.038540132041, 524.514965774344, 520.627787973558, 524.245221697705, 526.367105952925, 519.028175998699, 524.094398180869, 523.73321125986, 527.049110131495, 525.380576974164, 522.385239629606, 519.998039232311, 525.527871089466, 524.741564237072, 519.889296528692, 522.344724633186, 521.39446954773, 521.274063600706, 524.618229367999, 516.87867359689, 523.422874880966, 523.883854943918, 520.971264962319, 524.989853571838, 523.527822133811, 516.301176065991, 527.398163007665, 524.438740875612, 524.238345869292, 524.703586458009, 518.527848313371, 524.020773232293, 524.717474788588, 525.596976321132, 523.890847497259, 526.347252436107, 518.483435027694, 531.327253178701, 521.031458888608, 523.667481631812, 522.367402163523, 522.108577067219, 520.707385333058, 523.153696467942, 524.200963800691, 520.882548072138, 524.629777198968, 524.94788301557, 527.618183396731, 524.818780888237, 523.368067593327, 514.251648536072, 520.581115697894, 518.200349199592, 521.143534804258, 519.655362284981, 523.880795873183, 520.32476459526, 516.591044946861, 522.184020557054, 528.028984554938, 523.024504261684, 518.693239564465, 526.27916239531, 523.832538753381, 521.662443028976, 525.691444701261, 521.583546532179, 525.92801805926, 526.968416741072, 525.191792943895, 524.150464425816, 523.365821946874, 524.468098835812, 526.222152591347, 526.591091876286, 529.648485812351, 521.122480863444, 525.289961416276, 526.731335792279, 524.830819712443, 523.018717856989, 524.12219450091, 530.102640896069, 521.824976510026, 523.705188033275, 523.47957309482, 524.269023563955, 528.656194329077, 523.615851932167, 523.220806480182, 522.097236698034, 522.665561534647, 523.99263409663, 524.456846784881, 526.218823969694, 523.102476280062, 525.935794732979, 528.235572734813, 522.709699082656, 521.316962849695, 528.191047670412, 526.502057657646, 521.45953799441, 518.965996722085, 520.487139303963, 523.017621533431, 522.835476052995, 524.967944258272, 526.947717854427, 515.188971097864, 521.594597038727, 517.421662509692, 521.961380437237, 524.351245290796, 524.187647212821, 524.786644963954, 525.874934455447, 523.590203407888, 516.15435110045, 527.436612749701, 522.666842385638, 520.34956783961, 524.672083739206, 524.580471162467, 518.583677573895, 522.071059500728, 522.168502700714, 526.641625306919, 523.387698334955, 528.946058636928, 523.487606945892, 519.254882848564, 519.873617702598, 527.037185928368, 524.840188538489, 521.333107849961, 524.237719047555, 522.1878208618, 524.033407890431, 527.442589157604, 523.769807002891, 529.407682907931, 518.896482287114, 526.044653857314, 519.397266538961, 527.505184363629, 525.628113332116, 524.850098910229, 524.557866792086, 527.807008520375, 521.652949642352, 521.120204374695, 525.042261951181, 524.308341198503, 520.922774067108, 522.522892190259, 520.894400991741, 523.039373045311, 521.959818737645, 524.641589229012, 524.879208783316, 521.842559760383, 529.557627727231, 517.487168672607, 523.453665404793, 525.786203797429, 525.841405313367, 523.211000724679, 522.712552397595, 527.541011904474, 525.209434540095, 527.094337856196, 519.2394238318, 522.816059397095, 523.47902594597, 523.838841771058, 520.532923057547, 515.78817939929, 525.388294211602, 527.162617202676, 522.441352314879, 521.041907774388, 523.707187551302, 525.101915554654, 523.58328143857, 523.936851879553, 518.033052776564, 515.063720971479, 519.075521835333, 523.0147066983, 521.288035510487, 524.40078849976, 523.447673271219, 525.735076843723, 519.623444995601, 525.037453844361, 524.561777168259, 517.677967690344, 521.51762037581, 519.005498723668, 519.506844968115, 521.367843772401, 516.661689771013, 523.14173110891, 518.981575185897, 520.558414123022, 524.81059676284, 525.715332840508, 524.069056393287, 525.008746764253, 516.0371865909, 523.696328963855, 522.798917058815, 522.833841386807, 521.719331445726, 520.874805563195, 525.178466418271, 526.315003049058, 520.893183987572, 526.966122638541, 521.105152159026, 524.402584106169, 525.894086835857, 518.966917396594, 525.859801145096, 525.317987403283, 526.860875517394, 525.474018230966, 521.723238567209, 525.510836301375, 523.264066042019, 521.271776318036, 519.700365802385, 519.99727090774, 523.5314260558, 522.017429528394, 518.327193687624, 516.304163910794, 521.06278322458, 523.548906836376, 520.919985161087, 520.063704905224, 518.852897468018, 514.946281038802, 521.383677259378, 523.171815481265, 522.320131993597, 520.874831249207, 522.398976424781, 525.563335754581, 522.97550362174, 526.048934143824, 522.971718933866, 527.235500671769, 525.361897783635, 523.680051441723, 525.668319040799, 524.836596664079, 521.819940990848, 518.423023016011, 526.999813685465, 524.440407196892, 525.505234964437, 521.236596866593, 528.431804487925, 521.342107813553, 525.910742480457, 521.370614359113, 527.102336980011, 521.708196467659, 521.387515461507, 524.08897518468, 521.762287007137, 522.621651247743, 524.78019738989, 527.275092088842, 522.368006171232, 523.737709439175, 527.450258293644, 520.76750013625, 520.82689604096, 527.705097655726, 520.109313456478, 523.037599117932, 521.11973246022, 527.923417956793, 525.051374566596, 525.150799301186, 523.953041990965, 520.821789768601, 527.342059195784, 520.798970729335, 526.333929369478, 520.324566468815, 526.594131987938, 525.996547606445, 523.900114443678, 519.083077185794, 527.931644998677, 521.884406857091, 522.935829849605, 523.358091560184, 523.305407544548, 529.360522704639, 522.378599967206, 520.22538493247, 526.422615126835, 524.442238869072, 526.316599742625, 525.221116594958, 525.133819548719, 527.219834669624, 527.957943461662, 519.819764646965, 523.986935800226, 523.095725217749, 525.45877142823, 524.303585324624, 521.6016120202, 523.385288180727, 525.589715505123, 523.463746104125, 520.638508073789, 523.031493014825, 527.334342591194, 525.136702049729, 521.37729782433, 522.289545843578, 525.860966808132, 520.773263783765, 523.116326174318, 526.464370632733, 523.864965068922, 521.678682541601, 525.088920673756, 523.159584305696, 523.741782932271, 525.516691772597, 522.569475539094, 521.560751696365, 521.242570973701, 524.125683204072, 524.458378751578, 529.456758403723, 518.625621232962, 523.219111071219, 522.114214083465, 519.632889621012, 518.898310474384, 519.1665626479, 519.680487957775, 526.96209032348, 518.284303587599, 522.583595400203, 519.451685598109, 523.596676483973, 524.382709829199, 523.683416221621, 523.22068062661, 525.366259789959, 523.292968075092, 528.596023442599, 518.87810948261, 519.939930254682, 524.495079281052, 523.013200779341, 524.618294969107, 522.255896846588, 520.690264194667, 521.633943472843, 520.460466605021, 520.364418161706, 523.811144349982, 524.276437305745, 526.237641457629, 523.83475574738, 526.113695493979, 517.973682909139, 518.116027406728, 524.458763351007, 522.85584697377, 525.475273359043, 526.686574715794, 520.211349480292, 520.37051940935, 525.407143972436, 528.87616494866, 526.028776954073, 524.68771736129, 520.617993016735, 522.09854957053, 527.522200432713, 525.679596408826, 522.221377385213, 526.44805775985, 524.236893797648, 525.993078928798, 520.088010338645, 527.760148679542, 527.937758009055, 523.311824683532, 519.808592931807, 522.851169597347, 529.715127116118, 524.435655180164, 520.464317266498, 522.754676526534, 523.337905235468, 523.983244997571, 518.936599838788, 520.271572412315, 524.530716127874, 520.007914900455, 520.998171760626, 529.464002940197, 525.700748719712, 523.462399577977, 523.103168311499, 518.226288543804, 526.848456160878, 519.146678491248, 526.187216622559, 523.252063716271, 523.078675299419, 522.110753507946, 523.681230187296, 519.546458473995, 525.021309711226, 520.296395256242, 526.530072150291, 523.771865063706, 523.745223224136, 524.096823720795, 522.622189321675, 518.453863856123, 520.116553766322, 517.064190341979, 523.694021633693, 529.885537126722, 524.88351652916, 522.54746987219, 519.855510857785, 524.965623622478, 524.260031786316, 524.381811207895, 518.48941212172, 520.023659155988, 522.146068806856, 525.45407443841, 527.896611576237, 524.312358050219, 523.988969026066, 520.025232341099, 523.569530355053, 522.687803098214, 520.114995831722, 528.715476524422, 525.138266390956, 523.271204275475, 523.264004710084, 519.221164483258, 523.500659026144, 524.187736804412, 515.497614526272, 524.17791919835, 524.81694626598, 524.032944071343, 526.47583183909, 523.378747460584, 523.756617388723, 526.374605141452, 522.304051312794, 523.421155407817, 528.016214373619, 524.917981372479, 525.681064113255, 522.320825099069, 527.969370935973, 526.041141402866, 517.645543271952, 526.311596430052, 525.219466571976, 521.310734807552, 519.037598796175, 519.731429895484, 524.310991823074, 521.958834988854, 523.671480699992, 527.833546735875, 526.199522899571, 521.121791769021, 521.880548928159, 520.198086804316, 524.190120126279, 521.72764164521, 525.80718629486, 524.542607891468, 519.743523683897, 521.410634438275, 524.907608182918, 519.575054699738, 525.438634587322, 527.640904904865, 519.897880592528, 522.980812145934, 524.864686971034, 524.344821954195, 525.091101802262, 529.224696084448, 521.564019642236, 520.777946682895, 519.153471242266, 520.957580452903, 524.180300032532, 524.328537105799, 520.997797094654, 524.480436602029, 521.985902939274, 520.481570884346, 522.208406413752, 516.004375061015, 525.864821678, 523.601192084034, 526.230487562957, 521.350459594028, 522.330368953077, 522.398787638031, 516.844572381094, 523.218453633437, 520.713591558403, 523.731658774573, 526.066212177107, 525.34226891343, 521.87439174065, 527.10054107079, 518.220031204459, 518.527666370204, 524.083303398192, 525.839069772647, 526.856184646015, 519.680716412779, 528.850630360632, 524.772127293241, 522.235533417683, 524.030244703628, 525.215642937255, 521.762405674202, 528.62494017683, 520.126740210563, 523.114143731989, 526.06331349252, 524.550423240928, 521.096546983908, 522.600735148244, 521.859248899324, 521.453512994816, 524.877788411488, 526.391710822773, 523.608752846628, 521.71239997617, 525.49486287935, 522.194624970428, 524.680949509424, 534.248238648751, 525.602814728656, 520.226700884078, 526.936053795686, 527.38844116975, 529.492087695707, 523.446778340153, 524.32921066279, 524.445788764689, 524.092127763968, 519.799538072996, 525.710038243286, 528.35403772434, 524.688574390142, 522.317018214387, 527.072072620416, 521.585952648825, 526.636791958243, 528.97720211902, 525.630207587588, 519.407675354647, 520.000384239312, 527.791885692562, 521.475664182523, 521.573693061928, 522.913877564538, 522.483664455871, 518.42480263955, 520.190504135459, 523.445024383817, 520.19884440709, 524.089585495764, 525.231330485713, 523.505159091322, 523.301035350167, 522.679130099466, 525.346407434014, 520.144179530725, 518.938570749043, 524.788491610717, 520.702209080694, 522.839672027315, 522.234003729353, 527.704242839781, 517.955794677261, 523.73256846362, 520.58007160598, 526.22954480985, 520.569082697217, 520.160551548256, 524.255012337774, 520.737214016546, 526.421390094002, 525.915951880068, 520.669922506267, 522.055383575236, 524.812134663169, 521.529393129613, 521.171387651809, 526.065942973007, 525.037588465053, 522.948798739008, 521.435862849004, 520.880792409869, 524.190966026726, 525.224989547762, 524.8222481848, 520.430296424909, 519.277914210337, 524.626938508939, 529.433354823038, 521.799532421511, 522.058681218513, 522.258705351977, 520.578204217744, 519.136794585138, 522.982384361569, 521.22004652521, 527.582354614181, 521.625337696764, 521.924278784374, 521.463479902424, 523.813858397186, 520.195168490778, 525.463792433702, 524.868513993919, 522.675513288284, 524.244306430547, 531.969406791423, 522.916325155957, 524.549285741628, 527.73371035581, 527.347538518497, 531.004062031816, 521.761651569641, 518.571651046972, 523.974211463157, 524.164333503294, 520.416863349496, 525.437312217962, 523.320111507804, 522.413031324306, 529.246161736116, 524.136637623666, 516.836121953029, 521.265035144433, 527.756370797445, 520.601059260945, 521.575135003139, 521.556877768567, 521.482105655515, 516.685550800187, 523.326433613129, 526.507697532429, 525.409306584074, 523.724304585636, 523.637806918682, 524.172321266579, 524.153439673269, 521.050175073242, 522.472141996561, 524.276623329267, 519.170315555698, 529.420149602651, 518.243971331564, 520.934964593067, 524.184322123897, 525.157191698075, 521.673695278531, 522.722796793085, 526.06511577942, 520.835669444347, 526.389879426661, 524.708839439435, 524.549952379666, 516.985030616559, 521.277475995677, 523.487332690294, 520.984943922377, 526.393486079594, 521.05530131081, 523.754828084747, 519.739364226167, 523.178853219441, 522.457187160427, 523.109230165703, 522.478755664636, 522.468653050618, 521.345247068222, 522.918039001671, 522.94851257041, 523.087530355836, 526.123408799053, 522.458978806709, 523.422900559143, 522.839092026925, 524.8104228677, 523.128953675102, 514.076586679551, 522.821973671108, 524.130476257888, 523.949700440057, 517.639761468662, 519.120709127934, 520.587768125909, 521.30914375627, 518.40501483715, 523.065117929627, 526.498570394222, 522.232402471738, 515.864043687785, 526.254254881109, 523.683923622668, 521.795198086851, 526.235529109798, 521.079249249832, 522.595686679807, 524.989202416288, 525.040131568082, 526.853672206154, 526.388248091823, 522.319322067242, 529.04321518986, 518.515615508175, 523.147898388985, 526.123256663293, 523.544139724832, 527.275557069058, 521.044003053729, 520.596252912017, 523.796624598473, 520.325041303656, 526.328272150206, 520.114087832309, 520.015835429718, 521.201778509898, 524.154207463543, 519.534392225634, 524.285023139242, 520.654247664925, 523.80253239406, 522.522491560306, 524.988592757123, 524.373415160498, 523.43215899489, 518.755059449722, 521.054747621804, 524.746108476533, 521.932137083461, 520.901901033102, 522.167833819555, 519.859872017956, 523.853309171371, 520.724966223516, 527.74276282433, 527.695868511734, 521.94767117, 525.457835834613, 524.019474215759, 520.52219604266, 520.234370305269, 523.820428676892, 519.965943327626, 526.112547180813, 518.516472678737, 526.211140513019, 526.84061042444, 524.297121771357, 523.502097058218, 520.931403418835, 522.108008298492, 519.558631215028, 524.030366753178, 519.558565890364, 521.960225671431, 521.838534749783, 521.140091879316, 520.262296286476, 519.93763567096, 521.131514944242, 527.049585265675, 528.515208530149, 523.342518541522, 523.720259767272, 524.824223988509, 519.986212040969, 520.492020772575, 519.032268538468, 522.351946380146, 521.670575583354, 527.433722696641, 520.724780057264, 519.546249097001, 526.279246466806, 525.967218349246, 520.381357445143, 523.799989384086, 524.588924111821, 526.159143673495, 527.311388267801, 524.477206457525, 522.178971071703, 521.80949558713, 520.696099907064, 519.778087119375, 524.412960653982, 522.021168241045, 529.254745860164, 518.47033187741, 522.182548408153, 517.564391557489, 522.747392873078, 520.47569744366, 523.166633962735, 516.628622803554, 518.977773454964, 525.566583831901, 521.363389231506, 519.580810114848, 525.540310877827, 520.859857102783, 522.888274447284, 522.316488873784, 523.952561509683, 517.678726694543, 524.521847656384, 523.105530007874, 523.286691154985, 523.489289953574, 525.025617938938, 522.783414643162, 524.003093060405, 525.634313407619, 522.168420503471, 520.785902207483, 525.412590025559, 519.883319376494, 525.090903464617, 518.686883968883, 526.180681250115, 525.273923534012, 522.577633715523, 527.693722086403, 522.424992285999, 521.937687963605, 525.157806115382, 523.830009214996, 519.922000600288, 519.795605695978, 523.62635766034, 520.811916564232, 529.124971880768, 521.982494915732, 522.113786289807, 521.610549164393, 525.27277048747, 526.391022862834, 522.21684178673, 521.147977907731, 526.12577871984, 518.084620136043, 517.381298496917, 522.23697465681, 517.978702441692, 520.195001385129, 523.153344500821, 521.212597735938, 523.784548971038, 522.483053986907, 524.766485731461, 522.866332038006, 526.67556924758, 527.47088623214, 521.029486381193, 527.001965549898, 521.932600151055, 525.112382395531, 521.520218467184, 521.655127559517, 520.664464352775, 527.961648324527, 526.493837453696, 524.980411037184, 521.839869984435, 520.840178167185, 520.829674860112, 525.81433568625, 516.431189651839, 520.563268133512, 521.720558690289, 523.785040480426, 519.937057351193, 521.578296148989, 525.182550204443, 524.155449606311, 522.629377282931, 523.057228789636, 523.759315002444, 516.327489134733, 523.958474728176, 527.318041328546, 522.823034860013, 522.467761260266, 524.224961382379, 523.838186550445, 524.192141188549, 524.596626859792, 523.795109192021, 520.593345074023, 522.307343302171, 521.708334086043, 523.478512510786, 523.57031638654, 523.665840650473, 517.399459047632, 522.100508478426, 527.341200926129, 525.52448501651, 522.361628962746, 520.096666371044, 520.537030115481, 522.8850738861, 522.141862338699, 524.593560128972, 524.178621094734, 526.127826111403, 519.052628780685, 522.860393211557, 523.796161478724, 520.297203783095, 522.170856567137, 522.769469683882, 524.371036353586, 525.234214020312, 520.078169199215, 524.764615030206, 518.605656206257, 523.03983605734, 523.224390950216, 525.630801403969, 525.430004020438, 521.000348264726, 526.570647066322, 522.271822283296, 526.391807807279, 524.323180553331, 518.723237067877, 521.470063344717, 526.98142763722, 519.825949497347, 522.93157150875, 524.621190540895, 522.674740669725, 523.792087774757, 522.842847323389, 523.894396506818, 526.074966429571, 523.255038432414, 522.286484135316, 525.279030608768, 518.62011581385, 525.931739174437, 525.146810588774, 521.411800996249, 522.66116667018, 522.50097396512, 528.551545932565, 523.277283690604, 522.481317291599, 525.866967767944, 521.389444463632, 527.441196131616, 521.728888261851, 519.319929466096, 523.719171521009, 523.398797435278, 527.199400473504, 522.271074886619, 523.854769350672, 524.065502541014, 520.101013837723, 524.191845495692, 526.332637293073, 518.98429686805, 524.472301028883, 515.834493958682, 521.721647402359, 519.083859212838, 518.732614429913, 514.996703219248, 523.68147621707, 518.118498599171, 518.494072201612, 522.095899379932, 522.031024410903, 522.046909746345, 519.250704522036, 523.76442492246, 527.148300751283, 522.29288218247, 521.914004900705, 520.159137638873, 526.22276351134, 520.543766451722, 527.494483474071, 519.63442988811, 525.19706534832, 521.770956650299, 521.366340006051, 523.171422816711, 523.34878921763, 518.782767345084, 524.65446211989, 519.618259567348, 518.174559353704, 522.399887334829, 521.82793813691, 526.215566734946, 525.018714336241, 521.869654203706, 520.912677465266, 525.933031632871, 520.079181444698, 523.380195590807, 518.440803009585, 522.632701492701, 525.585144267278, 520.647151024883, 520.475942303116, 521.730535779567, 524.352280641673, 522.139303479326, 522.479252841273, 521.910963867027, 520.074881773168, 525.507309434903, 523.516758560757, 525.460463519892, 525.615317243113, 525.296107127654, 520.3905945548, 522.620279087277, 529.102329023039, 520.587823448648, 523.651478292913, 524.843806521399, 524.647393129772, 522.79667319311, 522.06747179707, 522.724536431626, 524.329218084872, 522.173465606355, 524.870254247882, 517.833979078191, 526.24002523412, 528.730880329838, 521.221572988827, 524.884760821422, 522.052637809973, 515.080776516729, 520.753043697872, 521.188821933789, 527.338901633788, 520.761618272179, 521.89951413992, 527.091747875371, 521.705175112745, 519.556155515609, 525.237788913181, 520.938448871814, 525.083026297495, 523.519286976891, 527.166262360562, 531.810555076467, 523.80401972481, 523.111569687691, 524.295574866679, 525.986240175712, 520.824646906957, 523.501661547948, 520.767857720345, 522.069760435259, 521.039318083673, 524.445734539591, 524.860990800427, 519.690643567617, 522.6236214323, 523.882628373723, 530.855784965278, 525.595236577427, 520.387150291047, 521.936324028301, 525.605289332002, 522.453458155152, 517.058108400474, 521.601184614605, 519.842043750009, 530.129320307904, 521.154588717314, 523.492524193306, 523.980983039954, 523.772738004435, 523.419188882459, 527.892068702933, 524.153826588903, 526.242633616293, 519.667346512834, 522.174803582413, 523.685807294719, 518.749691877749, 518.3299601696, 521.254788716179, 519.96743333793, 522.698306529636, 514.265743837475, 523.571171660963, 516.854061358323, 524.463897955579, 520.562262201188, 516.430775024039, 521.865603706833, 521.184608709467, 528.7404223903, 520.132542201453, 524.19122390445, 524.823508416491, 521.880187357935, 521.26070828713, 520.258900746968, 519.066208294098, 527.779321523206, 520.501446017568, 522.448569461148, 526.869574646985, 530.09973653947, 523.244005469371, 520.481501546011, 522.515227596457, 519.870214014087, 523.544929561921, 524.677557140363, 523.036211813897, 523.629717891868, 522.572130596624, 525.729121800568, 524.138575334537, 527.68226011052, 523.483500151905, 521.915885055364, 523.352879833297, 519.309021677523, 526.035672085529, 522.96530129806, 522.300703552016, 520.675416562684, 527.674549256858, 522.228366764866, 522.055920428756, 527.814862273177, 526.67672151206, 518.873108704465, 527.665597235362, 528.59890982759, 522.00984139394, 525.483360889989, 525.529319115453, 525.654527632642, 523.764488403073, 527.27770359101, 524.222383919428, 523.888838491638, 522.103779733563, 521.879081369704, 522.3107528674, 520.601291609022, 520.637442283579, 529.552044266858, 528.435273822625, 529.495282733849, 522.041478988145, 521.738163379692, 519.613666387524, 521.979589459592, 523.932963302664, 521.707069265286, 526.965357970704, 523.283973811378, 523.083113297164, 526.089090376461, 520.761120060297, 525.924349832006, 526.083397684737, 523.151595887535, 525.158496420342, 524.681328145165, 526.010374023775, 525.264038571446, 523.334476943462, 523.769079986328, 521.63088831114, 522.947838119518, 525.5131240601, 518.646727964901, 522.642334291688, 525.369487983387, 520.333859703994, 520.092626765614, 518.206196989114, 524.382114736605, 521.751986027522, 520.424757791487, 523.185825193828, 527.277217560828, 519.610430706919, 521.233990497799, 521.345597031388, 529.302552317146, 527.625030775945, 521.104781806391, 526.790418906886, 520.723164045963, 523.333174188798, 516.324404644531, 521.692093256376, 525.980537675629, 520.682491579081, 525.713379252331, 522.062630510842, 525.107725145604, 523.246763918136, 518.401742743088, 526.786810393614, 523.571365373349, 523.980044221094, 520.757812115677, 524.254140297194, 525.836635781559, 518.031259907997, 519.869321803401, 517.584869440083, 526.105817601183, 520.617553172693, 523.671497385153, 519.474373919018, 521.659905230431, 524.383424053485, 521.57648694597, 523.887095253449, 523.48786703285, 522.754496466479, 523.015728727566, 519.860063277115, 523.461445978366, 524.799624366835, 526.233994470664, 523.19498995927, 524.44320394152, 521.530112763291, 523.886901964911, 524.840190761695, 527.420838168923, 526.140250178301, 522.131705797881, 522.554695315997, 520.212981975367, 523.57756343904, 525.14876532884, 519.976209827406, 526.200815050246, 523.067198588006, 523.198212915698, 515.622993893315, 521.860940185218, 522.26719218951, 522.918078918233, 522.610578036533, 524.731563189509, 522.05654438477, 524.569066529403, 522.59059256253, 526.779288451817, 520.14750452712, 525.222703575167, 525.418756563688, 519.682889836432, 523.274742942487, 515.862621607221, 516.171979852175, 521.213192673277, 523.259659102813, 519.254622195031, 524.584747607705, 523.572624954317, 524.543083339784, 520.907544618249, 525.262511577834, 525.219335132312, 523.980838814147, 518.77169013265, 520.670349139586, 527.426256479337, 529.581738367886, 519.755218750937, 522.55747559293, 520.302036573526, 521.372116995002, 522.231044459592, 520.341990189164, 527.287103279242, 520.505224917577, 520.787426642383, 524.256056006104, 517.385355395112, 525.070404973731, 520.651843869914, 523.977146864422, 520.779434393151, 524.486393576012, 518.902478932556, 523.172469921083, 521.153885559612, 522.36011320869, 521.395620222183, 519.839031809879, 524.08258201126, 524.101729991313, 523.376354850503, 523.273700138707, 522.853577159335, 522.665337705845, 523.933919635007, 524.900634808922, 523.413807177344, 524.766029629412, 524.980952474852, 521.190050518709, 528.712629448401, 524.009044988067, 524.681993588927, 525.690179470658, 521.697935333138, 520.705391005194, 528.058575932187, 524.740961393946, 526.762126178419, 520.406101101416, 524.041793995575, 520.846779880078, 519.695156043798, 525.382755518229, 518.382004378026, 520.611811923609, 520.538670101923, 524.284872155647, 519.762864028832, 518.856301160683, 519.735604850773, 523.46969280829, 519.21805161615, 523.799736337758, 523.452512521672, 520.008990155094, 522.456553624195, 520.29742647305, 525.451972204473, 526.426589689382, 522.023204139812, 523.430548922933, 523.967461632277, 528.495928025488, 523.569415960235, 518.950677901746, 518.922216254408, 523.763047359063, 519.624875746291, 519.784192456465, 526.106844237476, 524.807498191844, 522.85719155635, 518.817710866794, 522.694669634625, 525.497403913348, 520.058054200917, 524.329122153799, 519.782097695198, 523.359886468503, 520.36219680449, 521.635087813651, 518.913133170857, 525.04611013573, 520.577591243805, 518.46632297512, 518.182440575714, 525.284317124037, 524.157192548386, 525.067269099512, 524.131149621182, 516.78059283965, 528.300335747543, 521.441874611637, 523.309763731001, 525.115637961814, 523.460020168135, 517.622446742427, 519.96721233778, 524.273682059884, 527.443147059608, 520.049909055156, 521.707791118626, 518.81745256404, 522.849677174016, 523.481400473487, 524.138358008837, 524.971926329942, 518.829804685205, 518.616890041151, 521.932899596272, 520.368195686911, 523.153464413576, 529.148067095141, 526.459006662338, 519.783275442849, 522.374810464144, 523.11800559142, 522.982735245874, 528.619493220697, 518.514248313557, 518.10637939713, 522.160131519834, 517.31379747613, 527.599912784968, 525.759877375342, 520.646226925823, 519.305405251995, 522.476097110813, 517.345443146678, 523.21310207237, 520.070642124174, 523.970313783603, 521.340882232434, 523.230572473479, 519.829286991992, 524.154190715338, 518.645860231826, 524.981270199092, 519.402774152778, 525.602571056422, 522.259770365396, 527.064008082651, 520.537363520076, 522.86107066149, 521.8936464528, 522.06654340982, 517.722629149006, 525.854704262611, 513.173960620172, 523.886136077554, 525.253790338313, 524.273417216851, 523.591636404511, 525.320035641969, 521.237663619279, 520.948018047626, 526.854795817408, 521.661804030695, 519.66824378129, 516.672678452097, 523.743380244439, 519.23618638111, 520.67978562416, 518.046477908287, 522.396383091951, 527.542447012979, 518.801226554946, 527.617809818987, 524.012010064112, 515.676780731286, 520.141714232848, 520.767577048183, 524.905636164973, 522.137809831637, 517.697632187616, 528.824357617671, 525.265232902663, 526.687189287293, 517.689504104821, 525.703803904685, 521.669278656661, 522.023256839821, 519.867407464496, 526.659448357926, 520.933128638146, 523.031829736109, 518.484301214439, 521.23325744852, 522.163861220903, 530.621279068222, 520.327635061235, 518.310229812343, 523.17507589643, 520.714092333926, 518.054469403804, 528.841866116239, 521.653517640573, 523.945730638374, 523.224982936761, 528.446760191586, 520.906854861752, 521.210162938788, 522.301874939337, 524.827823290105, 520.353366261554, 523.245642340454, 524.587061749075, 520.639487053277, 519.699967400891, 522.595740024277, 525.268435000492, 527.992798028835, 523.188922747714, 529.602646568287, 523.34711849459, 519.528312622727, 525.188492256326, 525.221261445667, 525.723384875548, 517.743619315473, 517.714306563518, 522.778848187433, 526.897904547337, 523.295453458872, 522.944571974995, 519.252488969047, 522.843808497255, 523.101107058224, 524.111337876674, 523.979209789482, 525.64447207284, 527.597076269316, 522.680808836732, 521.96918858711, 524.514388959167, 528.389308355903, 519.556064909448, 526.930462234076, 526.143262866136, 522.023451415456, 526.822852412143, 522.203590304254, 517.802688099108, 524.491143410022, 524.55658835402, 523.716576790082, 526.158965600267, 526.421106507451, 522.388240366494, 525.209156083302, 522.310119828146, 526.492562783213, 522.686040697272, 518.385504957783, 526.894937218568, 519.021522960805, 523.180081271686, 523.32807374541, 520.155073330483, 528.331337469065, 525.813511013125, 521.57258366803, 525.123572433445, 527.875479082722, 520.538267004847, 520.829553969072, 523.567329498553, 520.815931380435, 529.132655427137, 525.188305523215, 521.94753576622, 523.619378544341, 525.944668736155, 521.270652466883, 518.292978346824, 525.434780019874, 522.125565017181, 522.069554686409, 521.696421126082, 526.062069814504, 525.120997827131, 521.534062034329, 518.093039885992, 523.609383520381, 522.845118424584, 525.343027818037, 522.977102331687, 522.495156286842, 522.727639135774, 521.933439171757, 528.340235676609, 520.321950488815, 522.960846423497, 525.289474839013, 530.768181650968, 524.347349042, 522.911042875833, 521.295158623249, 526.079451202864, 521.436406866519, 521.446051762268, 523.091799005495, 524.708408197965, 517.880486732967, 521.063343242768, 523.232635690346, 522.460438933117, 520.497065365456, 520.820660938651, 518.097403562086, 519.030114775322, 523.587578248057, 529.37970049785, 519.970037654808, 523.018571743197, 523.899570059104, 524.44242874722, 521.655925498816, 523.395361159707, 516.888360504476, 521.391259351201, 527.123110901381, 524.010632417331, 519.416387560863, 519.604098661125, 522.98055014604, 522.335203437289, 520.165978725977, 520.767051602422, 526.641132213057, 525.225271986957, 523.011224849849, 519.77808183973, 526.668476823545, 528.682776802201, 525.882478073603, 524.772140966962, 524.716058393664, 521.233143130177, 527.505751674141, 520.85793566707, 518.765439509944, 526.771124691706, 520.284526778052, 527.300512356467, 522.498576181131, 523.895798632691, 525.104381622747, 525.259891790473, 520.016399959441, 525.898295489807, 520.213664043932, 525.893013429363, 525.787569847744, 528.198957162414, 521.034965147404, 523.401355867401, 517.136005373614, 516.050450726646, 520.873769661795, 521.594004032878, 521.295804413262, 523.360227759942, 525.191802307755, 521.725187943629, 524.805200877688, 522.755255003012, 521.472732009947, 518.847784509996, 518.089760212202, 523.222413041903, 522.094407283237, 526.847382696955, 517.862769800821, 521.609921767556, 518.057579728583, 519.610685617772, 522.084602448473, 524.70236884369, 526.498180629546, 521.859436136563, 523.994604924872, 525.372244065149, 523.608493910945, 523.188262364677, 524.102582957106, 526.774031318584, 521.476326475553, 523.807530970706, 525.22958125148, 517.665707902944, 516.349409104891, 521.987260757091, 521.169166015394, 528.144376402452, 518.382017782569, 524.286446812247, 524.973864135711, 523.984438083388, 517.980993166775, 525.015510256593, 524.058821592171, 520.958534315729, 521.395938687794, 524.061959463814, 517.242795213107, 516.263905262555, 521.988412199645, 522.460201043524, 522.688909709973, 523.274769994562, 518.245167986611, 523.143658425219, 523.724406493618, 520.163213817627, 517.82998365329, 518.909339804696, 529.411018213066, 521.711056461306, 520.182393341323, 524.820843216677, 524.097924564876, 524.677968021969, 520.759435330325, 522.745872402887, 515.17278747445, 522.591157582952, 524.351911813, 528.206772575267, 523.781165782788, 520.349786486964, 523.978478763997, 519.376140134552, 525.511040478045, 522.733119980114, 520.726789116408, 525.325828335362, 525.990836172336, 524.550885873371, 526.679819174587, 522.730676556619, 532.778706861374, 524.243200084225, 526.923411331778, 522.30577709796, 527.041776794574, 518.53520683686, 527.298191078636, 521.615137028509, 524.136555690583, 519.663275492337, 527.777309589403, 518.734990197928, 525.021944110924, 517.970687591651, 518.784094877737, 520.67774910359, 523.075227435068, 521.465480265469, 525.653142205755, 521.163511283941, 522.766805245676, 525.678709104136, 519.461076385426, 527.481948879861, 527.294008767668, 524.282158142157, 527.129410006185, 526.040044124445, 520.338246307571, 519.558876417467, 522.592689621228, 524.930079729739, 521.954860184235, 517.627515668317, 525.035768406135, 525.173997474596, 522.652743571697, 525.836285428656, 529.196441818886, 523.337820213688, 524.885318806052, 527.803390869936, 522.290672243153, 527.588727288686, 521.560053506837, 523.92676783423, 518.162255237184, 518.459505440765, 524.515561586521, 526.902015824242, 527.585081941476, 523.799756832504, 521.083515135841, 520.615209395451, 522.067213258818, 523.196542314901, 525.772626440023, 519.570327776929, 522.798093740155, 520.048022643592, 525.87650609274, 526.071131973285, 523.404308980497, 522.760402640246, 519.230674564449, 525.243661399973, 520.391165121806, 524.387927567886, 519.638421699489, 518.687280951207, 516.904419219264, 523.548239920211, 526.872159841647, 521.660502881575, 525.078310526535, 517.249011865079, 527.718012424087, 523.19846078647, 520.934121641934, 521.08051650134, 520.910685505406, 524.892518277661, 525.285035698178, 521.664315348172, 521.939806648885, 525.736247258081, 523.221504938748, 524.128723177656, 523.112380317753, 523.357817521353, 518.154625031381, 518.963020005159, 524.259363035559, 524.519407510297, 526.91633035672, 520.25144649819, 519.737679776767, 519.013061609405, 517.12682377949, 518.990600962262, 523.327513992945, 519.420411749514, 522.928771302905, 522.458167681569, 515.491803112643, 519.097902804318, 525.384642059693, 521.934444152008, 524.830031679932, 529.543655185583, 521.141066836937, 521.180067557484, 518.363614618121, 525.065945149129, 519.748909196454, 524.227203269477, 524.75445876969, 524.854277596633, 523.853584434459, 526.057733130664, 525.183447881409, 521.166179283932, 519.640060555478, 519.584737891984, 527.238242892749, 523.507124216083, 521.940594798989, 521.704681290517, 526.094184919833, 521.955653866359, 523.729042206746, 524.187811256913, 518.429865576582, 531.579353835755, 524.338401954418, 527.798667084413, 524.247102471201, 521.325254277163, 528.771157935292, 517.549610631286, 523.235380668563, 521.716211290896, 524.946407523328, 524.764897746292, 523.967628738125, 519.648236248155, 522.605191317733, 525.080943537948, 520.024952611011, 521.047370948296, 524.027499949125, 521.540096926775, 522.989264650769, 524.882045207311, 516.531955448669, 522.282037359775, 523.736652625239, 526.210268055046, 521.336465142955, 523.776794595632, 517.591350310376, 518.768161922867, 520.629342548463, 532.01010789003, 523.830772234301, 520.774043670864, 527.525621423825, 521.209047976298, 523.719189148781, 522.168405690664, 523.648661654782, 519.948912308247, 523.726584933493, 523.163961067378, 521.851976947831, 522.175439982342, 524.909284486672, 527.410437804449, 519.769258963386, 522.688444301464, 521.513926485328, 528.197063685694, 524.315380465906, 523.559460907473, 523.710251637791, 520.731767556151, 526.42044635609, 519.348630471213, 523.277459593473, 521.803379654055, 521.84240263245, 520.470659026188, 520.705810556984, 521.903043998403, 524.294781412949, 519.826381597365, 518.263528636247, 524.625799946461, 522.715189365374, 521.223405154595, 522.956897457417, 520.938206075286, 524.506484912086, 524.076211838709, 521.792702771135, 523.697724149827, 521.686547303826, 518.111016311353, 522.623479939447, 522.60035841606, 522.876776809403, 523.621111685111, 526.605686110289, 521.017863162027, 525.668699333433, 517.740195397035, 521.508827464015, 520.510338840755, 523.138434016349, 522.134585708071, 522.842370734303, 525.516888168808, 523.079493996531, 524.837590791544, 526.063862375598, 524.055206836042, 526.979635208372, 524.693413044439, 526.358066358587, 525.318414477211, 521.050889492426, 521.51774122789, 523.680499445392, 524.244664090625, 523.076583596675, 520.346233508457, 526.13869467327, 519.082886650392, 524.444688174042, 520.80507626807, 522.87035728627, 523.572194090946, 520.47049945578, 523.303086180123, 521.4348315198, 525.962960269232, 523.813960547678, 523.277667243152, 518.070659112147, 519.364799023273, 527.111082331837, 517.627586747629, 516.702332859107, 522.688488477676, 528.074746431641, 526.099720240755, 524.647772736326, 526.851176282488, 522.234533094853, 529.273844064579, 522.57545423627, 517.92540727324, 521.282147444895, 528.50214752706, 523.319451597592, 520.277381707481, 519.292671558119, 521.860143674772, 518.396424361768, 519.978155533257, 520.652581554535, 525.913183294701, 523.533513516504, 527.901682216283, 518.718778561061, 527.558838459263, 526.349030903038, 521.68213193491, 517.160150830374, 524.47670665408, 527.012088645223, 521.717861861678, 527.40266235033, 519.35459387122, 521.437276197432, 530.181206733559, 522.855769925021, 525.759515630032, 527.174823113223, 520.474064746263, 524.307442828791, 528.238152894472, 526.407237971235, 519.969563427513, 521.756066326873, 522.644308724075, 519.967766802986, 523.290705654136, 517.373485837913, 520.819050186162, 515.624072237751, 522.192254520767, 523.493078670134, 520.02719546071, 523.359544868707, 521.692274093381, 518.187940681215, 525.493012369864, 527.001145587693, 517.556877667828, 518.355301041911, 521.052351970402, 522.348215533662, 516.73777143379, 520.792438670868, 525.040778850566, 519.683566907519, 520.173942834697, 530.269341115558, 527.705291321364, 520.466372970648, 518.712487515262, 517.551071820355, 526.766289618732, 526.891039383164, 523.940856951799, 522.67221864507, 520.225484403999, 520.558894679902, 527.632289707485, 522.556606760851, 519.076374095478, 522.769391850736, 524.19925133412, 520.895761006975, 519.876089546924, 520.439639152836, 517.06198456249, 519.036028684372, 521.525703234169, 520.727246294015, 526.753130785777, 518.134297442479, 516.814252580254, 523.511662675328, 524.514302204695, 524.654254079266, 520.653920634656, 518.685871049399, 521.566105112971, 519.167247508346, 522.993749149012, 522.64591459637, 521.381554029245, 526.263445619901, 525.033654749529, 528.585219024237, 520.624910811025, 521.241293126004, 525.517050356539, 521.394734364266, 514.761712742931, 520.235016510122, 524.679782175672, 522.21487645657, 523.00139719105, 519.804468385847, 520.396704062377, 525.00607197303, 519.574955893382, 521.361278269897, 521.450615623611, 522.033465518386, 520.067968271767, 523.282265343965, 519.980816682649, 524.222049919097, 522.746061243776, 524.227827785697, 522.465840139983, 518.494269119869, 520.970872540839, 520.274723631088, 523.554895349144, 520.295341751939, 525.320995926085, 524.678019654418, 520.861237424353, 522.398884200504, 526.590340981271, 518.932273118323, 523.54385499983, 518.628397631448, 521.632819332545, 525.124091534715, 522.151821567665, 525.306069852308, 518.931775482295, 524.185764113486, 525.184837840255, 519.410688783438, 521.51962535738, 521.568648453361, 518.711888377168, 520.36219893243, 518.728790441654, 523.261801721787, 519.597794208331, 526.384582707588, 526.227163744456, 520.521676932659, 519.153245387105, 520.18263385243, 525.88611880546, 525.147849449528, 522.371756607086, 522.664012677873, 526.065503453908, 523.759044762261, 533.85635477903, 519.695143868835, 526.590175252998, 525.457247811815, 525.824200099843, 522.561608587189, 520.282118950423, 524.642585460192, 523.160135870917, 520.357318127544, 520.188509955854, 525.227581262181, 522.690231319969, 526.616509513696, 519.456178065205, 525.391434336658, 522.375678030525, 520.62846419016, 525.623908579355, 520.973957768912, 520.117481093331, 525.380096431401, 521.64327600193, 519.542236651868, 527.786713220968, 521.312486448315, 523.073902688531, 515.550265662943, 525.021197101475, 516.751507333462, 517.50998720538, 521.230095049591, 525.470124592102, 523.060688919746, 524.228792084344, 521.125645350432, 521.812180842204, 524.795517621398, 524.354953331417, 525.389083175168, 524.610705382861, 522.879503358336, 525.077653961484, 523.996382795136, 524.773621031225, 522.203509169824, 524.176337275247, 525.22006302905, 527.386156163065, 525.217376944485, 522.761410961479, 523.344937536469, 522.108583869127, 524.310126351371, 522.424991970229, 523.047081467847, 521.807802574491, 525.923202511572, 519.483239057006, 520.404090213002, 525.890181641415, 523.531869907508, 527.240725945287, 527.502915156661, 520.655903103463, 515.844451064714, 523.653644075666, 520.824174843038, 526.176836754926, 519.746210213081, 517.871676069204, 520.952538013138, 521.589212307035, 520.97606377278, 521.161965218344, 524.692079570324, 521.400989946197, 521.425661596634, 523.207016749501, 524.262058913389, 517.538829852535, 521.583655991006, 514.746338654733, 523.727900546149, 525.757719848637, 522.20856373177, 519.115203185, 525.532241235564, 523.653712853064, 519.412038578029, 522.358160525895, 518.754506822181, 519.691326504735, 521.42930107404, 521.628401424089, 521.452844800977, 522.091377818782, 526.998719689791, 524.956649950353, 523.880325247672, 527.560305591624, 520.184952749102, 518.529480345618, 522.760968639241, 522.446616642974, 523.591867054094, 520.407327187376, 523.558624826903, 522.35750856406, 521.417706341188, 523.672726112813, 527.647941709267, 524.95489762949, 519.208245936157, 522.036009928071, 523.152858950806, 521.384725151454, 524.399512711994, 525.404509773807, 523.922861887276, 519.228038873776, 523.142224232491, 521.618858680754, 521.084777704326, 524.792441257817, 527.658020113831, 521.606484435213, 522.961554337265, 520.063466411536, 515.611703693995, 519.504395231212, 525.115481513783, 522.97500600862, 521.959689485711, 522.785643649574, 525.566642935528, 525.550198509156, 523.434678205311, 522.036968200361, 521.16707759233, 526.045450741987, 517.750482329848, 526.418637930205, 525.297332636655, 526.091072658547, 527.318123180642, 527.447163624012, 520.888111615186, 522.929961083136, 522.975480068703, 523.375786590395, 517.793271772271, 521.509867201113, 519.007688153369, 523.243559348879, 524.212665988423, 528.202848634576, 519.796059569365, 521.430082728777, 527.087302246798, 521.104282893672, 519.535773304933, 527.15400640601, 523.474501560899, 524.221199128443, 520.876558941138, 523.018640319761, 524.242975192251, 518.816511786907, 526.145646286598, 522.492435759774, 521.872283740819, 521.237202608815, 526.343888647521, 519.304708028801, 523.665702633257, 523.002837728882, 524.195545322578, 517.212822384193, 526.279318441152, 522.816006027208, 519.289666900051, 519.912415934029, 531.45659759348, 519.448379005081, 525.222370507989, 520.567285437584, 521.126429606071, 522.779155489377, 525.874385207631, 519.227594293805, 521.053414553984, 522.204747349076, 522.887957452472, 520.3114947276, 517.250964153827, 526.073706715956, 523.410585632015, 520.670817492001, 523.133984344327, 521.842099883197, 525.999036109778, 517.355300086908, 522.081470406807, 528.8604244616, 520.327959910891, 517.511859674337, 528.820711013839, 526.524975341777, 522.278324713122, 521.464499621114, 525.147824591028, 528.962588914189, 525.576249135376, 524.322940489562, 525.957165017978, 525.26383766248, 522.223156159102, 525.598777006382, 522.111761377087, 523.937154672049, 516.796020414749, 526.672744317994, 518.363348080467, 520.048397775455, 520.802466064821, 525.741061418939, 515.331949850567, 518.763468852203, 523.856466605802, 525.272439675597, 519.551441796276, 518.161177989994, 524.169322066599, 521.104401783382, 520.44606610672, 522.684904101516, 527.347104803605, 525.840443835586, 527.389998134259, 525.27146852344, 514.675397370512, 524.661858099059, 527.329060538176, 522.358422193965, 521.266245115674, 520.647896948167, 523.627129769056, 520.671263387785, 525.238985768178, 523.024682704236, 520.65535748518, 518.406866135516, 523.428856230801, 520.074165539012, 521.775036489462, 524.241505656349, 520.817650436953, 521.839205190733, 522.66219292483, 523.272879724911, 525.938148882324, 526.185689938458, 528.318524156072, 522.872828295982, 524.135711224483, 518.168101428819, 521.821490480458, 525.65809238734, 525.400159117423, 520.95501394666, 522.72438272842, 520.015842169823, 521.376600827543, 522.143173181322, 519.708693525933, 524.539281019212, 525.505895212524, 519.744129642487, 522.086041703399, 522.541291597676, 521.002958802924, 518.558733154498, 522.07964266946, 522.371518202078, 520.686216611135, 524.930467349297, 522.226024378763, 518.667293713264, 524.141190129767, 522.115579043097, 526.088610136037, 525.025764322971, 528.526314907355, 522.423145037398, 525.059560187966, 524.656655653944, 519.859586234724, 523.453444105088, 522.484850809066, 523.101920807264, 517.655645345889, 522.326638321663, 525.167182771387, 520.19485163162, 525.429406876238, 522.66450699135, 524.014898340833, 524.735018033189, 517.116322804191, 523.879682711286, 522.035053649487, 526.870213476686, 528.079236141811, 520.076576496236, 528.591539728222, 524.236496211469, 517.040763850029, 530.046116871559, 521.402130065758, 523.198063183876, 521.467938605794, 523.709319208874, 519.594632676418, 516.890480887352, 520.548278727097, 528.710470320448, 518.595407834119, 526.339343715068, 518.90419951681, 519.082031639465, 523.604436444084, 520.98324681216, 523.2189380735, 526.171720861838, 525.716348108771, 525.28475451397, 524.849704291025, 522.995015474967, 523.683089709588, 519.394318667771, 518.4564747939, 519.196893246439, 523.803100798523, 529.033780437577, 515.218461918612, 525.465180639509, 517.834067396651, 525.842078649304, 527.605091254778, 518.807912461206, 526.669716355868, 522.807999263245, 523.836935629691, 519.506817810026, 525.012987475412, 526.70340629482, 526.031993583078, 523.576263065382, 523.016183404568, 522.30381429183, 523.085343511767, 520.91339968462, 519.553718218243, 524.08836700155, 526.266680126159, 525.937272812449, 524.149580630342, 527.286775383395, 518.736716945214, 524.064877547654, 519.511040476423, 522.708081561693, 527.62742813078, 522.166406678251, 520.312014075507, 520.967718037549, 521.203751945077, 520.119028311403, 525.722313189631, 520.933415777745, 516.548622403217, 527.520494949668, 520.91247212296, 525.831265717366, 521.469554901637, 524.651167350496, 522.767277533166, 521.256435464484, 522.525269042581, 529.707902379064, 517.65818057152, 525.155048926086, 519.633655202745, 520.814170305025, 524.812675288716, 525.699497020092, 522.037343826597, 524.386126732102, 521.932955466309, 522.547853397761, 522.449022135694, 522.155597625532, 525.999345125996, 522.707995218716, 525.478076208056, 517.197459696433, 524.689031033144, 525.167273342791, 515.923539050106, 525.10073962139, 525.351182230419, 521.400132242983, 515.594981012994, 523.723091846256, 524.289808726349, 525.864522895933, 519.214096341329, 530.674737574379, 526.662583054528, 519.530499703945, 522.251556519107, 521.469107271413, 523.484092526509, 524.631207007536, 524.996261221549, 520.515724597764, 520.330680992003, 525.125708282511, 524.726663273053, 521.48743389432, 520.643096389261, 524.602972311106, 522.152025312127, 518.091620482351, 524.945570050827, 521.046312856537, 523.466446454194, 522.764154008183, 521.96228078132, 521.560521429639, 518.370100869699, 516.519461863305, 526.218793978423, 521.001743919056, 523.139332243076, 525.882254443375, 523.93467449225, 527.186803731637, 520.008635468702, 521.81723586293, 520.112236993839, 521.185778665601, 527.565242729738, 521.562825374494, 521.728529189258, 525.253594864819, 520.731146227242, 519.047999615384, 521.789180317898, 521.52871313755, 521.615287656019, 523.364945398529, 523.823352187913, 528.777973634385, 525.367120691769, 524.847282453909, 520.884410551688, 520.464426375227, 521.597773022688, 525.059588790406, 522.714050955827, 517.981149341406, 523.060839427928, 526.722896541594, 523.277351783973, 519.435088964364, 525.739098813085, 525.658424205045, 520.863163034512, 525.196548053192, 522.756328337235, 520.566143903083, 524.417735937182, 525.382969205047, 522.096074542541, 521.967226754355, 520.450419320655, 523.958456024442, 517.662470379253, 528.222890444541, 526.720507670238, 520.726042104005, 521.987017230869, 524.665082556881, 522.882471286445, 525.999327765497, 526.337695712206, 523.93618118988, 527.789532520399, 529.681434888903, 518.14656327726, 522.624592559398, 520.747371265301, 521.131708079553, 523.421459861688, 528.086977194448, 522.351834047826, 525.932865910877, 523.563137859641, 516.542301514183, 525.725611014557, 518.056774744053, 526.582877802988, 526.781997947108, 523.252592148599, 523.863981105913, 527.018722543519, 527.89993620205, 528.477027462141, 523.019252655039, 526.315289509136, 523.744188931197, 522.72239309956, 523.380832250079, 516.089601538464, 523.451112945591, 525.495653424716, 525.064446141835, 521.982735654915, 520.704472988981, 517.348485763177, 523.575913772555, 522.885963215203, 525.054933616091, 521.747089699372, 521.581560377373, 522.186873886878, 521.204657965199, 522.443780417162, 524.751798276746, 526.495483646059, 525.219645677473, 516.363732503382, 521.397563817718, 524.23883598899, 523.893834301363, 524.427092393853, 523.792895375156, 518.945869431828, 529.547107519893, 522.819666771635, 528.117162743249, 523.463091179407, 516.758100421666, 521.31931088467, 523.575394438168, 520.688008404234, 517.669913231226, 520.441056171005, 523.256887996799, 523.223965695256, 516.341876783068, 523.193881476624, 524.241625026074, 522.841627479837, 520.841248056088, 524.568947101029, 520.813872715211, 517.797089351366, 528.192195636625, 528.11547617441, 523.659660018715, 522.876173132109, 525.803245033241, 526.45364073389, 526.737184503666, 532.500018400002, 523.756976917619, 524.760798960501, 521.059384244837, 522.610978987755, 525.955269584498, 517.260294554459, 520.963835862136, 522.933865484722, 520.251932779732, 523.475365151452, 523.234030880644, 525.476776306136, 516.682512220187, 521.076369097588, 524.546273524617, 521.972530618574, 525.379312053945, 528.182172949398, 527.6808470325, 519.728676422556, 521.637149814639, 529.146468006715, 525.621773134514, 524.433328330162, 521.872196190149, 523.971198792981, 522.959748491884, 528.621084434482, 518.137883658172, 520.357336420906, 528.69995001922, 524.687550283444, 519.6103051032, 516.954318468472, 523.393885027254, 520.119210132114, 517.479876723503, 522.081963666838, 527.126514273309, 522.752289284955, 520.927877439316, 521.301922545079, 521.806601164361, 525.849034371267, 525.69822756657, 522.910998979024, 520.86262689177, 523.08968177725, 526.129763115583, 527.96919707291, 519.509149635405, 517.802706402617, 527.974526676824, 517.683981039088, 527.172556824031, 524.556446967373, 524.86962125141, 529.731810604898, 518.80985783932, 521.857552391229, 518.533700693363, 524.571049905338, 523.690181481516, 523.183163500561, 518.955209156895, 521.757183232349, 521.633614045003, 522.468512224351, 522.948873073743, 520.426213464685, 525.91811847954, 522.942333339695, 525.13266064896, 523.377129531009, 519.758546540608, 527.475165593765, 519.997744399137, 523.201941794676, 526.801323351632, 522.296406281861, 526.232305474578, 520.730887413134, 523.113721963272, 519.474869772842, 518.529052859592, 519.719085221083, 517.626279521882, 523.102342068167, 523.664644604244, 524.530707394252, 527.167725743878, 520.424326569805, 524.270707279507, 523.3025629824, 525.086772141431, 525.360017118048, 517.867186024585, 518.864344360086, 522.482967605573, 520.976395432194, 520.089557619332, 523.990835113123, 527.26167232771, 531.819886613575, 521.184085163077, 520.517124410408, 522.742002990475, 524.318822432122, 522.418432742492, 526.632493357632, 523.578894525832, 516.416988148477, 522.811744273384, 528.986772514678, 519.685050777382, 524.107521915462, 521.824454392928, 524.243437590252, 520.495110391204, 525.533998967068, 517.053992302395, 525.038955207501, 520.726267324082, 520.087470494736, 522.378479005459, 526.537813486705, 522.250859326164, 524.043919146029, 526.065801322446, 520.605024561066, 522.008405701783, 515.182659942586, 519.484441986151, 524.461364423687, 522.85190363893, 518.167485225744, 520.677979552904, 521.491512747183, 515.502589033443, 523.392509088898, 523.157442633149, 523.237311561601, 527.663538973615, 523.941388320687, 528.202082155851, 519.415605058503, 517.207582598119, 524.433289458669, 524.226680657907, 521.114472828588, 519.501375915877, 521.243509017232, 524.039330988433, 519.288176524524, 522.697645357652, 524.608149643089, 527.827256419482, 526.994202326371, 526.051818973296, 526.561262641899, 517.73529674511, 517.908109200684, 522.09225678266, 525.545380071718, 525.573939333249, 522.993325709386, 529.960783707448, 522.935750432506, 523.878165656633, 521.045139925914, 520.909577501288, 517.39305796054, 525.403241104391, 527.889511554487, 525.530117631862, 526.678942220234, 523.416036080987, 522.171376323234, 523.98260024158, 525.949206605667, 520.782692135257, 527.0802872256, 526.843539708549, 520.178198384787, 525.306709417933, 527.645488796179, 522.174616187619, 527.910704928039, 523.494032349207, 518.868987781672, 527.499165915232, 520.933198457101, 521.9349817291, 520.872992690418, 523.139793768593, 524.699851377331, 518.264913219763, 526.602909797908, 519.861020579697, 520.413118137993, 525.192512260117, 524.144428157717, 520.335545180251, 524.171825675395, 525.428699301829, 520.188916416678, 522.132068520983, 521.249570708477, 524.358668275821, 521.788333306265, 518.798656149227, 526.836579633389, 523.238728446388, 523.920468277963, 522.716908222045, 525.491054688952, 524.082767462818, 525.56735607481, 523.913058448789, 520.717636378146, 522.583191628168, 524.276949605513, 525.146285139097, 526.824381785377, 523.38278488753, 524.679439987642, 521.142635876961, 519.45099935407, 525.801709606327, 525.894293312778, 527.781271065168, 525.533118035658, 523.956776390545, 528.240651045287, 526.386272922397, 523.985114743198, 527.089535013135, 524.948915522291, 527.83379706442, 524.562190322421, 520.348649571399, 518.719821421793, 527.929335978137, 521.906995917292, 524.402372527551, 517.040127174521, 523.199002871886, 519.898124666608, 520.941008573054, 524.327420326847, 516.210723448748, 522.688187629968, 520.344827115686, 518.984939259965, 524.115103399563, 529.37585126248, 523.99606474675, 525.617863609807, 522.519862461369, 517.847276004511, 518.795327749165, 523.626145134249, 528.647378959948, 522.978530803424, 528.184649718689, 523.340545509333, 521.429868943634, 526.261516340842, 525.396356240336, 521.322015528425, 523.012525965707, 524.983642489392, 521.339523278967, 528.105065784799, 520.535972523715, 522.289573694458, 519.116755218647, 524.096014594619, 522.214454558425, 519.689446090375, 527.597024619953, 526.954203623052, 521.575376434336, 518.477246314162, 518.842809852898, 525.061854086231, 521.405643981822, 525.257312288875, 518.262442754569, 519.266540112552, 524.434366891006, 529.88940502017, 522.480478992307, 523.530893454338, 524.969494694438, 526.61911992296, 515.572561993782, 526.716569525473, 522.909087018074, 520.671877261495, 517.572685845036, 522.707146294451, 520.330027331471, 525.538233135416, 519.187433750299, 525.775464212016, 523.421783457605, 524.388006020347, 518.129133342021, 520.597786817219, 522.393728080381, 526.713590603553, 526.194082673431, 525.68748977308, 526.750997444217, 526.331909627714, 517.52050016034, 521.41884634277, 523.827092796753, 524.426507639152, 519.340931606537, 524.673524767877, 524.773032810266, 521.718807096277, 526.626216588634, 517.739846661427, 524.378309282664, 519.723058180104, 521.650570979685, 524.997462896894, 520.032783261194, 521.974307195859, 523.629170299782, 520.501528964626, 524.938763927582, 529.022432067988, 520.36489563266, 518.466905892622, 523.980703266023, 521.426664168431, 517.936733541888, 520.326314127521, 524.175908981089, 521.027293390193, 524.640183263088, 527.250293753795, 517.819225496391, 524.776093015905, 520.219649334738, 522.381811562335, 520.947103371992, 524.059970754869, 521.886809238597, 521.431099843808, 520.250983435974, 522.039304001318, 524.263139192407, 523.807640527353, 519.443311672954, 522.866540067145, 520.85073485809, 519.383501275067, 521.918152007288, 524.757702280517, 523.001015770642, 522.561395160026, 525.551729752019, 520.552304036468, 520.759892796999, 520.97724572476, 525.863876356586, 526.686089011323, 525.527205603166, 519.357022431848, 525.231372743667, 531.191648913601, 523.820679246739, 524.807638695177, 517.687753414275, 524.10894117596, 524.616370624605, 518.390828451744, 519.635356280913, 523.606641739055, 525.642592716942, 524.179732006121, 525.276449463609, 525.006290816813, 521.564210803758, 521.144997320843, 524.623576281774, 519.51957033798, 522.488870493099, 521.560845642899, 525.011693824465, 520.021725071937, 526.459192463539, 521.979393481, 525.546772314436, 523.729777357255, 523.949152995953, 520.324946651395, 522.402252823795, 521.105252475842, 527.281763742204, 521.058983600664, 522.394340889817, 525.737413913656, 524.148176632838, 525.571559041817, 520.466675750894, 526.364844543485, 518.447178232694, 520.759232701836, 524.201366697645, 518.041686119325, 521.809591728269, 523.595508062985, 520.740879604717, 524.701615677474, 524.345241074933, 525.00530687745, 516.991565061627, 521.192771330719, 522.416268866913, 528.237867871505, 521.784852051144, 522.866961460377, 518.510507390169, 522.740972122907, 523.256372310215, 523.042380711668, 523.078081839818, 519.576494158012, 529.136223318324, 512.826069861194, 523.806566473991, 523.121523780987, 522.502845042434, 521.048378430192, 526.549449174176, 526.282727594308, 519.14753295285, 525.069895997884, 524.206268784306, 520.156377489635, 523.768902895131, 522.926093117364, 526.862256027909, 525.962881505826, 519.507373585541, 523.355968608971, 528.411159220452, 519.651654177443, 524.166899213133, 525.638167441759, 521.808737353634, 518.166149990201, 525.866290408659, 529.847231106621, 522.525780106243, 526.132991058191, 525.204701553968, 522.168476352092, 521.792121193187, 522.475621657425, 528.803936636947, 521.837341103833, 523.607872964115, 521.10764300835, 522.587247446733, 519.832827108836, 523.418042368535, 520.911278522836, 524.680419491578, 524.511642922772, 524.762466418033, 524.031960781715, 523.364496168099, 519.423928382859, 517.805937829826, 524.955794935538, 524.335176646564, 520.335203094741, 519.9103101094, 516.152828323398, 525.150838860574, 526.550263071928, 522.16386770099, 518.397942101677, 522.79234901942, 522.622439358129, 523.685280369308, 531.228037835098, 524.570741838323, 523.186470232783, 522.139647962157, 524.986087017219, 519.834160985567, 522.804232856132, 518.072795456864, 524.526501779038, 521.188708339876, 528.246166954427, 523.172388018326, 527.901372056827, 521.414593939904, 524.392169874471, 523.895303812746, 520.508411373827, 521.450599615142, 529.896121257184, 519.699733450121, 519.922518677791, 525.450145799236, 524.70505961403, 527.154418033266, 524.735628801831, 525.959302055715, 528.063869047169, 523.219823861489, 525.110779677865, 520.907419222764, 523.021336306313, 520.274108436491, 523.440103497139, 524.975726723746, 518.678151630408, 523.63562363608, 519.747390083245, 520.014438933142, 524.79822193046, 521.161740207735, 523.510953155472, 520.366404803316, 523.234966328809, 526.029286162227, 520.355880242349, 523.520526679653, 522.259934678826, 523.033177548845, 520.913500239436, 523.444238505066, 523.766118697216, 522.188544096884, 525.285971980028, 526.349181568995, 525.036354760827, 528.008310083863, 525.124319738468, 525.197997939992, 525.275202576403, 525.791305729151, 522.921866184758, 523.896442610917, 519.764442832564, 520.19594874962, 520.832581958498, 529.120085834711, 521.873082918368, 522.564982782422, 528.444798581202, 518.234577037846, 522.286284965772, 525.547589012782, 525.649765974964, 520.285318745173, 525.003484363007, 520.137584999248, 524.382114252685, 517.266123981824, 524.730863996335, 521.563846782031, 527.745041250448, 519.080265535921, 519.048953784247, 524.104650478805, 519.735049612705, 523.573880918901, 520.990874832829, 525.186742406254, 521.639134608872, 527.698815314299, 522.683279499112, 520.752342192924, 521.162983146634, 523.838364862083, 524.454294195127, 518.752910767294, 514.199223864148, 522.215773634609, 519.822320011149, 527.742032384537, 521.474097422775, 529.164612765768, 529.609694375539, 522.965058784493, 524.799048159158, 522.798037902424, 528.089946415421, 528.18384079068, 525.611785186612, 520.741136854494, 523.528062091643, 522.544274987092, 522.014741940408, 522.389787412763, 523.982666385024, 525.336288090239, 522.323594084851, 518.743280763593, 523.556421894426, 520.650501836067, 524.008916435253, 524.086914795936, 523.568304910733, 520.860785153819, 523.635555429039, 523.849500471792, 521.021891942356, 523.674735450911, 519.723510123389, 520.899434572757, 521.859993866922, 521.477690203962, 524.614202123486, 524.474192529176, 524.914889863545, 519.966860656203, 529.220984444482, 523.060918407365, 513.50553225018, 526.859977189172],[328.828800423223, 363.131190603649, 300.151271582586, 326.466801063996, 329.535385799901, 340.23806191534, 366.063758760462, 343.871783391557, 344.541631236514, 350.581368676721, 351.498106049571, 370.978111250729, 328.650939454249, 360.630465229997, 364.072484836558, 356.110926641042, 334.725240527665, 312.307737786565, 336.901842461698, 358.867112744423, 346.432513548083, 365.821158902238, 347.673287686214, 372.994664764922, 325.209668016106, 318.705240098, 358.225313280045, 338.78258170128, 335.585650746641, 329.500190840894, 342.040020452716, 350.947424604591, 348.491191521413, 342.72967348367, 344.748307352032, 360.320247116812, 356.919426058454, 341.856719951273, 347.067848379978, 328.085266991648, 357.716478644853, 358.406912713648, 345.651677123771, 361.491411149487, 325.420152398875, 356.524137251583, 353.131381951108, 356.186301039826, 357.721582319929, 343.354406824722, 348.735190554786, 336.474178113224, 318.581174929194, 352.164081429353, 356.388961434803, 356.295609140803, 347.07486690942, 362.179918968786, 341.051120369105, 308.35282688957, 345.812245920049, 319.496216104527, 314.232038948859, 295.697495203219, 321.681544789673, 364.119149879863, 348.065047035233, 369.868674087783, 349.554846157753, 347.824274249434, 363.759878847866, 334.58347899599, 327.383989803321, 364.234576480941, 355.236620095594, 344.380012295041, 337.956746863768, 331.629234479743, 338.720316440295, 337.462395968396, 340.377400805282, 343.540706923922, 368.80672682188, 369.93075878155, 336.315494011732, 323.68794438954, 349.885937282646, 374.058082470282, 348.879611705907, 330.416766529118, 356.703462658362, 317.36955553293, 331.660376078362, 321.592457449494, 327.735973693464, 353.639282210339, 371.659998033763, 331.970739079892, 330.031475633854, 348.358292978396, 334.115991251328, 328.09151784595, 347.036207730721, 346.41768175257, 343.324555756064, 342.11585528933, 374.619202270456, 363.717419357025, 332.767548649086, 358.045180082144, 343.748744626381, 384.820098074777, 327.387919805285, 373.65422182013, 352.234522180276, 336.958944761359, 336.620437504966, 361.871460633102, 314.913708669606, 342.255696275682, 333.559225256176, 342.404243932847, 372.651443516464, 337.844941334725, 318.274623855463, 362.683460026473, 312.702717576261, 347.059465435473, 344.188654836877, 353.109462173598, 363.440030709835, 330.644502791777, 367.188089274561, 349.024051375423, 334.840495691095, 341.269674575891, 335.721771914116, 335.934614101321, 321.879092901219, 325.464482189875, 352.709202563252, 343.253376535333, 331.674018079429, 315.69140667457, 358.326869782692, 349.53749164869, 318.888432332558, 336.030137687129, 374.477121526217, 352.719356904274, 353.926632654034, 346.215834390807, 336.993110341933, 354.704937857214, 352.49379957997, 316.06449162271, 353.162662586199, 348.988125469692, 338.824506930365, 352.305942645933, 357.385344056191, 356.701954643844, 369.116972290131, 335.459149951075, 298.275458351196, 351.460224530568, 348.156944828015, 324.238747834861, 325.338245096226, 324.982819978864, 370.343698161677, 339.29859724388, 353.845447574526, 336.543467314664, 323.578320580339, 330.03490813543, 347.360664021728, 345.854567679831, 372.937137516754, 350.353376063469, 370.883780605178, 364.273882146607, 331.308554957656, 346.653742916887, 332.661534821789, 319.871024252824, 354.555633666803, 354.724617018848, 368.737542402076, 364.334468228022, 353.641323227072, 363.272126927563, 330.815270391156, 359.929735261317, 363.741022065671, 349.874893026599, 345.049558666798, 330.966632383224, 343.19408106394, 350.430336242379, 361.947699791319, 350.507471573419, 323.918081274746, 327.845158723186, 322.762760414195, 361.919428012718, 339.649794959215, 355.725463062746, 312.278571753286, 334.138959631881, 344.315525952531, 350.085674506966, 336.659845187498, 337.0135331864, 324.503698874238, 360.922465385259, 342.60175593914, 349.777976591053, 351.153747853858, 336.065209454851, 359.045251081898, 345.903348485958, 360.490325247068, 356.553994731828, 317.241833403523, 327.540186477932, 341.82050929182, 349.166936688702, 354.480563883617, 379.49743723753, 362.460054909688, 330.405482689827, 345.461603301939, 351.835207793112, 352.842974566345, 311.742570321679, 351.918486896066, 368.077179262566, 351.723529830233, 342.91664617056, 360.970660614474, 332.398195448534, 339.878995285104, 327.786487485177, 327.056836662071, 340.47504509315, 333.235060869004, 347.354552039712, 336.367827188766, 349.467254827874, 330.219715121098, 328.635906820848, 348.381974279139, 314.471428043884, 329.902915767856, 375.774860923043, 354.566722625146, 338.848705705431, 308.615076063581, 356.497612583693, 316.648734660541, 361.432733477368, 321.763100966483, 328.749314547977, 339.973514694076, 331.512449354425, 334.300678108746, 359.978265475063, 311.806727473735, 358.766108277092, 330.059771994274, 335.803072615368, 349.783124612329, 351.56843645579, 347.0004579022, 355.004551083322, 337.362629167475, 346.650801783939, 336.585187733002, 336.167977577263, 339.318769632394, 381.031297439268, 323.835056286501, 347.984955507446, 360.293909629718, 358.360358398977, 351.23435429465, 358.098239550761, 351.087324839788, 344.159933771006, 347.901186149674, 346.34170012352, 338.138605789061, 379.248491567968, 353.53545985513, 365.565881429502, 360.735481539107, 346.325065554843, 331.994156194026, 368.040807951224, 348.320588329186, 345.829591020959, 350.259693332206, 349.996075059118, 330.212002557114, 373.225944977158, 355.93322224791, 341.592550505355, 341.939657533419, 342.38009516761, 326.602210133727, 327.231011909956, 342.662592083846, 355.792502911731, 317.856418492232, 337.614400027665, 332.688421009928, 343.48190104776, 309.741056311269, 367.972682946135, 343.804378988031, 387.908606918223, 345.64790620586, 336.708425843171, 349.452194791873, 339.68067149032, 366.443871867482, 317.424952837879, 326.651896414971, 349.531864752352, 370.590943652229, 345.115342789348, 349.146425517148, 350.515193434004, 322.982137794409, 332.675411047, 347.687561608831, 348.467130706528, 358.679415271809, 335.587217000938, 360.429200990646, 345.467332517782, 343.434341719961, 347.714133537955, 386.419909267113, 350.42610660265, 355.563471963732, 335.09169575544, 355.730140427008, 339.482985725594, 366.773775558734, 317.48988378652, 358.623412143142, 347.694217202025, 355.041328705098, 348.001947276531, 329.582822619632, 320.128045443937, 351.232763668336, 350.408010145562, 353.369084083848, 379.731651271746, 358.426549132955, 358.563706469955, 355.793036997652, 347.644074834142, 352.60140287296, 318.530973499118, 344.726821023438, 339.48466289092, 335.860813080859, 355.692108066652, 337.377375351397, 361.495869937705, 348.548562497475, 363.013554354731, 341.707401280991, 333.007190648631, 329.035174732237, 339.749449681477, 337.513497139283, 336.172990482993, 338.857864418323, 331.97970925512, 325.315152266813, 321.859985368103, 337.043569374436, 353.4320576719, 349.53596736362, 356.479410300412, 335.819959344647, 335.847096552158, 359.978094118609, 338.02612120007, 335.124387255834, 295.954819916258, 359.618046756201, 314.57388519338, 356.158098481658, 358.477465302632, 352.926828386881, 338.62353427302, 334.903381347017, 312.467999180596, 354.746889868509, 344.567532480791, 373.564757299465, 337.473422985422, 341.03175424211, 346.505703831671, 325.761824830645, 376.910555111811, 364.000245292985, 359.152598628266, 340.178689041747, 298.523125033619, 336.240183089962, 308.95533670402, 296.3989683181, 350.74747350184, 364.248963533683, 373.167983710053, 327.25168334388, 333.979993500642, 301.926055821255, 354.847749554919, 319.405227016382, 320.475851657583, 354.177475669883, 345.03433878012, 328.40401062915, 345.062052285802, 318.738994301107, 341.281785686656, 332.50421489307, 351.451533919006, 346.764586002549, 345.245038218426, 354.749486911073, 318.42165732273, 331.48297092011, 338.762371393858, 336.273330263469, 346.225534113616, 355.293761150423, 352.744615037076, 328.508686615508, 323.434998212177, 328.453818839262, 323.002483562981, 351.763237477751, 381.565635498211, 321.775938638924, 361.644477526363, 350.264581197473, 320.372695601024, 349.953487812169, 323.733771462823, 337.696651124986, 352.369415840789, 338.970077995741, 348.886989151303, 373.316273279946, 368.480777029058, 347.940220115471, 357.955779239559, 363.123158775351, 358.729024756607, 351.888924612251, 332.088043371525, 331.713789634959, 371.199579481723, 336.661622250737, 365.812754728476, 331.202581345852, 329.974340418482, 317.896115336876, 328.72652030962, 350.117432107163, 331.820469006894, 373.488012019901, 336.139362717204, 328.821293752885, 331.006531840133, 343.925255921832, 326.954146968239, 353.956641109889, 355.817120082571, 346.968724421039, 353.652343130125, 326.281663780469, 339.630848545876, 375.558555630317, 377.376087844934, 334.270051193684, 350.022022834805, 353.556201941786, 326.509009117719, 331.193904653223, 329.111795617411, 339.228756395395, 341.241740543238, 300.727824742379, 328.616515760309, 340.243367269766, 352.257920859424, 341.805994029551, 360.802297926463, 345.149160962897, 340.004451823805, 353.664283791798, 354.557403984102, 355.125808875054, 360.155545168253, 310.374946912393, 319.705684913354, 357.338593451636, 352.01066161841, 324.82676606203, 357.858199170023, 337.393161071614, 324.164549908924, 339.913418895986, 322.577188803501, 332.724472507885, 343.013784425912, 367.167594523029, 329.616001406129, 361.50509134066, 354.249047095475, 341.707569136363, 356.395248297617, 324.689001235816, 297.940482425099, 344.030811213837, 329.969309813868, 368.44475379096, 376.128992496912, 342.541433623371, 366.565526532833, 333.912712621103, 326.710812218739, 339.312101365088, 341.629541318398, 323.661972046972, 360.3709074445, 353.645551437348, 312.50120406477, 392.35413747492, 310.598906997695, 348.055834342935, 331.644809449343, 371.201827300069, 314.642880202468, 357.216667350347, 350.672450536673, 346.422255781355, 358.094469925498, 336.458166737266, 367.782044192489, 320.85492663414, 310.929594415248, 349.167428482789, 342.564296640602, 362.173985688974, 345.468793385492, 332.635826045523, 338.710026550948, 361.522461223226, 315.054827497463, 306.596357707803, 339.051983121963, 353.025368732903, 338.605269437103, 324.341276533402, 369.088494513885, 332.375559532771, 336.021772797068, 361.361657941211, 348.12944936985, 321.020448355319, 346.384309082161, 357.932404877623, 346.883785833007, 336.677696049373, 343.705288331884, 377.89934881389, 361.065377431234, 358.814956393682, 345.374251361252, 314.565994903482, 331.02312799611, 332.986104996716, 370.88338400619, 338.104949675376, 331.613857228974, 342.025842824105, 362.172191752348, 340.074924808659, 347.010105535451, 326.790135172019, 350.62721012776, 367.168202609268, 326.974344140886, 344.408276486752, 338.735765704286, 330.901267195964, 336.391179645437, 335.243633053699, 329.606758166344, 370.403921867337, 335.105441200789, 335.817047601328, 341.26276289851, 343.161119108797, 339.943189693007, 356.327071619663, 372.784934173201, 360.798715692608, 344.164435307156, 364.82500897007, 359.00170350185, 339.181293974454, 315.367745925413, 333.996176600307, 325.503766807695, 346.420909196226, 347.03207637763, 329.257704340376, 357.598978867799, 337.583613870836, 360.316545315748, 337.597700286838, 322.51099751479, 365.66569419562, 343.125268533848, 348.633982539522, 330.54090090921, 344.441596373294, 340.673508626244, 381.17054153957, 322.35160136698, 357.885582706058, 350.974862305935, 315.60326652346, 376.626715899865, 390.734663551181, 329.882966958296, 349.610833277129, 352.49406713089, 362.617584033818, 330.566748768654, 353.09978423578, 360.662491650453, 359.925116216852, 316.19798762498, 347.743986306367, 340.770786250604, 353.964621756526, 320.499802851941, 365.582935064393, 343.387850831545, 333.52647540073, 367.474568440538, 348.765507828183, 347.944325661482, 363.375155739039, 338.974100179701, 325.880449731097, 313.467874743125, 338.180426337903, 351.159847927448, 355.985329590172, 337.030499221861, 343.762402906976, 315.278676026649, 350.930014897332, 324.782398466208, 323.83342645024, 356.815920188844, 345.13240017667, 363.590515664998, 332.387525047885, 355.386461122494, 323.164168738299, 325.231637763277, 329.703092885143, 337.860511240734, 327.941438682408, 344.278504937456, 337.954061390226, 345.347374625806, 339.318235906606, 344.962823655274, 347.308116679676, 361.320040611169, 336.992135053575, 347.953776171594, 372.463562474041, 326.985246784907, 349.298918101614, 342.294317165927, 321.209788783407, 347.853010840008, 351.415527624741, 375.446112015325, 343.060890244818, 349.906115889827, 348.692298968094, 340.654476110918, 369.042157439437, 387.621443614765, 318.925748732149, 322.862352541351, 363.511862553378, 366.706933071468, 328.057693815133, 326.51197544848, 326.606839215603, 365.723264083765, 337.919204379959, 330.714519550454, 335.331041830905, 353.127027562417, 339.985776203473, 369.774053172968, 350.824156795239, 351.932350874559, 325.914063334753, 348.812388215499, 369.679053494575, 356.167947364115, 354.897444403683, 326.732123729795, 333.021229706196, 344.291087270515, 316.185357369714, 334.220955009664, 361.238512106352, 328.44373622466, 314.366205296011, 356.730115118932, 320.248004132718, 354.663277227755, 344.005582454369, 338.422068028231, 357.235960702019, 345.710956231825, 336.039706143936, 339.928788099694, 324.623362704776, 374.153097651805, 333.546926314386, 348.322126252663, 328.425175194567, 348.531505084742, 373.010284265121, 363.338895302751, 324.198809349712, 328.130239047892, 337.677988978078, 319.077528175117, 335.134659738383, 333.20317368059, 343.760378205829, 349.602522361638, 343.896015482175, 333.288947223527, 330.241186741216, 349.891258559902, 352.319851940504, 358.860585606654, 336.266652874171, 333.441149703073, 350.581921128535, 340.96731990217, 346.245324690455, 383.045224512639, 351.955840103888, 355.070239588856, 362.15011500355, 294.280062607791, 338.583841286789, 335.574950530716, 350.590078522117, 372.53658776269, 368.947991069332, 340.715493857521, 329.352551719495, 308.959505381238, 373.602289714021, 323.723837116055, 354.275474600336, 342.274638615052, 311.352850463976, 362.994218908491, 322.064010552054, 330.988880265168, 346.001133731744, 327.066205102149, 356.701254374443, 341.668037368008, 337.526902925157, 330.978029420047, 370.562568872758, 308.709979527499, 359.40152172175, 329.041364201148, 365.806384250218, 360.051651667631, 331.099888747084, 350.595563094007, 329.60096529155, 367.784547072122, 344.330688655264, 329.618902287135, 347.77980032217, 324.616137456514, 333.394493696269, 341.499352804928, 329.132617184397, 326.12678313544, 319.394398207981, 359.774402164074, 337.430941033331, 309.365167672325, 350.527689960341, 354.349432775245, 342.343843759909, 370.20876296679, 343.92675096722, 349.093644528492, 355.751820250977, 361.411381762864, 330.314698942374, 339.964046825956, 372.568132722614, 344.609065528269, 326.724383067292, 317.787699937635, 350.215813247122, 332.919403486176, 362.847495780401, 358.620780228655, 324.060583259502, 312.649322426844, 338.924495379928, 337.958246222661, 376.148728838991, 323.874893462997, 331.42091019229, 339.068130174678, 342.391131365376, 332.546647709332, 343.89106897639, 360.659682841921, 348.477992754611, 332.411744435989, 343.842350373695, 352.318285390675, 332.8252223056, 318.411207772803, 345.505940036521, 341.238857770466, 325.199127795935, 378.969607659261, 336.551747606452, 317.582089508545, 341.400358055369, 336.834230289673, 337.164348278188, 370.130853199826, 362.064495289736, 342.944599904765, 368.187407754935, 338.343496894707, 358.542619955074, 355.314717900378, 346.912852479894, 331.394433755549, 316.723588238363, 321.292322791101, 330.629937414619, 361.613815968837, 347.523275849116, 329.171507298291, 342.808081138126, 329.80057932825, 371.182738887305, 327.016844781301, 355.171332113338, 310.601152548666, 319.876325399602, 346.526519404282, 341.225949909594, 353.714360916529, 365.874242778807, 336.551038052873, 398.704940124942, 328.857393318565, 337.056462587759, 382.996187859514, 333.998553573425, 337.033160606826, 379.854658535815, 357.205443098604, 342.297287780073, 338.088507046146, 339.743617055811, 341.460063895142, 372.577919213189, 330.190568370648, 356.873060413527, 375.500180225068, 340.416981756364, 344.032874564986, 354.227197012084, 337.0577025798, 343.198222702324, 336.500980529184, 370.734746148988, 352.457769841306, 350.457308114642, 353.825636153949, 356.708262395137, 357.875509842468, 337.125871000882, 320.164265097011, 343.501917414421, 323.343089879632, 360.267238332481, 350.465386014347, 331.66916097757, 313.76464828603, 335.939430329093, 324.544883783232, 363.914831585366, 352.645960997242, 361.24398534395, 339.752596185985, 348.55231972757, 322.247646247605, 357.753143639622, 331.088545338419, 349.370691667257, 312.932701445329, 354.730227998916, 366.830768238558, 340.287265149061, 334.161756795208, 367.094876204341, 349.935492340598, 343.041821882255, 373.431475115081, 351.603762821131, 338.551879429777, 351.311619944224, 336.868433646902, 350.969750728424, 316.983488286568, 346.334547627915, 365.122820986428, 348.621494639632, 342.495961981159, 330.751789725001, 341.618418232184, 329.624441660971, 355.679185537205, 338.598474950054, 319.964901883578, 366.364247050204, 370.444810308745, 338.409112452283, 364.837316075402, 343.423813985317, 359.475033327288, 352.138658945641, 330.681420635767, 350.478914251588, 349.994651377413, 336.850726968011, 360.439046504056, 329.194915673988, 329.476836910816, 353.155116474964, 328.69703529271, 361.193159967229, 343.171906376936, 331.18716046604, 331.843025018724, 348.075568279295, 321.118859139689, 356.583626526166, 333.04715193274, 347.231631393344, 332.152843065043, 333.708353715987, 323.808276191069, 327.203607330582, 349.039379649797, 348.242490297408, 371.317864965291, 353.58429952341, 344.044092939533, 349.910802062604, 343.108322096231, 342.616581767383, 334.492452162624, 344.185916337935, 350.573004638954, 349.461619364878, 328.321701137244, 344.054785930958, 340.376427244042, 333.778153317632, 338.676393459448, 349.646198522023, 316.291535441496, 322.633035470279, 369.012742959441, 338.425187188174, 347.124925514363, 378.554288717203, 331.19168063578, 348.621258598737, 369.406302608895, 353.438474868445, 320.971643088069, 348.88677779934, 374.692745206881, 335.408704670937, 324.385923971006, 306.630776200803, 336.385446247573, 347.296569525964, 358.562657320231, 357.66533611616, 355.053704809425, 363.724069931837, 325.412226407613, 370.837119297992, 342.432702960947, 347.371148589972, 325.031404453215, 342.057710339729, 349.236685618831, 353.099322068248, 337.153172532954, 338.726896722825, 328.025008648835, 349.888667649084, 328.809501594043, 362.857318332702, 355.08788549779, 355.796522806251, 303.633305041671, 342.27665230526, 340.406975211574, 343.516331408728, 320.54195227621, 348.67508583301, 373.786063461631, 343.298371146812, 316.440632040447, 325.95884504495, 338.102350307168, 339.622823836767, 341.204211641486, 355.925216013892, 334.199075442214, 316.153733997576, 330.369346116401, 340.325625994798, 324.564688707173, 307.930565573545, 351.534339193856, 342.202330370274, 333.185405726286, 276.610308790053, 349.414064611627, 392.476690787536, 333.93490947928, 381.561199718493, 360.856021693483, 338.887282597253, 336.711300058514, 330.480947368409, 345.980375750809, 346.895243419036, 355.647521315116, 338.607518905041, 358.160074875903, 308.451445988669, 337.325828853696, 360.671352328453, 325.681777695852, 335.609974864615, 373.040691764529, 350.436780769285, 352.154723596529, 331.295853780984, 336.02710379814, 329.387710924649, 355.436981861726, 349.243498763949, 335.890870929939, 364.840058783518, 363.692302390582, 352.119340584872, 361.653869181829, 345.786102799885, 364.228897093086, 341.76149764582, 357.160262073951, 334.739796769643, 326.122353219548, 351.60145218604, 336.733888768685, 343.096170978898, 321.415314609396, 322.189573220922, 337.850602705073, 329.11572150686, 359.252991407637, 339.269462474567, 381.493686277973, 354.281317130121, 388.041896515666, 306.208775755445, 323.974128872904, 329.768134951328, 340.041151722264, 326.849742604722, 342.917500055788, 326.755338767026, 338.353955435395, 295.394617941695, 337.559215619471, 354.52446151342, 346.911174873019, 325.4249776723, 368.502399142165, 316.939773475588, 330.649793559132, 347.636069466093, 324.274577441195, 314.660830510963, 369.041078058742, 335.037306850292, 354.6746838805, 343.551760489489, 358.522429702881, 370.033850842561, 356.557509291965, 362.221133505494, 325.170146200502, 360.064076395954, 361.444783491348, 335.204988097107, 339.933570135477, 302.905041104011, 326.201136852599, 336.098422443317, 334.029225292679, 356.412479936937, 321.096102438947, 333.939483832892, 339.140009330126, 321.564386805731, 340.262987573244, 341.805994339736, 320.44877939533, 323.4015399177, 343.191395864716, 335.785892219689, 340.99027460972, 341.554867439044, 352.835430195907, 330.613429835189, 328.69921143077, 334.25471053126, 369.607299484579, 319.710912327662, 350.756714542962, 345.394543763704, 346.332158752039, 352.708747108385, 376.100802623433, 345.123034473569, 336.819467576897, 346.559220460781, 337.249516248638, 349.140405511604, 354.786795236615, 332.329394420492, 359.712856156686, 300.970178870973, 327.294660403895, 327.389159645722, 330.262771584591, 335.332192286908, 348.446612241429, 353.876816072081, 331.833062827923, 368.124512116931, 350.624072173048, 363.723881137356, 335.325954921006, 333.249235669437, 338.57056305998, 322.866883001351, 328.172489033662, 346.040988063883, 324.441724514123, 341.233830602938, 362.602473898091, 353.423619527194, 345.310648231996, 330.209142201628, 364.150139973821, 325.94038799882, 342.81956229052, 381.036601490347, 365.413146864408, 323.452629250533, 377.359399862332, 354.954305374027, 357.06176456451, 350.561943892103, 337.304946374986, 356.845060665195, 343.811950959549, 351.446299130751, 333.589428485744, 340.754052601542, 359.392270027328, 367.084213109787, 355.562150361839, 351.799232314718, 352.752803965136, 345.392832673042, 347.007296563239, 327.202897282559, 349.544782893885, 372.772730481746, 345.585395967466, 333.498986652057, 346.353718668099, 369.252951422752, 354.333803316097, 339.031488588313, 352.252573283315, 346.743987521272, 317.2198966766, 318.744926342491, 333.331322731605, 349.52680566868, 339.651193173253, 376.691133890678, 336.883822914045, 350.729224568958, 363.064638791515, 347.217498295335, 336.621133688906, 348.376284503711, 380.957281814409, 309.284226553703, 334.337982823463, 369.739450085557, 346.601609053646, 356.351182847589, 369.79464123098, 332.32729113276, 336.482228342736, 334.542518231896, 373.136313101447, 348.754144232828, 333.709959727589, 322.231426361776, 345.74014364392, 353.67789099265, 351.9049674964, 312.070545788844, 367.660860592392, 362.932446902757, 340.558167640272, 349.32667223751, 365.969445004128, 347.05829258904, 358.726003553941, 338.527551054933, 345.195542955156, 336.885669954457, 361.016545107959, 352.437615629417, 349.820191361391, 330.242729122107, 340.588434604234, 339.641078823918, 312.180864597913, 344.726373021626, 308.654909603379, 335.592113484969, 334.574442932864, 333.066333722215, 342.160189985716, 322.28622801841, 309.76347015109, 337.590443840902, 319.611069607994, 339.703144768549, 346.117655877482, 344.87671216023, 349.31629704949, 351.808893194704, 364.859537371834, 335.826446679923, 348.304908214464, 326.791107680463, 360.373811439236, 322.642477752447, 343.938098954888, 359.500532160312, 352.118460032822, 323.587604372361, 368.312344599999, 356.369130608908, 313.79123006902, 368.409033446756, 344.472227336277, 363.201325540222, 349.568132609193, 326.736675026862, 344.08264819231, 316.963280277716, 372.518395684173, 369.276977452799, 341.002115165581, 368.822598905844, 337.312616792374, 298.826459243129, 321.717658405737, 350.741670079486, 300.157297720661, 347.474410956818, 353.09571646981, 337.388678420875, 363.186778131737, 329.908596449784, 330.372236198335, 365.846601810384, 344.549188758325, 343.013951069236, 303.944464458609, 338.730008851295, 328.883585852049, 311.919040480613, 321.348689178722, 353.692704735042, 370.651923965759, 352.108572426652, 334.579275678304, 333.546002688788, 358.946643113583, 341.19369348854, 333.277300136959, 327.042407150095, 327.602427498053, 347.210053206785, 354.522133366831, 363.832947189357, 300.707484755367, 340.586389413603, 333.107488968935, 318.985550539676, 381.846326031936, 368.406155599197, 350.820599110214, 331.07506759659, 351.018648260153, 364.002887345309, 364.172936823022, 328.974343046907, 306.342564911006, 315.656850049812, 369.179320968919, 331.923883385097, 323.236868547957, 322.338291868215, 362.581039211303, 339.206359275507, 336.460798734169, 347.817515785161, 340.334413212592, 325.559715331167, 336.026109226495, 382.719948861069, 339.329455202644, 352.182490619348, 366.866627331217, 330.500997855482, 352.4220631164, 356.20879812648, 367.184889305685, 365.138591352364, 313.475163767997, 338.964080714071, 357.340227232674, 342.055315994186, 345.150615990071, 347.71182376024, 360.249773541425, 359.655394959783, 357.308395880162, 345.13372330487, 335.887791684771, 364.912110533308, 332.644382748762, 363.936759111733, 325.638442018219, 323.868529997367, 334.477958182096, 335.194848193062, 325.849673364872, 322.466888184218, 321.539070872116, 359.9951639092, 326.361350590211, 353.570791096609, 345.897892801123, 334.054794768255, 333.216640004759, 348.914436520813, 336.677791760958, 333.845580387636, 338.272157425046, 326.01971110966, 331.218105654716, 341.91914062488, 340.25870262449, 354.049986040902, 321.444542919407, 364.323937752724, 371.783852410573, 330.409259003565, 349.146236423948, 322.687349156754, 325.824957770228, 341.16376492989, 343.13594958427, 340.890948385765, 360.833969602382, 351.490553293426, 343.411992640658, 351.170493427692, 345.158245698862, 340.699317736841, 326.578332536952, 342.388257238385, 365.069706453617, 361.044345037857, 333.197443406762, 344.680252502353, 349.438865812549, 362.110830156859, 348.727597608613, 361.154513694797, 336.646276879225, 340.741839034139, 332.944346283369, 312.709777537921, 369.305840876395, 334.936633695224, 350.172866057862, 311.5936943536, 333.310922423791, 366.020972056841, 377.784827067415, 346.496899332659, 331.810900249944, 362.133732955504, 355.118477962918, 373.183690042032, 316.697480606, 348.202125167024, 336.007360475272, 324.456120651274, 322.370999478695, 319.527349806355, 317.86291039221, 323.26409480137, 350.645328730101, 346.542587844814, 333.389064850403, 359.94141413488, 370.315650023189, 382.623490559488, 314.358066953732, 361.652643958794, 352.581383507782, 351.33820933827, 318.205137660927, 335.387721697088, 328.021366581464, 337.577833271124, 362.38011205484, 325.449993282778, 369.662414336936, 342.862809731766, 346.810490063398, 377.168377498628, 334.194727949587, 366.989592977161, 336.242111587984, 308.234644536489, 360.833350327077, 309.857747802894, 330.611895407937, 328.324815199271, 334.390543329438, 335.4621546217, 341.633380157667, 348.511027833851, 313.087099101334, 333.692847103679, 352.418730400936, 363.159454021653, 326.484588319235, 310.192988706319, 348.574175636795, 320.495641313817, 335.425011179611, 337.826191138111, 324.239089429409, 351.230355527246, 341.6613011382, 329.008097086292, 332.263878012394, 357.739011124912, 352.321959741515, 319.229746326691, 322.228493653632, 347.78839277906, 337.894951715915, 342.980737688101, 343.787163647403, 329.091723953176, 328.796920355571, 379.31197834879, 323.768982521655, 347.783279167706, 336.466488735606, 322.757821773724, 338.50448813946, 347.482249461126, 337.338791318458, 333.038214362832, 365.035099649788, 334.878382676754, 340.78162121893, 345.93191425096, 317.23940482312, 342.343513619875, 313.91235342273, 316.522790927717, 329.007101826233, 323.010127995911, 340.646648255093, 358.075682517841, 342.212315475799, 335.220269145425, 395.545737197102, 355.497804809754, 337.513725362475, 324.682514350376, 359.079330971336, 344.543436862059, 348.140683800143, 346.289751243042, 353.614326185022, 315.433922857813, 357.758986376382, 331.209491495514, 340.12695808568, 348.552857650339, 369.838684756698, 358.326345531066, 370.574986994335, 365.639162332284, 347.528831789765, 348.870743708551, 344.412694011023, 314.083276220692, 351.303806182357, 362.066639368002, 326.887850594062, 330.061872015011, 359.971845726778, 365.009254080912, 331.780191991663, 342.100378325848, 380.982222961426, 345.914932637887, 367.789827778985, 343.304100941434, 336.721144632156, 335.59930220494, 368.075960530548, 343.974887578173, 344.266681513085, 372.039695805071, 362.472546193848, 342.956616088406, 360.374302525228, 319.531296192958, 369.128876519791, 340.763168070161, 316.009344131169, 343.965680890258, 341.288013195442, 338.838860043975, 360.137785834539, 304.0127831726, 356.923315578357, 370.03063014676, 324.749838832562, 360.086838521038, 326.781933784016, 355.272481688978, 341.386347393577, 327.142830830924, 319.391738861675, 348.394318219031, 354.52939127833, 300.954205331459, 356.062702778957, 349.460626504618, 355.986652470932, 338.398215866863, 325.401583101842, 334.133023679272, 352.366211837305, 323.534470870075, 317.709529305234, 349.469058835885, 355.852036942506, 355.229987621685, 378.918699478457, 345.256159110006, 319.742804580501, 345.81651461336, 372.738679707178, 316.98420824931, 336.517815294845, 346.032754167526, 331.333935265516, 362.864377861413, 342.98407366011, 325.884699879511, 338.316105667572, 336.025575484883, 321.448719451918, 356.421461541756, 362.968245183844, 339.854649737111, 355.703100098096, 328.044096207041, 341.050123371128, 335.32795776757, 344.903757158917, 372.585830603847, 307.337680866576, 326.542024739414, 348.406657525041, 372.529611570408, 329.219668712177, 314.396202078574, 354.222716314843, 340.901474573642, 320.483513707621, 377.673431074732, 341.910334651201, 353.993295221403, 375.054558909534, 332.772554049955, 334.249303459615, 351.686023040865, 361.598566084965, 352.321675741008, 364.908399326529, 332.68945252304, 354.881025520668, 341.975908745937, 367.45132654166, 367.193082580013, 315.641979022371, 324.390989475761, 335.729115433, 336.761069102836, 318.845921065339, 339.197711630866, 325.450692817175, 350.970623990877, 357.981179538694, 350.667031330102, 376.15450926178, 325.078613167685, 326.129785824552, 362.958851137323, 342.937181183972, 320.893878044941, 353.607403513097, 332.252639742191, 332.55488512573, 367.896613690141, 373.518020444917, 316.030636565485, 330.204466774174, 349.007647705411, 336.214148538652, 331.748175935208, 340.336581876006, 326.585347349978, 303.791386850437, 352.987174774805, 328.043548461828, 348.152420550945, 360.723750214245, 377.759098735049, 334.300429114026, 339.170381927119, 351.04424759436, 329.744368087697, 329.070586386714, 345.053906934281, 343.017823727255, 358.118154122021, 346.375825291495, 318.299012474867, 344.273889068118, 321.017380086735, 344.011521681792, 348.996832860457, 358.905873192113, 321.913869993367, 350.777703324463, 329.648442517172, 325.360508500158, 319.444142861, 334.198919789754, 364.902335032315, 345.740560813626, 347.745512828313, 337.450943665884, 343.692681598215, 337.785476534279, 317.913885529708, 363.219240430212, 342.443549553799, 314.882578543632, 339.178101107411, 343.366093732616, 342.518304010911, 343.749130202925, 363.097112253589, 340.170678140349, 353.243735345206, 366.529694244819, 360.254863038742, 326.813076162069, 334.361678410202, 349.560581695696, 335.825352693454, 339.9334193923, 341.660112814269, 341.502141964508, 341.281213425086, 319.733904996382, 365.01973310555, 318.832626663765, 319.489829140644, 339.48018279741, 354.578198389347, 324.417766617926, 357.221953054801, 342.109080478758, 340.271040421513, 349.27821537716, 360.580101922076, 359.20457706226, 324.55783187224, 344.751688058433, 351.954880199585, 376.004121884488, 338.51423841641, 330.444146797044, 312.189737922778, 317.32653445706, 363.677389501635, 330.218329836851, 352.680533047338, 344.126545356027, 338.90832532178, 341.092929796415, 316.751894357968, 312.77330956113, 334.168157479663, 362.37072159641, 369.677388354485, 347.115598554598, 340.627449829852, 352.540133863544, 349.626689187598, 350.811664021183, 352.136745632741, 332.205941901698, 342.795766989663, 349.984752834842, 341.442045678049, 324.284723281256, 333.31990247704, 342.374711242044, 338.038025006552, 350.083680387052, 365.874401660711, 362.705474755251, 332.892002925057, 323.128500510156, 342.799296942887, 356.577440288696, 340.781431615998, 328.655947123054, 306.377816243093, 313.279953499086, 385.963325124842, 358.591927457693, 329.000623148618, 360.640588313687, 343.320208357018, 360.77899154437, 306.995716490961, 340.497790460301, 325.129652515892, 342.154134768337, 342.130408890893, 371.459198840792, 366.360201835806, 364.416042351379, 341.446120482166, 362.21265996364, 349.880113887185, 348.586173251203, 333.828599501481, 343.273631283363, 353.778495670835, 331.443341946306, 332.918228244571, 348.012583578161, 346.583707856518, 350.657732646993, 375.177279920195, 344.960635061904, 341.964550134112, 340.73611737246, 330.278398700581, 343.669330055053, 322.90795211753, 317.587306904023, 310.67962949017, 355.11216402999, 353.603086376062, 340.099826056046, 353.804816301126, 360.257478905599, 366.898880680248, 330.984104620942, 363.336067722716, 325.413735148198, 325.378496793231, 337.187603148738, 302.116554099623, 359.017255673459, 349.875653246934, 333.893486696777, 334.600317553489, 363.566451604838, 335.256040732719, 330.265534964139, 326.612870124704, 375.27016397252, 372.480570184164, 336.253480256045, 344.625721013778, 347.323790690985, 330.835108942471, 364.086889742679, 361.373087125046, 331.951552501025, 335.912785630166, 342.050769906508, 347.858898504151, 348.742155620855, 346.900082560779, 357.91962642976, 347.994953130546, 337.555358662483, 328.02261774831, 313.460872106339, 358.579264076849, 342.008690600326, 300.880675222152, 338.980747280581, 358.087880690217, 335.108294915427, 343.779904358593, 355.96344105383, 317.432769119403, 342.271559257299, 359.310677886889, 318.059085400401, 346.8232141292, 337.291361524295, 332.672648521116, 369.994924040934, 343.967212319479, 334.827157085672, 355.220171575239, 336.094931116925, 343.783179228426, 372.013186455375, 356.098332354338, 330.432572746692, 369.380650929997, 324.64087332984, 348.826087080188, 342.791258858953, 355.228749298364, 370.891234070425, 377.221325639114, 359.356807569536, 345.117640835235, 339.02887678396, 342.408970769897, 331.357937280393, 364.950646402614, 330.759605096107, 287.623341430455, 334.253080831166, 331.073261303382, 341.448073111112, 332.311609391517, 346.436099075121, 352.9410226304, 317.146991657012, 347.848224501331, 393.712736349206, 356.542731784455, 334.868584683913, 312.530723884071, 315.787438701263, 355.497443517767, 322.952469060032, 372.493415592467, 337.981596524164, 347.759762875687, 362.79532408099, 338.00176545581, 343.84301562237, 330.413795292911, 301.252399765944, 324.626687196621, 357.08110319019, 354.3269811276, 332.650952322949, 349.320712748103, 356.128123105218, 358.769360712231, 352.687478239369, 335.347072947484, 358.698351202424, 337.934547089931, 332.259048484234, 320.753161344833, 318.750876713481, 342.680805453271, 341.920067978338, 333.59562848521, 357.053438967904, 361.107629499919, 340.895308047307, 356.038279788041, 352.105367730169, 366.822628357715, 353.788545906782, 360.785008742562, 343.039042398234, 354.496467255938, 351.688069489641, 332.190654197283, 310.810087313012, 359.675155701206, 344.314191782477, 331.493938932142, 341.082120391411, 324.593983301467, 348.653430768774, 340.474038457928, 363.049908382879, 339.037396924983, 347.09947249134, 333.452665213857, 351.949368666849, 331.347918603365, 338.74073413629, 343.975770460607, 327.147607490777, 340.902092885546, 370.450003959751, 356.001728351809, 372.890298953928, 326.251504074078, 340.552609752638, 362.334633034398, 368.437977820023, 334.318982670103, 353.158220509877, 344.645502837504, 331.594440214631, 339.415973421784, 339.626118813734, 331.754733060592, 340.015333486643, 316.241347213221, 334.582366735118, 331.956957441005, 336.731086935116, 355.983555994074, 342.149619352181, 332.73127432096, 329.264009979425, 340.338323406029, 331.936470306814, 340.714913807088, 349.80377351544, 352.20107506737, 351.322059034113, 347.08004173472, 330.048729854252, 361.949843870636, 324.630100422935, 333.297125768087, 359.223476519645, 358.180883428942, 379.161972836882, 331.48924979825, 326.869101173619, 314.813493228246, 332.357475975178, 332.768743055952, 360.104071726271, 363.353003162953, 356.35196696343, 330.39107769253, 337.013721568355, 359.461906982695, 362.955217067599, 350.622490446117, 318.629859390393, 328.624715159168, 324.194491273026, 338.842739656366, 333.753194784879, 336.75148353642, 345.552265322754, 330.344106007981, 322.957049997582, 343.683419021036, 341.312757566241, 342.721270309032, 369.66867464044, 340.897890075168, 356.122247669401, 339.883718408708, 353.642098899414, 341.95801160085, 330.318548830157, 341.368905124936, 366.407023814592, 349.66715401352, 381.254938005596, 339.872173991638, 343.324306932044, 352.353642739799, 318.965738617185, 340.830981523835, 337.12128173523, 343.686428902063, 385.433199284401, 318.570338708301, 344.928657772496, 337.00746627322, 377.596379257502, 331.52776247438, 314.298401981501, 341.236332391143, 357.144334826801, 369.454844663794, 343.059988883732, 352.832553239071, 314.891220752402, 327.405363142072, 363.395613164757, 336.618469989049, 351.745583068463, 351.178523230017, 365.427585031278, 300.965061366352, 319.712032484389, 339.360403401101, 339.034126995823, 346.305873554077, 346.772183778184, 308.574989797198, 325.291132589347, 351.885465087432, 329.658867089458, 335.068988814425, 309.889146743688, 314.299900805919, 332.797313867237, 343.458589612134, 327.414868814741, 351.284342791112, 374.613325153588, 344.760796800747, 355.675523508921, 337.062872698957, 341.881509969448, 330.267234979002, 334.193338904042, 353.892853048849, 345.027019387523, 351.429948077657, 387.264022263924, 368.237616335558, 328.698013008677, 335.471553110141, 340.029543978309, 323.504208639003, 355.762655893297, 329.990771411471, 355.860438295842, 349.558376136252, 351.957413215507, 375.35466318523, 323.688843958717, 347.161656023206, 330.266811072281, 334.597985809243, 331.895690145603, 340.516427085425, 318.472958531988, 345.669602909946, 347.721243532498, 344.13837464836, 328.368324582786, 345.710982790983, 309.77661981162, 309.043328921176, 340.853944773537, 328.66271859418, 351.194843642558, 332.894090261094, 348.233103802494, 338.712994787614, 326.233442084858, 352.942176038216, 361.440022902455, 388.492337480508, 337.08798320974, 327.013548580827, 368.847837254111, 336.344264653959, 346.585889602421, 337.593997030094, 367.774749881495, 369.641689293627, 349.236440463083, 333.672059750289, 330.442497751854, 348.485031955202, 323.381598746503, 361.161352680039, 350.349138021738, 342.442682576096, 351.858204759942, 332.393937540288, 337.220012837158, 362.702556646744, 340.357662587157, 358.09448231707, 307.427324298548, 319.613330237503, 333.215669974032, 333.760045163053, 354.36552049118, 344.753729553009, 343.659170928807, 302.327497869157, 373.947366494433, 359.971535640157, 328.043853523304, 349.084598315504, 363.942241978703, 358.450502834561, 353.265728715128, 370.20100186839, 364.600254472295, 320.083793816997, 324.922935828437, 339.657133188337, 357.356241096428, 337.171000682662, 320.946492520456, 339.673299934647, 333.335008639707, 328.139228781065, 357.990307768598, 359.716984708952, 356.01753920926, 338.655585892313, 357.854767452247, 341.392988033926, 338.36635204133, 334.283727665834, 322.346695248545, 336.417944273998, 345.017844920254, 338.327236343249, 358.20806786058, 349.486134001178, 325.971380664001, 356.298979731561, 354.104374329475, 358.400914647078, 339.347818313064, 356.685505722856, 343.516975556264, 361.47999577477, 335.94202159879, 342.924134112777, 350.096695190202, 363.932626022952, 377.857182652956, 313.209802523859, 342.977238303946, 365.866967871822, 325.836435779034, 323.633552632454, 342.57325111957, 379.618012086923, 321.8491338445, 373.175383499881, 333.279504642402, 336.455896907644, 362.783252370646, 348.261591856325, 332.722819558382, 342.116567573216, 341.49947946419, 363.721225976545, 388.767237243616, 381.625926411733, 352.95418164747, 325.419854101292, 330.875090561644, 352.939290806694, 334.890170305529, 354.834785844123, 328.367827221298, 358.408419684263, 360.787876004862, 348.146146331966, 356.989706080175, 342.367616640972, 301.82768477273, 330.325901707946, 357.483224783708, 347.629628421229, 319.521550388769, 330.364245940899, 347.393960009867, 354.710484328961, 388.158893352189, 344.496014478201, 349.656210462628, 351.373758222821, 343.849832948017, 328.782732143941, 359.664368259066, 351.104021103575, 350.61712018143, 363.460046540111, 373.802620534581, 329.013506241596, 362.321325674332, 354.984273186776, 334.951684988701, 329.057132414859, 344.699568223432, 344.177429301702, 343.527782824847, 335.983189250213, 324.575920735091, 344.236992479051, 349.307913592519, 358.068727020806, 343.520880551917, 307.895940148332, 348.920021490895, 322.295505952785, 353.559943980173, 334.833724889078, 341.403568856621, 358.247207371196, 333.341920741761, 320.977664193071, 347.159797861247, 339.364921159089, 355.016729674418, 344.767954319353, 317.772804693146, 350.793107617414, 356.338197740071, 374.232217714547, 376.709265863425, 302.177773864676, 351.389097720428, 342.845505802941, 345.210827213951, 305.68520679415, 359.703851718655, 363.400668154427, 336.688509133675, 350.235465198537, 322.069397971984, 345.159592467857, 358.579426871634, 336.692115882039, 335.610239656263, 335.772950156982, 355.286147092077, 324.185417656213, 353.063620178558, 364.839086918716, 340.232036780249, 342.372748097987, 338.399856180426, 350.331483490104, 340.776479357885, 353.136086839936, 331.255546964429, 385.992119359816, 374.409696496597, 324.777536229468, 369.925764399788, 334.949506127385, 362.764869868622, 343.567822706226, 315.670749851926, 311.050791261755, 364.279779462206, 351.40043594367, 336.811607218018, 353.62865945359, 344.894188735177, 346.390670662319, 339.53942991026, 353.547682710635, 337.645812938384, 376.228435148422, 334.262328792183, 343.743989250301, 353.667987630678, 338.237542105598, 322.078978839811, 380.835864314736, 351.419263855666, 343.232044002126, 324.492032514823, 350.744387158191, 327.581893800623, 348.387234577196, 320.339249273771, 333.698820426066, 338.621482003283, 353.71060925876, 350.40198912659, 332.408267902316, 307.21157369223, 355.026746785642, 340.641842138373, 299.47392814302, 339.893560561172, 355.188065737878, 361.529803857732, 332.995918149533, 329.781585450348, 359.859729638744, 321.440244082159, 350.658630969356, 312.086290808808, 359.000422436262, 334.04155578768, 351.934731305656, 351.71840063345, 322.519280013311, 347.749277678332, 340.479970734373, 348.881074218305, 333.332704680945, 368.886580725029, 333.116162524236, 368.714358698253, 358.925245277079, 352.276664446687, 295.148773402647, 332.042438134842, 354.164541008594, 349.527525424494, 351.999450442492, 347.114792772586, 325.661084080812, 353.128563340144, 337.397132732084, 346.01503378081, 368.987451316339, 359.102001442703, 375.76379229809, 363.675124614055, 332.355141471304, 338.738254916358, 344.021257989723, 346.514896836559, 330.268768636613, 361.477751018851, 361.930185540042, 332.849356778159, 350.945681804354, 390.342563634558, 356.247592032735, 342.856264273477, 366.701489450278, 323.160990349895, 337.704069285692, 335.02130423678, 321.2747919487, 339.661532968664, 358.264355356664, 343.042491257508, 332.860455451912, 367.542844301606, 309.772587161558, 301.751055941575, 353.934968799505, 330.23284081528, 341.692605572079, 322.134693833147, 343.741843456884, 340.205158839942, 334.969350889128, 338.735695408382, 360.731796306056, 352.337430593513, 356.357288217345, 306.73596113324, 361.338463905998, 371.400282020501, 374.249244116192, 358.914871789776, 337.482510380883, 344.152693837789, 341.25091712707, 336.118507537274, 350.084601909636, 332.478117260192, 350.703493421442, 356.753427072099, 357.536078221814, 343.128194326721, 321.23901743648, 342.692088227811, 327.531883612206, 340.424319138034, 357.081341398198, 362.349130409234, 370.06245212216, 356.531925992437, 380.11128760409, 330.682715108733, 353.906281186304, 330.948924519528, 341.924148417309, 332.491679089256, 360.853950095742, 338.814629512251, 337.799797785576, 363.6521155229, 338.226509144047, 343.504631108757, 361.625944994955, 355.271416842562, 376.279539522726, 344.664965797211, 329.959113498915, 343.499410312086, 345.061873048023, 349.599427159713, 351.612966383927, 358.413593710063, 335.353668905426, 355.425821924951, 356.48891139818, 317.895212948764, 348.543793230837, 316.781501598189, 333.607200973924, 356.10570941707, 307.059213115609, 361.634451191597, 312.812945961919, 338.554261958373, 353.722905168977, 329.396932653062, 349.055421444523, 322.470140618497, 354.496345786297, 322.851170931979, 361.988044684028, 371.753668982004, 345.65398353608, 308.015368362968, 356.989335810133, 321.814585863996, 356.289957916443, 368.797023437975, 379.002049401645, 321.746375880448, 352.089514433697, 358.033947649769, 327.121840674539, 356.407525336356, 390.968352308875, 336.308294242142, 345.938195676533, 368.667963902847, 331.009012987962, 372.745964255215, 368.169177521936, 330.232124726331, 341.026942019232, 334.173213541987, 329.818508756994, 338.487399571664, 339.374187438061, 317.377328026575, 309.05576899962, 364.573362233109, 350.50929214935, 363.522331661687, 355.703334443519, 333.35612322714, 359.44889698988, 345.623531634859, 329.288610243114, 360.687954907544, 333.153967884267, 346.011619973561, 344.979163599787, 340.180981450811, 327.081476957726, 308.786416591341, 339.857512287161, 360.576195247817, 345.617847450649, 310.163924057334, 323.470232953172, 325.406633987221, 363.048865925863, 370.203606809098, 330.959596657295, 342.858384398352, 307.244534475447, 341.997692288676, 328.443726745671, 326.460807721264, 349.086753688283, 370.813585213806, 356.176508742408, 340.392537782968, 321.468367370287, 350.668881226053, 354.068993907851, 343.17857115769, 334.625891525859, 341.975916250661, 311.210895451765, 340.423764732192, 341.261433392961, 360.095918613558, 333.048675069258, 343.670303448975, 352.370047736415, 346.71263445534, 341.309586436, 345.108726720797, 326.40841394828, 347.117359955722, 342.699967239261, 311.186836809767, 345.740641642345, 349.39207054291, 362.435348057518, 366.656741038995, 351.507107461957, 358.02648616706, 378.124487464431, 359.56206945027, 326.130334053908, 344.473914696012, 347.43271546151, 345.829385275237, 365.153746187297, 382.347996216187, 355.636365653133, 340.584443288129, 332.506612987274, 328.734173752112, 351.886763895963, 330.013007847491, 347.194814326599, 354.862521994865, 330.200270719603, 359.659336695586, 362.832285012765, 352.464934322353, 344.960027393555, 365.560835836888, 340.706567048399, 360.113107336121, 342.442065720217, 354.125339570509, 353.475696952992, 310.200015466455, 319.451000520805, 348.392167525196, 332.723327269748, 337.156455284849, 321.996408847248, 352.8780757818, 333.914636688021, 367.82272629861, 304.845358070177, 359.38221771315, 333.312312945358, 335.058933445194, 336.135917768231, 347.209716257568, 303.633141348109, 350.396348098029, 342.741387609353, 328.782507934231, 333.073839991567, 334.893530082954, 373.757429640579, 343.538260671158, 340.11381382417, 353.811460122033, 315.724522581479, 383.289433696469, 343.421718185994, 355.033236518076, 348.977427003345, 327.555494172152, 335.056687724768, 358.719001522029, 318.417845312327, 368.649965091696, 359.494000105597, 359.263579729326, 310.948608439121, 359.322611931368, 350.691497005483, 334.670392492081, 326.612546659798, 329.806228573001, 331.54857335364, 350.931829780602, 317.298287075402, 356.641002849424, 320.666470900111, 358.86984852958, 327.015078429819, 337.79343643905, 347.329965713595, 362.735668080977, 355.115900046358, 324.105833948996, 311.464504701155, 356.7385270923, 357.664128553182, 306.4465259547, 367.278605487299, 373.349646516424, 337.051300744314, 340.823715487992, 345.330142022361, 352.186356387702, 352.537744208641, 337.188150808341, 340.497377343328, 332.784530574302, 336.8249087191, 359.718106000165, 358.761896203065, 340.121527438325, 390.98582657452, 306.554669043274, 345.864656941752, 330.163330475489, 328.720978131148, 358.313764991398, 355.857645398827, 300.694421365811, 343.474831465947, 339.245772493211, 333.210680944887, 338.909823687047, 352.56517835462, 362.54396287919, 361.39098841849, 346.039820836712, 340.292395916189, 338.87274490455, 345.172191806285, 324.552121939052, 339.723522985621, 350.225198374587, 322.713940422178, 304.959486964463, 360.605012812297, 356.792878130392, 352.283006965982, 340.219551029083, 345.634975292286, 345.243600523087, 360.166853906616, 372.053602902932, 345.494155852711, 359.84506836942, 340.704330437909, 371.779062203455, 348.227282689338, 346.90682404137, 330.753451578689, 325.119937237977, 350.944274813468, 332.80339391666, 351.566901802967, 351.66367238604, 348.460901957632, 340.405390787454, 364.22910145538, 363.202362377512, 340.247583849108, 322.147034372765, 313.210694789109, 361.550689759947, 316.99953123471, 333.272933142363, 331.541618703615, 327.770300900732, 335.624917449954, 326.562746305983, 315.85362783687, 339.016923031964, 338.36222480119, 367.312173882197, 365.713546642018, 340.735852011374, 368.424473514136, 355.625195417751, 332.52852372119, 366.453384382018, 345.059236680544, 347.380774486536, 338.774343767703, 349.089958863916, 354.815496530274, 371.329357533234, 369.848145782285, 325.708604823653, 351.367079718689, 350.497502331305, 333.885579264005, 370.577353406481, 326.206809700268, 327.049728346989, 344.873699058738, 368.978225720296, 330.885062462026, 371.397097934747, 341.370029093214, 347.978645568002, 333.601582862083, 365.025142395941, 332.342957559705, 333.454825115833, 349.664097885942, 340.169611863587, 340.36160607695, 330.727945046553, 344.769889771652, 364.099035841585, 356.202739610142, 367.499535186564, 360.069727916019, 305.59510528239, 335.269325806526, 324.298459797554, 325.214405252794, 362.821584272056, 351.487538106346, 324.688534106731, 364.32083817311, 365.451085089728, 350.067884432116, 359.422576616567, 332.427220569503, 370.090406497841, 362.881490641993, 369.196543790944, 335.007858017925, 364.653254076117, 335.672097962135, 327.996642333747, 362.929203916437, 374.41677924296, 351.795801959381, 364.919941394596, 338.170941276391, 342.947712243386, 353.883074230718, 327.341126387159, 318.466664033661, 349.473384501559, 335.129600242205, 380.67377693744, 354.234860679412, 340.460051737592, 319.985323879074, 339.846925174044, 348.194857163803, 338.063929597045, 358.226216370787, 364.308346367207, 361.564749063278, 316.007809965266, 378.001947453385, 320.707167851228, 332.652163378241, 347.246923709012, 343.877740104522, 339.210016111219, 327.377502058241, 331.026583906048, 361.294157817695, 319.630781593068, 348.796582159156, 341.113942884773, 346.250617022979, 340.372928723236, 324.988915618622, 361.778395800558, 334.162923792419, 345.145948122954, 338.847924879046, 345.489744368689, 336.127641952408, 353.211398465696, 360.893775443441, 333.830536909722, 334.663938239844, 335.947616486987, 344.491031722951, 344.812081112788, 336.971314826062, 366.479499740123, 337.301648185361, 361.96980599822, 329.816183988476, 337.967854455085, 341.534596527308, 320.582439435191, 333.880870004097, 338.032807490555, 367.969524329873, 339.134885879991, 343.942452860802, 345.357277788258, 349.311598625881, 343.279707402479, 322.095235624852, 332.109445968989, 347.604277305332, 358.338964653261, 291.903134521628, 344.945675390856, 358.525132280349, 331.932957844552, 334.269468279181, 301.667840785808, 313.318888505292, 354.962701960046, 342.635433317391, 338.747294628548, 326.731120013085, 336.420161059442, 374.046773003435, 340.961054587483, 329.430938842587, 366.730614559976, 362.003433864667, 354.721319222826, 335.604489527302, 357.486910221169, 356.225745558615, 343.505416909371, 335.25296034794, 347.319341013639, 329.915688140977, 348.474641836309, 347.050033214396, 346.754362911432, 360.850524156967, 358.179107753782, 321.832958481164, 355.759889897867, 336.447349100502, 343.812114644309, 344.395816191796, 366.047295602216, 332.469855116708, 352.661236875009, 342.334284049322, 318.902913104729, 335.438787186444, 364.157849168853, 324.560844936559, 354.125245959711, 328.897464074215, 353.373154217794, 366.951447041643, 314.87693180543, 308.113935571008, 358.332086801353, 349.00549186215, 344.379407524483, 307.450800226278, 341.22940415395, 336.916738659266, 332.312338502704, 332.12097597798, 361.04933209847, 358.560233568562, 340.896224688333, 325.644239953941, 359.535442825136, 354.077556558953, 332.921957857949, 325.727215520616, 393.910799336378, 375.728663431407, 353.920326670629, 321.346336997496, 344.372879273502, 360.757265162616, 323.957065422549, 371.519762371899, 354.934289465472, 327.559603755587, 373.073001587952, 325.584080215233, 328.033917206165, 340.104299670576, 343.241969738841, 377.230127766029, 344.472095234377, 347.696497203636, 343.724179753568, 345.211532266911, 352.256410170718, 328.335703175346, 332.764727877124, 349.751921664534, 360.348009640553, 364.360756564884, 311.894397123072, 304.321118270145, 367.154404971233, 345.981252285658, 334.662981089481, 335.095925669408, 345.206914145288, 352.081448837851, 364.807738522843, 333.923216201298, 352.693409992848, 328.51943736093, 357.049121849926, 336.171024394435, 350.042535118436, 346.353088692447, 354.087206055198, 338.942103009677, 351.857051471902, 347.962050999533, 332.123883424334, 334.865442803806, 345.311845942014, 354.290506789232, 346.097176548225, 339.953817188325, 341.508936847216, 368.818033395041, 340.658789661896, 328.150946642381, 321.64032188252, 351.39154613934, 373.767763943276, 328.348655298479, 342.764812883897, 374.108791985047, 337.465339367603, 375.470076400686, 351.83498492438, 346.676602704212, 331.223813043694, 353.46979469557, 340.844600518656, 343.087293139065, 334.971048996225, 341.9785144926, 324.050395341436, 392.630752022038, 347.820323194162, 360.438385636778, 354.203276534692, 349.678363945654, 324.173755142544, 333.845153519746, 345.32737215446, 373.646712162392, 337.921497744358, 332.524228668225, 360.629508992184, 372.421898932907, 344.871554480448, 347.685076117603, 345.79561202138, 357.764801536778, 330.607248030423, 347.838973172589, 373.365550667972, 331.265725516692, 344.201226312242, 339.240003217893, 330.811821468737, 347.392309638587, 302.512087020838, 353.017771628904, 319.331661404488, 389.106167836313, 370.823045779209, 346.887191930226, 337.7213792245, 340.210983731976, 345.75064151243, 370.83748028533, 320.153178887079, 351.502961720534, 367.738012934701, 352.058119797477, 362.672062177555, 331.972747283866, 338.40864678986, 347.423864613747, 331.520678501632, 358.829511912422, 291.334698990162, 344.630921197656, 329.533994943059, 343.524555326189, 349.371823285149, 347.82195746947, 315.172539062504, 341.690442276704, 338.239794591224, 321.173324284974, 317.557179708309, 314.068774850719, 367.040484515381, 356.937901604747, 340.936825300715, 335.01348611367, 320.013019776669, 342.235286267061, 341.444075024066, 372.923782550115, 352.609854944219, 396.731397019934, 322.674656434682, 333.927713837893, 322.116994816537, 362.352309502756, 348.970769757189, 313.266582984986, 368.051582626852, 359.559995486404, 339.746017154229, 342.200679028223, 342.776038506652, 347.647819297441, 374.391190338656, 355.208632442156, 337.898831141564, 323.461864988914, 347.670577091917, 339.497047793726, 378.941620376858, 375.496743507808, 352.598105079581, 324.376672022538, 327.674341988958, 338.646773764698, 330.089145020938, 317.027102163957, 367.695411697891, 328.379043002967, 319.69470560156, 394.346566531398, 366.22241738264, 334.598041431692, 327.629681265082, 376.00267379131, 338.584243938878, 343.979646798631, 346.424103733143, 340.165702715673, 344.90510121393, 308.885640032189, 354.369564745533, 318.471987785301, 325.960248863745, 367.847800186431, 355.638865501097, 345.717576116819, 330.584781334377, 335.386166917775, 331.680853663676, 331.059383531493, 327.931561641161, 329.518654525376, 372.05273431866, 345.867836472748, 328.757014146845, 344.376666125944, 372.582520556656, 339.650989786149, 329.392910221455, 316.54550327278, 352.349117152624, 314.187581179671, 350.284874015084, 316.044465071869, 355.843914157546, 351.132872336644, 351.71823211073, 333.929681335509, 331.01081432843, 335.245007327674, 370.946581711776, 340.27215214541, 348.860978613916, 349.218880348793, 350.284710701263, 359.514713718769, 324.909084820015, 344.10782490788, 336.17546751739, 322.324302028304, 366.121999068138, 349.606622288987, 358.323829573406, 331.738545136286, 365.234648089204, 346.091743803018, 349.233456507815, 339.176410325794, 339.581671541189, 327.000402598501, 340.091495988079, 340.279745423598, 387.341989243738, 355.410792799063, 357.165630872702, 306.121274211912, 359.61142661931, 324.401224738974, 362.079737666579, 343.424264219619, 342.263516500207, 352.535417712595, 331.145818901117, 343.270113692132, 365.113441173132, 371.440219060491, 340.669327368564, 355.244607016859, 302.497768704929, 345.295168375789, 325.493206897603, 338.625771429008, 326.797414078294, 341.787759464677, 337.437509124089, 334.492594555132, 332.875854973292, 368.729531207907, 368.812801648349, 324.867685677526, 329.856681007956, 349.35284153889, 331.502349422262, 332.216115338206, 353.452986367147, 360.637833166541, 347.863910256508, 355.943573136456, 319.639212267841, 337.337055918963, 344.145566153593, 380.736383746138, 330.81202219824, 337.836708257408, 355.223529239035, 346.396315487207, 361.515581349694, 351.348826295064, 342.752791300548, 340.153874735363, 342.426108075453, 332.718004554552, 333.587207939346, 345.468083054986, 345.720163539183, 375.030927523044, 330.643143749192, 363.591229233239, 351.781697961716, 354.978528873583, 368.885341739479, 342.687273049717, 351.688596740252, 338.912496893431, 332.924172528926, 379.098311188645, 336.949526342982, 331.486250122744, 375.133212206412, 342.238990428253, 367.53615084605, 333.599521171872, 352.479293391538, 322.073214645309, 362.734185652145, 327.376007164667, 331.207399882961, 309.42422875164, 357.204555814752, 354.946063361338, 362.273603803156, 327.621571912451, 319.929171267082, 332.960847169662, 366.770299087399, 307.082013604309, 347.575362791902, 349.54351296823, 356.736173391592, 340.178912792731, 321.199640158672, 319.571356466937, 359.761439030266, 322.816049863709, 363.097850328072, 334.157013536107, 365.713737554187, 347.022354674454, 326.739714596332, 335.194750948361, 329.746142922474, 362.725163894717, 333.195250851624, 327.058178060053, 359.239846964856, 369.058812178143, 309.63134002949, 315.9920963781, 362.790585796924, 346.043480384104, 359.744902625498, 342.16428570008, 348.087555414694, 323.360705338234, 348.206640744047, 330.222858057649, 341.499248598356, 284.272748214158, 355.683091258424, 327.468322109527, 346.560172173525, 325.636925666013, 339.309445054207, 335.228622577265, 342.547294494635, 324.167045736087, 320.041304694387, 338.806168995121, 353.57285835112, 355.742446237918, 347.227678018051, 387.926351157359, 342.364367281276, 335.318852146028, 333.980520803998, 374.979576226179, 325.968320739763, 370.262518642225, 356.058595418299, 356.220313473579, 312.886390968163, 346.878545741917, 362.918391562631, 355.346931050727, 341.600932508014, 343.152601321957, 330.556853487686, 349.924792648979, 359.479473769479, 352.557815446305, 362.044093039196, 353.963123150592, 340.637146271656, 339.499027661318, 370.617163738097, 338.831086107719, 332.150067153149, 334.823239598926, 318.854059985449, 352.12546530326, 348.98472824412, 337.780788983182, 306.887774229923, 352.644182786265, 342.080185699076, 335.412169994807, 368.564011984542, 342.464732410021, 325.529081014315, 370.537159806213, 366.733829088341, 362.607143785336, 349.727712626235, 338.788879138972, 327.913387689533, 346.286015010626, 340.413962237827, 349.108922195452, 347.298981503675, 349.875518217289, 333.716417126253, 331.779616824604, 351.897414439071, 361.167568281857, 338.428663802103, 367.919238094682, 333.059863720527, 364.704413140128, 355.108171209089, 331.965342538215, 345.084984480255, 349.218304324915, 339.291373841475, 312.383308378685, 357.651745369759, 379.049659780525, 323.29766879716, 339.433476713424, 343.467794346985, 323.503194805285, 339.736549385645, 367.128211541971, 317.193442631332, 344.150030963315, 327.265077385563, 349.246961913675, 337.97583079144, 334.949635038886, 357.79203691244, 327.84049594999, 332.08706992382, 328.174798092818, 368.606628590113, 303.396024325245, 357.917498949118, 349.865358954734, 345.573031341319, 366.87957540191, 309.91778358917, 343.627324672247, 347.494196242045, 326.870612081163, 345.298694478849, 341.058321431945, 349.242206399988, 322.812803193466, 372.949132960206, 350.431836127454, 322.516422397725, 357.27878647789, 341.292718976657, 318.478444928141, 337.066015992216, 364.352395549896, 338.651628235351, 329.51698250419, 324.479992658656, 333.893979284391, 358.420748393815, 373.268420174527, 342.592510107323, 328.006983277388, 319.742096547038, 338.0924262034, 344.235426005486, 345.029669408722, 332.330485043421, 317.617900826483, 329.765026379967, 337.453273948274, 335.976441664557, 314.224308829017, 331.403226457811, 332.225076478553, 327.890154826173, 363.386742495056, 305.385157680818, 358.694534871606, 352.495644594231, 339.046611697463, 337.366331833897, 366.536044874836, 331.518644137962, 341.634626735292, 341.864049362478, 344.707644012724, 315.64333560275, 335.044909067632, 356.839181478975, 328.346480701348, 343.100828528052, 317.240577906126, 358.077222581432, 362.360720869567, 384.75725710337, 336.083669966325, 331.040162670536, 362.322890616868, 335.256580806699, 334.831217061901, 337.920214426289, 351.284327699614, 342.745294911841, 317.943002513269, 313.413917061023, 341.897459167495, 340.685428923258, 367.916982356492, 331.997015017751, 359.770152163751, 355.785999350816, 347.53840485175, 332.07040000407, 341.297748308851, 327.112016708612, 321.264752415594, 349.208763007378, 326.626908014154, 338.02727871768, 335.886773377971, 329.169253163899, 347.589775577852, 331.314408515225, 360.902623968946, 358.516240150949, 361.310513102503, 355.793673707876, 313.833939217225, 360.846973134634, 341.919320866777, 351.814583069237, 352.156390106094, 340.113809459549, 326.975905386908, 353.002102897425, 335.142540408729, 327.991169756126, 347.120812122748, 320.927434234233, 327.83892532143, 350.339755943203, 333.976199347516, 351.96515399514, 361.832269495411, 345.430499717403, 328.859260672367, 371.934312438212, 360.567948621953, 323.602682082985, 373.649231909449, 331.73306492351, 325.449442834622, 330.276817691241, 359.077061394041, 345.891615036799, 348.489364044178, 335.678118832585, 314.727269698311, 358.400733492516, 343.123739710565, 343.574202582271, 345.557134163312, 329.471763821132, 333.167373762389, 353.806602306983, 318.87824540757, 319.013060281426, 334.658304708091, 314.453873005521, 364.126218467925, 329.637670265749, 348.758481682547, 339.518842965952, 299.335492428871, 331.102935400804, 359.486128240761, 322.607160989567, 354.23267640213, 330.176331125441, 360.64692903755, 360.376884718391, 308.270666794959, 323.761057000569, 349.346535831754, 329.825963271584, 348.29344126779, 333.574802235259, 333.107087766138, 319.780621070284, 320.97422924919, 336.799270456912, 345.570829877165, 339.388719942931, 330.104216274463, 345.141340158489, 359.255763027587, 320.805259934798, 342.090931708502, 333.466457797187, 340.290138681036, 347.700743117258, 364.780714052357, 336.803697670253, 359.681011140252, 333.937625098999, 345.348275354171, 347.067150318663, 323.819253350079, 316.266985575252, 348.569651268707, 338.038264286248, 350.937325960115, 348.887933824836, 338.521687726468, 335.393664147239, 328.594556815116, 353.451643751575, 345.231916473438, 342.936019763746, 348.370958713053, 332.14786813813, 357.785592776676, 393.623117748172, 365.616443848783, 346.709795464842, 355.204595925472, 333.909083443767, 373.932152504568, 350.382668110205, 338.170331411661, 337.283338979759, 337.365172061575, 328.130152323408, 313.369458938578, 343.211023714786, 319.650328274642, 340.956506217323, 331.569532024993, 356.774276495001, 343.688892229158, 340.993473138744, 338.30520104113, 349.167749721182, 345.971386213341, 336.464673199461, 313.494450530834, 322.902005911949, 336.106924368809, 355.669965324184, 354.547213087943, 331.981509888298, 325.45955231441, 364.730425207403, 335.256221974411, 365.705898615626, 345.361768632738, 354.18025988419, 344.917756531436, 371.291835361736, 332.35993925068, 328.354816933381, 361.183023271048, 327.178349345052, 308.292066094443, 342.14631161302, 371.73178889472, 371.915942737892, 319.025881844713, 361.824935008629, 322.341897460618, 361.903308270303, 332.419426073044, 360.854862405535, 318.118267498987, 304.071571280879, 326.369145574798, 355.13072309361, 338.982679746357, 347.847318837673, 330.040606947776, 335.29378447727, 320.537973588902, 319.635392888022, 366.23744254562, 345.714960948077, 369.683760323174, 321.551138746981, 333.385012937167, 330.043156877915, 327.051187098903, 313.362439071225, 359.407183571948, 363.0680537376, 347.474509481301, 337.776999617481, 349.346124010939, 317.861607429101, 347.798587255106, 342.64413515459, 358.502785555197, 335.032908757383, 324.187281047024, 349.078769522615, 327.162715819302, 334.652772862546, 345.622216319959, 365.918722038322, 356.883511204099, 371.204840131655, 337.641379486645, 337.389054832999, 353.278325127835, 336.410206592212, 300.264763706542, 363.663469640358, 357.828290685545, 358.769096915763, 321.825260618105, 336.072881722544, 349.418230583654, 352.713102278363, 313.566139793696, 324.64516174636, 335.648824634166, 347.165860874154, 351.375020406169, 311.187702225558, 333.786325275342, 370.709518111923, 375.306789493426, 323.642136319877, 323.258759184688, 365.466369644338, 361.122489416904, 324.679318084262, 345.491819071152, 338.03983965849, 361.554127586777, 358.581308039194, 350.356066231238, 381.919221274692, 341.610265586124, 370.055450759142, 339.259068929164, 329.532306018448, 352.509803941492, 343.998422676812, 332.449566235922, 320.762224696439, 320.827497487561, 362.591685347034, 339.759003096315, 345.084576778447, 384.569965057226, 328.311492629638, 350.928712593317, 329.198839172542, 343.246229057831, 349.48103123433, 341.698291179051, 362.8544389595, 366.628277356055, 340.95267987862, 340.841642056952, 356.893323596254, 317.364143021948, 338.021788753982, 334.623115293568, 344.182468237752, 323.712383335363, 338.03414497354, 325.372203498878, 353.685168512071, 359.86677210638, 351.513070945337, 336.312836455806, 353.120210016209, 360.258880343056, 337.440188420409, 350.533453535101, 342.690197499954, 344.125059800415, 345.047199302863, 314.416866873006, 327.349749030174, 320.151332751327, 354.221957808759, 339.277789732962, 370.321067259712, 350.822632062112, 364.273496524382, 345.216394615156, 348.579388358345, 325.75436417197, 348.36797656737, 367.761416991833, 320.415088208099, 350.313847070942, 340.383798000744, 299.380731549368, 339.38017377258, 334.304901403017, 322.807921364763, 310.944813339679, 343.258862909847, 356.657758232557, 361.702534693144, 343.952755344559, 367.054551878628, 331.677334848554, 340.650491192665, 331.447514771016, 349.094879585109, 311.480250039264, 367.171078025667, 346.041022516581, 381.838490973155, 365.498463707563, 374.391635776364, 390.392756458874, 302.473512825432, 359.872314985141, 357.484897872111, 317.832141027323, 346.941354371173, 339.301117792895, 326.500911010344, 354.079197977657, 379.419811369616, 356.613886177622, 346.916785812706, 339.266567205068, 368.657116188642, 377.295042838738, 337.015345313077, 335.053438594913, 322.403294114736, 319.496322003589, 331.855107757105, 375.483410720914, 345.514019616068, 344.607537920544, 352.488830760292, 370.05146176756, 349.094105596713, 371.333456109147, 350.609290844919, 332.14800007803, 350.748459134905, 320.908756766739, 363.32425285511, 353.200395122542, 316.273397889, 335.89434795392, 321.931847153498, 368.900984469533, 352.276359088655, 344.293010821203, 352.115215859696, 339.506998720001, 331.541343284426, 340.318481567391, 336.399377126578, 362.256024899407, 364.422987546833, 380.111962938524, 324.742328233127, 346.426487929938, 324.50589335493, 356.428494799359, 361.923484629827, 321.84046983681, 320.526646923772, 344.455416659771, 359.287032917764, 347.927902157765, 348.891638475258, 342.440737711704, 355.431246042932, 333.221968520557, 366.684703565328, 342.934983324128, 366.090498480052, 354.618211536372, 321.953671677517, 344.06774418676, 333.169398783933, 340.042058241206, 358.2131874708, 356.066785287587, 364.0945009334, 317.250050329478, 364.877953610858, 354.322083950418, 339.020431300108, 369.162045243977, 334.319628922319, 330.524382005031, 330.841020354974, 341.998950143827, 359.62121105677, 336.247120163843, 345.127849311473, 304.079825976073, 311.048045623206, 359.026093296684, 347.26298948488, 331.055409766233, 348.609767977668, 358.580175074169, 329.625554066791, 347.827821545353, 371.084820908319, 319.194338036299, 344.461768470429, 315.157454394545, 334.672259085081, 355.140359610681, 299.240118658661, 350.52007126917, 347.425764181606, 330.797461165215, 347.149875572628, 353.548928254455, 314.385540819832, 391.969254573926, 355.280492669889, 345.296673312683, 323.479594810067, 345.275070956308, 317.855452970375, 361.958316085752, 346.044661805615, 320.909995490144, 335.277092273817, 345.649765713049, 335.969432644828, 363.095464885175, 338.930181204887, 331.019073950759, 347.374162663058, 332.420801866832, 340.186208498233, 330.050474866296, 366.358317097019, 311.375830461767, 348.52676130252, 376.766393961626, 333.211760317461, 334.291504288508, 335.196507202434, 320.038539585131, 364.401577037334, 351.848670481354, 338.522474016305, 347.848787288747, 363.327546798601, 349.084851867471, 355.484677777452, 371.424645303396, 328.979153878558, 311.594336554984, 349.832049632046, 352.491547168546, 368.29198959449, 382.859808265252, 314.168507272528, 358.250001075955, 299.863162613853, 332.674493339002, 352.193457866122, 347.306770228343, 327.481176710699, 360.033800003043, 339.550872235693, 316.211469977188, 321.206077633908, 334.81643190778, 341.442069162653, 337.216748839566, 340.055459491076, 335.912148762106, 346.611295633084, 331.519261837053, 352.097588111224, 353.641405045023, 373.791856972426, 374.593949534885, 345.533200202505, 354.885697696426, 324.033256918698, 311.74354114225, 321.270271996553, 348.105013929597, 351.700910952376, 353.43623453779, 350.505652394336, 319.797281490527, 329.949903539921, 322.873262255967, 360.154218327618, 348.478558080226, 368.623872592442, 339.198593655625, 342.710422270258, 345.507440437731, 317.236608429005, 343.188215119561, 342.766206471007, 310.49039906902, 336.908244155142, 352.403651344953, 344.464044189732, 371.863997377863, 331.603985529499, 341.896041939322, 342.161441407695, 355.591951824869, 368.555538718774, 360.16338717217, 345.122392428582, 354.991165294978, 358.515770557703, 353.28931473328, 348.849721347943, 331.31110342676, 359.287853208191, 346.79541997898, 348.495042821392, 326.773905057334, 338.259933980863, 353.724530009345, 327.229031605689, 350.612737942535, 336.502253296656, 360.916841069887, 337.475050651449, 313.695742184648, 370.788191450096, 333.671185906747, 380.264648209122, 349.454148272264, 346.952625211166, 345.659933606969, 297.752422563708, 369.486157280851, 355.642177072698, 348.160746103846, 327.064292311208, 341.24934268006, 329.021655746542, 348.188382134087, 342.056036466162, 354.838372697719, 318.644003656286, 360.581671947833, 343.133459268048, 356.002258397432, 363.529665244948, 357.501777247506, 360.675354663928, 367.394837642104, 347.358653027534, 342.91294311409, 320.806538458709, 344.848382503232, 361.16254088657, 294.068246361449, 368.560162372058, 333.362832346057, 353.298191041879, 330.686962992662, 343.484305550963, 348.756352804917, 328.99796350889, 330.029658897617, 362.459507222684, 374.05466364232, 337.203888324744, 349.106277877582, 332.380392610274, 350.01237090361, 337.505881198911, 367.1399759683, 335.70386847721, 320.469879894967, 328.170289661543, 369.269329779754, 332.16858302687, 367.852522995628, 340.121773295907, 341.172356590753, 330.29195610841, 342.610755622669, 350.404400205761, 341.628650690441, 375.648945442128, 291.799606402933, 327.822854450248, 349.385796365054, 322.423794019839, 345.768414566965, 325.025409431292, 365.920100045288, 316.816270490163, 336.701419303127, 322.906481472507, 338.432436564199, 335.951210974962, 366.058386765369, 367.702824930318, 343.843436121937, 338.73035657329, 346.060087989856, 352.965029101505, 338.562415438299, 337.709408961885, 310.206056301672, 345.759706185593, 354.149391095934, 327.256691714555, 344.398543639058, 321.832542298885, 324.778997824362, 351.366385919341, 325.724597117448, 328.019775198134, 343.017323102124, 346.914947395552, 375.162043720628, 344.996126896017, 338.294006851325, 349.546207577152, 332.866261083629, 301.11919077303, 319.287847607139, 347.945188152984, 335.015117266053, 334.348615549175, 339.202019818044, 350.485512464896, 346.781112836773, 339.819451768907, 324.396796379885, 354.52810998543, 342.830722511721, 306.869745299893, 344.455430174204, 360.783754149539, 330.796647027452, 340.868969377838, 380.685508785677, 357.414920648577, 348.064281919796, 333.447764356082, 321.536764666789, 343.239877780872, 334.198612516296, 382.610381091277, 327.871043131628, 346.473996007226, 356.366606321634, 350.39571451, 351.053142003448, 346.235229700598, 341.091369179228, 357.643913477847, 349.55654620166, 298.612076948238, 381.695573037092, 328.712126661403, 368.191408970408, 347.731047476184, 346.802365932474, 363.359070104106, 351.531427887356, 336.830685715959, 318.571456644885, 335.887948881116, 342.955881516548, 363.059002328473, 356.630434854693, 347.517246530737, 340.561086430116, 347.586333751692, 345.681399589218, 355.957254287421, 353.125066827025, 356.226737154593, 356.665543053437, 356.070877101828, 360.85944708257, 334.953593137423, 344.259049526397, 328.527839798738, 351.33232896315, 357.697187063103, 347.202861465148, 331.611761862252, 352.805018133052, 348.637323547117, 352.049939674792, 367.699919123519, 357.900123776493, 326.075496739236, 381.6012162317, 359.517726350864, 329.855750720018, 311.745185485158, 354.049601898198, 350.613327791616, 349.386229695288, 350.588546896738, 352.187992705656, 347.26978039796, 353.74452149096, 360.754836474885, 364.86873028096, 346.584112849226, 326.866880471211, 354.741483903483, 353.272364234138, 346.555171498483, 314.584181900592, 339.812042388741, 335.685890736527, 319.659371971142, 360.185339687616, 314.877445567843, 359.591694000999, 320.245465056343, 348.247233535295, 366.506960178523, 342.098915455644, 328.766581582671, 360.607280606264, 338.524316731138, 315.458035076202, 359.736852505366, 329.637319582597, 363.692009559203, 340.265925039154, 331.967580717537, 337.225421129152, 335.270754149498, 353.065382535228, 381.80269644845, 340.988418921978, 370.345850582083, 315.193205983649, 347.475516669979, 334.28486264036, 373.751957174338, 358.628185044725, 351.550106066655, 360.688447620162, 330.406323554174, 308.007449516168, 340.365592012018, 344.309725801441, 346.206019810847, 354.765823145495, 347.440041939462, 333.84904709295, 341.787093243014, 330.354559995653, 321.605830142395, 330.840027120844, 321.230229333905, 327.859506579791, 341.00685334073, 348.424495562018, 337.231037595106, 327.526955748117, 341.548582478623, 345.802038732187, 357.263919302081, 328.491365061668, 336.244667034107, 328.062421716155, 318.979196338014, 313.473086115162, 343.870005949304, 328.379463924036, 299.476592651988, 333.666543075654, 355.069554520349, 372.18962381623, 322.124933852248, 348.079351301034, 332.313704085218, 340.908761227353, 346.284429559505, 335.488038207608, 344.079651018404, 326.486180339171, 343.102945709226, 341.056226338906, 326.852926092806, 344.527346679617, 317.30746335475, 350.405458525783, 341.529076751192, 343.678175274979, 309.275043817095, 352.856143273301, 340.266970617357, 317.091095259161, 344.915027277569, 366.988978419704, 359.670282963344, 356.409580513327, 366.616859779835, 335.221991048526, 341.274001821254, 321.228758736444, 374.264682056471, 315.019061053555, 335.694002841432, 325.282802523725, 337.697388697504, 347.679158057074, 316.20892239398, 332.113369782332, 340.855098926735, 363.37078840921, 352.26256531286, 355.114161784143, 348.236395614748, 353.479780650915, 347.017434421409, 383.331320196348, 290.305442187821, 338.871038271926, 349.042796109347, 342.026765291779, 325.599596138892, 356.669771316108, 348.12217821579, 371.134887123174, 325.958458239699, 352.92434216211, 366.488531001637, 362.231768770756, 343.339136032067, 329.477320842307, 357.26593866873, 331.931790252752, 330.504386856373, 350.442492139414, 365.051519413938, 352.41397807502, 329.898304109603, 325.918177653363, 361.872464619832, 354.88243449558, 361.210232704209, 321.005024802735, 340.090380750721, 346.663418450844, 352.19986719939, 349.375745393335, 354.79584731787, 339.932345718045, 349.90584884905, 322.600891141418, 343.047421817154, 312.164055402259, 339.810651976289, 350.624864060771, 347.087971492898, 316.261539233063, 376.789968381855, 368.301757091531, 351.424925506395, 316.433516015287, 355.47910398601, 334.040673493704, 347.56472202371, 366.762219477836, 342.530423647443, 348.458262131634, 335.139539155681, 334.769372671564, 346.407301112413, 338.406906732306, 355.086608912251, 355.063517199017, 323.186653198091, 367.382965206697, 345.662093134746, 334.959202479598, 349.463540659801, 348.870433072468, 356.226683415976, 306.789606903432, 330.585173194077, 343.830311076964, 356.842446640348, 337.490029788204, 349.321875664417, 336.424404293801, 354.53684045822, 355.261101219998, 356.936587445019, 376.096769340915, 378.074927340208, 356.519201560392, 335.552565766788, 375.361445817923, 353.380321533325, 362.818201955263, 344.36615760099, 343.950141959994, 373.045050561189, 350.723978211085, 308.191310245025, 319.812300027389, 337.873668552934, 332.477272857597, 350.763960854777, 338.407607074854, 346.169735370741, 361.394382478567, 335.261366328484, 324.300228008941, 349.14339045991, 350.950168334447, 352.300427128519, 337.713685729628, 347.009367953859, 338.224891717493, 349.175793086301, 352.769350793006, 317.512974765989, 328.31115611906, 345.179688074525, 358.065090690844, 354.256428514096, 334.375158142771, 317.375595178285, 366.147506409571, 310.828666817636, 337.258987037266, 339.863970683454, 344.834289280985, 334.120340475412, 333.137778216823, 315.086884334266, 346.747953959698, 353.301778910448, 344.339742988398, 313.540645617151, 351.959458146448, 360.827317464705, 351.414132067343, 360.551072985153, 343.911671632312, 339.93669291601, 335.200481973151, 338.570775126594, 327.772371004503, 373.655205292192, 312.070255982936, 350.544722444079, 336.187651069556, 328.157999886491, 337.317261646793, 350.186233569819, 331.195069293701, 380.864861737961, 327.76704748391, 362.821273099157, 342.093593537033, 351.5162714861, 358.096893880973, 303.277622960455, 335.178244887388, 333.036035292976, 341.410580035782, 320.265889335911, 381.73660676626, 339.135213878701, 322.708720652277, 337.440864949002, 339.522205795929, 332.169077244444, 328.672273904929, 338.261465730143, 336.500318873085, 361.77593878124, 322.764198397455, 340.893780224532, 322.286077937382, 337.904855272494, 318.62961917124, 381.717316234649, 341.335846634787, 361.986832998943, 357.108842948699, 333.623795555496, 387.35209965248, 358.639066305661, 349.280872696397, 322.900240413102, 350.058507573359, 337.088313858272, 352.811945595799, 333.926115624425, 354.414904663056, 368.222476432714, 341.106146028363, 373.681763504044, 325.097296358763, 333.109793073253, 329.402434016334, 352.041783011253, 330.679061382999, 375.322991593152, 358.044524395846, 338.560614573557, 343.844394973161, 339.880487617492, 367.315403829822, 323.281903697255, 339.414174314052, 314.117676581477, 363.329674706323, 362.82356886622, 348.980960590765, 352.200107900512, 341.372929468023, 339.131839721436, 329.76421315363, 371.036844793725, 330.850567990332, 335.222171290959, 343.544224639188, 314.493605342615, 339.750935567531, 331.186229766115, 340.92116645241, 353.730063979613, 332.904883766895, 357.498136437735, 334.042056857826, 349.569871719263, 349.580044051435, 338.238594049269, 358.154534556679, 343.168465791244, 310.836254184539, 321.985905803123, 318.931322388655, 327.143682820518, 349.638187216093, 341.91898090535, 360.597378723138, 355.89391871133, 329.068837408927, 353.917416907443, 374.870458430816, 344.871889950802, 363.954318588897, 340.131897361239, 365.686530256892, 347.060610794652, 364.684955029873, 339.662153071491, 335.563961559977, 323.953403490741, 327.518654915639, 366.699638021955, 328.681821634537, 329.721769461112, 340.984430223538, 341.228029855067, 325.390701962079, 359.81408811601, 346.488599377485, 351.673354335153, 333.235558999904, 331.298098211965, 322.628095426476, 360.566416296116, 337.662537144741, 325.003085350438, 361.469430672087, 332.771345625892, 342.763098612387, 352.902943474403, 323.723011242484, 345.405073128675, 337.221941369352, 332.280419578198, 350.706582930218, 366.771705214322, 311.222579909815, 331.494801489252, 388.945499323066, 352.70975072861, 358.44799468319, 334.351000091174, 325.717548655998, 341.352998663182, 369.084047945748, 310.269979613493, 347.240253811629, 346.045768499849, 332.035679197008, 372.950161630465, 327.544563508724, 336.994326138396, 364.894700459951, 342.202629095654, 319.001371805577, 339.434170633536, 352.942916681974, 347.760543595736, 349.7658653885, 327.030541797009, 334.978370475284, 352.977455869119, 354.213092978624, 346.165566998671, 354.930432875947, 339.663805734733, 336.861588264524, 342.62346467722, 357.303864913969, 333.490855327379, 320.636701359206, 368.093814519994, 344.817259623301, 355.000677405452, 358.729552173462, 327.086316608156, 346.085578619604, 354.668517230399, 363.65068317948, 334.131091209168, 340.586064703544, 338.05637922526, 340.095734592892, 337.644361136884, 338.358793887646, 343.611785847559, 319.308644797699, 368.807830182461, 355.600173102895, 321.223141000529, 336.690954493495, 331.734341499672, 329.909306290294, 331.73776916494, 351.895730719635, 344.519769691278, 328.623079531834, 322.632384916341, 336.002804096027, 320.415421848789, 301.818757917051, 358.378937472125, 357.328966493777, 344.52536229035, 318.387357538828, 332.671486221332, 347.919782699179, 364.479421951428, 305.306741652724, 338.84380567631, 366.780372437623, 336.156647085051, 328.954464600362, 339.782390695519, 342.249314100083, 328.773615602479, 355.446129419501, 360.164823959585, 329.733832356436, 353.976772884518, 358.803227809561, 326.004843616358, 356.746032706063, 348.25645814477, 339.360989748048, 343.912604812742, 350.095857173068, 356.322728349129, 338.597375502713, 349.01278242039, 304.741244985909, 349.237594296127, 329.394299165183, 360.555312576811, 365.592074318312, 344.097702269054, 313.634845799483, 336.676595466368, 344.95383186786, 372.666687848134, 307.470275393378, 348.838448356161, 328.629204662261, 356.764288131532, 346.95528811944, 358.687316062282, 330.401104810288, 371.325362911393, 358.608599737775, 370.4956850004, 347.39382796432, 368.245363742141, 332.819977981337, 333.840234134328, 349.144765008732, 348.174201416655, 338.937617251771, 309.409440621799, 329.273735732553, 312.298321761642, 347.140847311537, 355.426606178373, 354.567181241445, 331.898304400006, 338.917712393311, 334.419152889284, 339.340117713183, 354.407070800305, 300.948486455155, 323.354901450747, 376.488528954593, 314.16550270029, 334.999611450116, 343.986138914988, 355.60657961941, 348.224553280135, 350.773055256051, 311.352258252796, 334.130662103692, 354.02926803374, 360.967843418165, 327.893408920167, 361.925097697586, 326.217186003228, 336.800796989886, 339.45892858356, 344.097303610233, 329.344632609863, 344.353814523471, 316.438170569564, 350.342157731916, 352.176241506417, 358.142794962482, 358.074134606621, 348.603240049308, 345.323474424543, 354.47810933897, 354.945234547424, 334.859467150021, 373.51439021853, 389.326889983751, 364.416244249063, 328.22443193353, 349.609819677863, 335.276491299434, 331.169458843495, 335.558941239854, 341.406100944435, 319.450617087029, 384.707231790261, 322.434811144539, 358.876590801789, 355.709876951652, 342.453307959664, 344.764200107881, 376.970563055924, 312.069359770015, 358.049634729014, 353.311911659023, 368.686895758073, 346.082443732798, 324.877921975552, 329.508131786646, 360.840842763266, 375.04000204783, 384.205429055626, 321.456239888987, 343.888523006932, 332.11326163334, 342.761504288392, 338.852090554686, 340.717402847159, 339.25394968099, 376.354652152016, 324.751560454419, 358.16379629157, 361.128531548318, 326.735341586681, 335.259518368345, 333.300611013132, 363.744161131584, 350.181081137968, 325.60712241029, 373.690153125218, 382.430663061732, 345.704829242903, 368.316352633764, 328.911349632072, 364.795770307994, 333.476078645538, 314.705669619186, 327.9836823147, 345.828861974673, 331.044378034851, 321.970310911234, 320.093368681496, 331.247059936457, 332.938276640297, 340.891215414064, 316.840283516224, 320.087598253434, 324.210922577382, 339.247604311975, 346.904737754641, 352.907332258605, 325.949741304858, 330.209577296191, 342.745910525604, 359.139804896301, 336.208647659433, 367.252122513802, 352.96584018576, 343.320080401662, 365.066938718306, 328.478946020852, 361.143788280163, 358.285153644517, 332.449931578209, 348.469403941312, 324.14586721226, 365.566868639328, 354.862211494325, 326.653862336667, 338.247953633157, 318.054942022618, 351.31987605376, 345.592379572914, 353.290193678183, 338.333126575922, 368.668478034144, 352.252926037267, 338.992849329538, 358.542198058624, 347.622136278185, 338.491040600138, 342.75093637768, 331.608015259705, 339.065123546562, 314.596749743912, 344.922355394263, 344.369749045513, 359.877260079507, 326.274561126809, 338.603724106627, 349.824561147395, 332.295271140288, 334.466423658631, 332.294212321318, 360.206441494788, 323.707194659153, 348.509018964018, 347.083423010905, 318.117904716186, 328.143797463033, 340.513179861801, 328.926620753413, 335.836497522582, 343.271273575948, 338.108201478618, 351.967334088646, 319.444818179575, 339.383089480545, 347.619150950445, 350.191940202453, 376.778881718001, 360.738104510898, 320.704796297091, 366.107355159362, 334.107908982466, 377.852615403067, 361.367129284686, 332.660844361636, 331.365665322818, 354.446919039864, 381.249238925086, 321.944719214638, 352.066564714688, 350.023091019457, 351.551674723045, 325.867056158227, 365.824482743419, 320.104718184202, 310.022264833334, 338.571031703411, 346.024602369686, 351.032854561868, 316.405449539245, 346.993521954664, 344.335270187751, 337.496503002141, 344.850916287309, 342.711701183893, 367.452574514716, 337.286425239856, 350.441674657025, 353.304566655197, 360.582411623336, 369.560658697452, 353.472291069958, 367.003236441444, 331.999417295998, 369.921129475106, 341.550821712415, 348.509531527364, 356.538770867057, 319.507173295145, 319.49729902225, 314.196600174774, 370.240817861505, 368.847627144401, 349.799600176329, 340.657459341594, 354.321434970466, 336.333822220098, 337.01868509951, 342.577948884805, 325.456082588048, 369.105849827095, 352.430433670665, 349.885389639653, 348.482520837635, 317.243874321109, 318.400338990261, 336.965992698205, 342.16119949476, 331.430054659154, 363.897500238491, 340.088667389363, 347.291391609076, 351.914865064369, 350.598025114721, 372.396187699428, 363.502820497257, 364.527055381262, 364.924760923537, 332.031523221586, 336.328090753358, 354.122160376452, 322.361322003744, 359.809070855915, 344.498160704388, 326.18347693019, 342.365582829806, 359.629315771124, 354.20014176906, 341.090828987623, 307.010652526292, 331.606123426433, 320.518234776004, 344.457927050228, 341.316778849582, 315.26412800725, 348.429110159157, 298.815627749886, 323.641954636624, 354.798484594721, 318.239907215577, 348.180302612945, 395.281085490091, 347.993013555431, 348.158354517948, 366.798641151465, 356.762132019878, 374.660741726229, 342.964407782008, 328.483016902644, 353.208098616781, 336.814363287066, 354.560845740397, 325.841672292557, 336.526278534461, 334.931929544826, 345.965013382129, 372.894797995508, 321.257547762907, 323.243900371261, 335.22141346172, 359.587469276234, 329.065204344028, 336.185391671079, 358.367120468697, 347.908201537701, 344.146046160785, 349.650843677271, 320.146537736293, 361.79017518183, 323.658351983043, 345.64083013123],[111.029457463674, 130.884104899376, 136.217976673311, 121.171682977702, 116.473902271555, 102.587495681691, 175.576800778828, 106.531272166953, 141.61274953895, 133.184132567159, 123.165547076768, 142.297293562262, 123.802827830424, 151.989566514324, 116.83049378465, 157.014203899094, 141.000395194936, 106.885369864033, 130.717602807178, 143.704568128732, 108.494436394308, 142.216490835796, 117.664128955284, 136.964313683528, 133.857081490113, 111.844707337747, 110.043875271955, 147.851176467225, 117.175976212776, 118.063049294006, 124.526686676518, 138.631917041307, 133.66580405953, 139.540376133062, 137.626524285698, 149.393218667364, 125.842391862496, 136.691266148614, 140.316382993571, 121.041079432747, 112.864454043629, 135.112678730897, 115.573630794771, 150.882531091473, 118.190045117434, 131.882595117506, 140.963752687174, 139.455738332059, 131.128902386463, 143.778562605458, 146.98811698186, 149.970324416053, 129.886246611797, 148.766112426048, 139.665298175416, 153.464878255586, 170.589888684359, 121.281526401488, 155.235384465093, 110.324392495407, 127.046797878407, 108.170728420112, 117.093087736181, 135.288632641578, 131.542902397117, 127.191104939737, 118.971790258651, 106.408724224465, 127.499103051606, 115.940529677902, 100.147819329699, 143.650100514744, 128.458179168467, 114.664490782729, 103.040726915016, 128.374238315479, 128.164351184787, 131.049834990572, 159.71213705224, 129.470630852851, 125.968812338907, 166.994620119695, 111.307809539092, 117.38773246268, 148.953280107021, 145.061678756048, 138.93360036504, 126.230068062685, 139.877468450262, 142.541532633098, 150.684049770335, 124.170463860827, 111.587535168795, 137.115346152985, 140.917208958001, 130.240284128308, 134.19179869327, 126.727275356498, 114.278464256253, 159.051887199035, 106.624587529735, 106.076285377389, 128.79025422229, 105.277551508487, 128.816376278404, 144.749075981999, 152.788594006889, 135.696022658408, 155.33576257338, 101.711069917518, 132.088911743574, 117.21240844074, 137.407617622161, 103.318331604414, 137.810245437904, 105.306102341652, 130.484740355899, 137.030399864755, 128.907149456694, 152.897019841202, 126.960409583367, 151.928704512422, 118.309964063612, 137.416099540341, 129.518912655433, 143.977836767892, 136.919439460376, 114.079613025233, 118.073592432766, 149.496562098264, 142.249544997725, 115.311941915426, 140.88212405882, 135.494510531409, 120.196333153227, 127.754044992744, 107.734732104601, 141.330980198677, 115.502855041292, 126.383579073014, 136.233837440606, 136.764496960578, 114.813173636067, 116.764876586865, 142.161669082886, 148.565610095938, 153.505695800864, 125.49919607405, 127.309948909797, 104.030511661997, 136.916809584455, 120.342327666679, 131.366207079046, 147.074338066569, 97.9479731927316, 133.054527150809, 138.141846575129, 89.5168175505985, 159.504128345921, 115.919018959741, 139.483316969849, 142.58848197242, 152.27012023783, 125.928253869918, 109.755399307716, 159.768476187583, 133.974171580899, 107.93240129774, 119.719078358539, 136.851988505444, 124.720367752335, 109.263457335194, 132.80327053632, 141.753753140806, 104.814454030782, 145.960885063493, 109.100346610135, 150.089598351308, 136.715137155508, 133.14601101098, 134.220590287172, 135.732024630943, 102.973479942442, 133.096174317314, 131.667122642989, 133.618175135332, 128.276760642955, 113.404087177301, 146.320888769252, 155.945632939073, 118.759723803413, 153.648651007127, 131.257312455663, 118.130225626616, 131.606434800358, 87.0226347976232, 125.856886443198, 103.435257878219, 106.392682237215, 115.531665301012, 122.100110147247, 167.359474252728, 142.340419789327, 128.875334951689, 136.641839162689, 118.777358764509, 143.994196359854, 108.639658492854, 135.944745062699, 128.782100220937, 138.663027050442, 121.693671518295, 123.50345305955, 103.950853761986, 139.04356616506, 136.136141181465, 117.815721703023, 110.816628908524, 114.037557792333, 114.803979151228, 128.814589893498, 137.859412044054, 116.006762150614, 143.228368006729, 131.824321816348, 126.79935948757, 152.889476787544, 145.606260486574, 151.346396121311, 130.698834733809, 128.698188030844, 116.310339793219, 108.50332283835, 154.146983612342, 141.535433672606, 120.533148961099, 116.984693965189, 107.709596243432, 168.711528859672, 157.751514632697, 154.425530251204, 137.874572525696, 124.272671133335, 117.100911210488, 151.288445518582, 112.892537203744, 85.6905649980098, 108.359361347807, 130.41247537201, 125.537241357856, 156.851996758696, 142.751765262859, 126.401965014891, 119.327111631368, 155.468258594751, 128.82802237407, 131.242215945897, 125.028062792106, 129.589352006036, 109.909848839328, 141.01324952504, 157.04442740434, 131.883130371212, 156.776797872914, 133.515468650148, 106.512384823006, 121.580506711672, 109.770893010671, 122.410047847109, 130.048759813865, 118.125976984782, 112.14661442932, 135.413042234957, 119.030145321771, 120.133006250512, 162.368071059666, 130.989570512928, 123.379736442347, 111.669309870968, 125.467063661788, 101.681561577122, 142.782500464965, 121.900455687706, 135.155736469948, 116.884110209711, 120.542190758301, 148.599135489585, 120.654918650328, 138.888444674129, 142.444706496117, 117.591623519869, 128.117473021997, 151.425624137322, 141.328814798893, 140.984488858937, 120.716143994126, 103.975133765506, 151.03307926562, 139.972217728622, 136.120219753548, 125.987798524339, 121.709779194861, 106.628389685579, 121.616474145277, 118.859736591056, 148.953030956495, 117.804589480859, 136.662022007863, 131.689928835851, 128.969221941233, 121.423953146083, 138.255033749867, 135.007681046765, 154.929146029282, 138.013558030725, 157.589470909498, 130.355212473323, 143.452118529792, 131.517002512217, 132.161112664265, 133.322255659314, 117.370158333224, 134.716410060006, 139.15620428969, 127.90308229376, 136.713874066434, 112.283016710536, 120.086833135561, 117.557308313431, 118.561440320944, 122.931568238855, 117.396380037653, 97.0450573863971, 129.66231710609, 100.529900117179, 101.544396766109, 130.418671616137, 133.029446418349, 135.449885148204, 132.849918000249, 117.14896398147, 154.199159666251, 144.278043925732, 141.601074069928, 158.444037564137, 158.32670826623, 103.939977876492, 156.637062300243, 124.435426743191, 103.10611194271, 130.910793447241, 127.152801457202, 137.257038928975, 134.369686419316, 142.688764996506, 143.818964655287, 136.034068428676, 113.483058222779, 145.821076325043, 146.546355826443, 144.463290698821, 130.55127440746, 107.704493882603, 150.230656611153, 117.721425529919, 98.1842633477298, 125.493585959188, 136.777366632497, 122.959608163408, 103.344992653856, 124.36243525195, 134.266211611993, 127.089394840914, 126.238251704998, 123.941550177556, 152.943258835095, 146.427379546849, 105.141422132123, 103.357329038011, 130.503790167467, 137.006552391213, 118.014048026478, 130.314794974596, 139.661307482471, 150.48976930519, 145.378042943376, 138.21608413122, 133.867644698972, 105.282744699959, 132.295819554475, 153.080487544602, 135.923214479776, 126.177336187187, 130.802058630119, 99.6117360860877, 144.960017861101, 136.688120384548, 137.791263550637, 154.753758293622, 124.842446793951, 122.567091182593, 127.868659757414, 139.689256720642, 114.426851838283, 149.303759611775, 121.90146737005, 126.708936588524, 130.746606387318, 130.898401847396, 148.769857786467, 115.235565516941, 167.581342040059, 139.233908162021, 162.596146997558, 143.314624399224, 122.615389578899, 128.084400336904, 110.794675784588, 157.421203058182, 129.220490648078, 118.484317868121, 113.333408890952, 128.347889080463, 129.830163849187, 136.828955799489, 123.3899779922, 131.205758925776, 152.908913972543, 132.885217839242, 124.568125974386, 151.883630575081, 128.79948948606, 92.4180185390383, 105.126437757049, 103.68640502445, 127.298264679513, 136.964634550257, 112.49802519804, 132.509284211358, 141.293574800202, 154.746598082066, 104.608097278295, 151.786684656735, 122.818939432517, 131.939604538141, 100.845225187746, 139.05754283189, 151.848822070933, 151.633348807574, 150.855958204354, 130.885138864471, 124.725119883976, 180.734015603434, 154.647011669799, 135.363760916322, 127.227778902709, 148.57220959017, 120.009590040132, 125.107820466392, 143.655578365581, 98.1382034403267, 112.765738283904, 113.721003326463, 116.813233845128, 135.783263037179, 138.681770267265, 120.03436992869, 174.671340670805, 147.558885983622, 127.045680216747, 115.53228271219, 123.391713049953, 140.005027871415, 112.923461660425, 141.158998309979, 150.431853464685, 133.622585396558, 149.636241101907, 119.525172976918, 134.737680220368, 110.905641924887, 131.701720412182, 118.239610415375, 130.275323260723, 134.864733806873, 156.220737532622, 129.933108628365, 129.563591504933, 114.669484819387, 129.394017661536, 113.925732502646, 113.641963752947, 150.251801894775, 151.888837432922, 142.314874280925, 129.470773161101, 120.659540195474, 166.529992434909, 115.794045158814, 142.0336095911, 98.7248813082488, 120.161381631625, 161.346393237391, 169.346469049395, 113.956158447963, 111.164832562637, 129.17350654974, 117.797092684222, 166.668811048172, 131.740232947583, 111.143863311111, 98.5563553476834, 111.831128475529, 148.398457987377, 144.967356198599, 147.319439828191, 146.70482341433, 139.610637845744, 139.562264320015, 133.917132504849, 127.389202468376, 140.99308278825, 133.106124690963, 134.163833121768, 122.014418618323, 120.86434132882, 150.0758306943, 153.499635875815, 157.706464590147, 148.240571046337, 136.779679728934, 141.637665442851, 132.727570608494, 111.308921981522, 125.169420430695, 100.579290573756, 114.561608366403, 133.40869660231, 146.672568868545, 150.328963907497, 151.44175224969, 138.63123328798, 148.73106466175, 124.650502590643, 141.163027785615, 127.659929198942, 141.592517693684, 154.112298888571, 111.164157213126, 150.421044427217, 141.107491181398, 118.776465266251, 156.851236838345, 117.16602265388, 107.495936815133, 114.797365540507, 104.571939269532, 124.309411470674, 122.459943250032, 122.183464635123, 135.781249191207, 124.304921665949, 91.0218998866899, 135.161682348209, 143.479734741324, 137.874269818964, 144.539994726422, 120.359327856795, 104.818098064738, 162.949218875425, 133.099570469047, 137.366842638073, 110.269231562815, 143.773180022369, 163.945897416902, 132.05893633647, 129.215896215743, 147.356713684607, 103.543060394995, 104.883224075265, 128.29854690248, 123.619280480611, 134.750468468159, 144.021106277731, 119.694856804642, 134.627065676329, 132.325736924589, 149.473540896028, 162.073072586709, 103.256890378032, 109.005225762696, 138.579968288956, 137.448019317874, 127.594745101309, 155.330296054248, 118.847771489718, 151.953832178, 153.990608540499, 157.209456380699, 113.74392607709, 160.657067887438, 112.074576414816, 127.200330146183, 92.4284354980332, 133.548524116216, 133.448704128304, 138.458489076303, 138.2549674127, 156.623897023361, 117.798074313992, 133.088695725384, 135.022715999551, 141.46266225349, 124.789589270454, 134.098993445536, 124.443276096567, 135.087230548481, 103.300435524171, 108.196642729633, 136.801255539782, 137.008371259489, 120.374777408344, 126.734036869613, 87.3223448880511, 128.29978207338, 124.866874004899, 122.847626424585, 127.294259635944, 125.755562846226, 164.21083350853, 123.442004682098, 125.369389402237, 104.934197744157, 123.634528110993, 144.802116820308, 149.809763148144, 135.930675947193, 115.062253843719, 127.486768189566, 97.7595175406587, 131.897906231048, 132.433815068642, 110.342375172898, 153.75683156024, 115.033958638238, 145.414511875981, 132.193496073839, 98.1095899384616, 129.444211513611, 144.906663707741, 141.11607647136, 130.097970281562, 151.197610287478, 156.201279548707, 132.272094638917, 148.92547438727, 131.002832229722, 87.0023603737489, 136.541947878423, 138.767611341805, 145.930965624545, 115.03859170486, 134.302433780863, 121.172884482534, 146.401114717525, 113.386950653853, 123.097080332214, 97.1967595837344, 148.704821399107, 114.622420954427, 133.989411355312, 113.315472738646, 144.003332224058, 150.784287751347, 134.213886835079, 149.722074841664, 137.750121723058, 133.185364570448, 120.85845951344, 120.103068586815, 151.776521669246, 125.536968292403, 131.414909705588, 144.880989377802, 115.029729713314, 133.180658750426, 112.282817540806, 140.526182473475, 138.246946746727, 123.028460558591, 102.175635883862, 120.142258146725, 176.933857312067, 94.6033478749128, 104.917076603447, 142.340177594741, 137.515882692979, 118.510259572315, 107.977062984984, 144.799628919015, 145.064589625705, 107.322872831817, 155.451424921574, 150.905801677041, 122.400875795857, 152.837194544898, 151.164174161026, 138.108579645649, 108.231320392223, 124.907841555886, 124.565141546369, 148.24278920457, 132.470503845509, 139.145978505581, 121.442367065699, 124.371440283196, 139.068567689128, 124.665023564632, 190.406715402353, 105.310724264477, 145.088404406446, 124.650472338031, 104.003486491544, 115.189148507313, 126.457013746147, 187.755850769153, 144.161965798126, 146.664091876449, 134.082057474628, 104.416881752735, 146.354795218688, 118.053877645194, 130.09240378351, 142.283164281096, 141.809260048222, 103.126510307964, 116.779663228361, 130.878336128599, 144.74616125067, 148.68805658533, 128.405936082929, 133.197906824696, 154.270928733994, 131.404743239611, 113.057880649156, 140.266811404372, 137.130660882771, 140.327414943299, 98.9104213012434, 111.512564694404, 153.159096218054, 164.43818520048, 149.118878933088, 121.871606248412, 151.213376531251, 134.218045052563, 144.664799432724, 93.1791567455443, 139.49042655698, 112.801575168937, 128.825566959397, 115.097736947425, 137.457965910042, 126.326113534248, 138.601145047394, 110.177585205647, 128.297843342594, 80.0064673752495, 132.786804381319, 156.3129569096, 165.829883411194, 99.0922636891827, 145.20262685418, 166.317677824934, 122.761259485204, 132.546577629071, 162.983878249153, 139.364115029312, 126.05683433527, 108.19043370138, 139.175346661, 150.729232847694, 144.923623609371, 144.750146341966, 138.100020254248, 134.892488503788, 158.407014419023, 145.02079053977, 83.3157463246535, 152.604398769322, 165.168510198162, 151.48001567963, 155.178327316923, 135.663996092132, 151.279163164798, 118.060936413694, 130.354667302148, 128.156874078374, 135.701425384872, 116.252630910556, 130.780272656669, 123.389607791515, 120.698096980596, 159.445999549306, 124.679048550571, 147.504743173775, 107.117282154323, 147.301225726532, 114.700111284176, 133.308658594933, 139.952430790666, 143.78282499893, 144.577213890432, 164.342074566247, 98.7724746768455, 114.516472340192, 125.955211757425, 101.273637105855, 136.601763524176, 125.515251176083, 120.797266052139, 146.654895402172, 131.939933003947, 125.74384846022, 137.514770426163, 148.076101919448, 127.007605364661, 134.781386336054, 151.362931408233, 167.187960002203, 140.493825486948, 126.963944506434, 93.2546276104544, 94.8658650572011, 101.183166177057, 164.707557922244, 106.71994498135, 121.974816489359, 134.433108150498, 139.605427348202, 104.579554442159, 128.616656705688, 127.467089874392, 152.024380088573, 131.370674813997, 140.014349555908, 82.0368530771006, 137.870261812926, 118.320002509324, 130.232854969741, 141.191738586588, 132.343301404097, 126.510419656124, 107.685697486716, 115.723510558992, 130.443556686112, 166.601882780009, 141.251845509262, 132.461377664879, 139.804275738823, 125.235919972806, 131.067811189123, 131.753673564847, 147.688975122179, 121.647148722344, 87.0715124061671, 114.826515055049, 139.016738231872, 136.760431477842, 97.2609583922113, 131.277305799766, 106.667561148355, 89.2263917203469, 129.311731671122, 129.646980526564, 123.652229994978, 121.818158701753, 139.559391561917, 119.466476251888, 103.644755859571, 116.005052940272, 133.636080942665, 125.474472257937, 95.1818389084003, 135.066729398542, 143.469478237292, 106.525340510317, 138.962009128809, 128.569122299, 148.022501201766, 144.902058167545, 116.112269465841, 130.25355800865, 110.230577070768, 148.869976838891, 100.783053333227, 134.350829170382, 128.872088398962, 131.143838762382, 134.644642449531, 154.933672149262, 123.736062945576, 153.635972724014, 133.456289051516, 128.726237636071, 125.513545940364, 129.209104780288, 136.810945366707, 167.997190267963, 122.644047401295, 142.406316719569, 121.627317524839, 125.145207236325, 149.788927942608, 129.570004497492, 121.367019917356, 135.425008994849, 99.7840378665388, 133.301114391579, 134.417854703635, 161.301038215583, 161.636353386623, 119.245825311055, 111.489780756046, 126.087014162171, 123.974416916094, 77.1202438374125, 126.202490463923, 145.213615022909, 138.832032027095, 120.911197632833, 102.235392618163, 125.040242496822, 141.350390007937, 125.299895068461, 118.307887738052, 127.816376638501, 138.188671191259, 144.510067435056, 177.350812883233, 184.654046354438, 133.547635209807, 145.869716964136, 128.643429945726, 110.1737289954, 124.877295140105, 119.676078983363, 127.311694807261, 156.884439573784, 126.405697499683, 129.87150482019, 160.264991684295, 125.29075370348, 119.835249429269, 114.968432515476, 159.331768780538, 119.787192841925, 156.899538369849, 158.341514882472, 146.522330449182, 143.438745484821, 130.616881243981, 142.789408592319, 149.460322205151, 121.192556926579, 127.869347250328, 127.148242275704, 146.00761521682, 148.011067153959, 114.889891097966, 137.806052367689, 115.721992651102, 129.507193197566, 151.58993772725, 107.139325923574, 129.982974412808, 146.259574715786, 136.671498328786, 107.83865208591, 126.304079092169, 131.945824376432, 110.362216383744, 143.469417912397, 146.704546785865, 142.023464620519, 114.038580295298, 127.453886660117, 139.274910503543, 133.928910705551, 143.51425046804, 108.282135366333, 141.03160989131, 121.391829772576, 142.283999126202, 133.660355033295, 102.707788298807, 145.591664530431, 156.678279841788, 158.607052518415, 175.289048746089, 115.016323509051, 149.169574979238, 137.459483294424, 155.072752046545, 149.104567536809, 124.077210086056, 96.824714116018, 129.660211502197, 127.619797840682, 130.394477780085, 148.243265656419, 121.241862238539, 123.046637356291, 185.384568538423, 113.353439896046, 113.582182761867, 149.256701762742, 121.181159038747, 165.492218207466, 141.412944711869, 123.45994509664, 136.851614081462, 115.262754211326, 114.795304238683, 126.640087314527, 118.940691356074, 122.585171773528, 126.645129113656, 129.500662054327, 125.029235546448, 129.058142693146, 149.45396372679, 124.624448019297, 122.88454019228, 95.1100060537466, 107.007337583296, 100.856869800454, 128.893582755964, 102.211955769004, 116.146216870023, 118.923353652215, 130.132191892816, 119.027520040269, 134.754632421339, 130.203929648859, 155.130418499108, 166.085143425601, 128.922251828471, 136.598451897495, 137.057757318742, 125.647332973013, 125.930448697143, 129.804276543493, 157.542854667666, 133.089123934112, 133.268010599705, 131.529970669844, 132.336503034548, 134.587230431082, 102.425930043911, 119.407046145331, 120.448299578985, 170.028904819704, 139.461438917349, 132.848956860976, 106.516481078219, 134.191883722301, 125.642119256136, 122.579509083022, 133.913050325183, 146.010975368442, 137.644532455656, 122.336662804362, 123.317707669493, 119.402787909177, 123.410313440639, 121.976923354774, 148.838123615617, 91.9974964627883, 153.862503302243, 145.679566078184, 120.088965308509, 117.889762923925, 121.323515775472, 120.339431468794, 130.345253876666, 121.293827278845, 179.309527243284, 124.661837991626, 118.370166086826, 155.248980643454, 98.1741399880058, 130.226379901808, 121.796684367947, 133.073742046469, 114.634771918722, 103.647444643574, 141.598273111904, 137.388611446817, 121.809554698694, 130.922348373605, 133.59139070335, 146.546980806729, 117.9465119769, 136.648261852781, 119.422017828332, 103.065708575759, 144.810370632353, 144.703659623407, 108.983136339055, 125.353553197262, 145.50965877768, 133.831884016738, 99.4232812404129, 149.463116878828, 152.709175219473, 148.295726947474, 138.187791222039, 130.334234937524, 113.152167428108, 104.777209758302, 131.555870069255, 133.559637174001, 145.112018894707, 137.004838687463, 114.731151454905, 117.15132612286, 142.896309376668, 150.848070082906, 100.164179877649, 146.925588475416, 129.900737056212, 124.744232374907, 116.08599406981, 129.437209466198, 118.173148384881, 148.250095133167, 123.066625901973, 158.492326485765, 159.734133478774, 145.709359258525, 131.264255833576, 105.341858651946, 107.84982996901, 187.454493307546, 147.445164455581, 127.368107515977, 103.798598495897, 124.500051060529, 141.672138931188, 154.897582125145, 147.686146407395, 159.073575615121, 108.245679873878, 136.094833442763, 127.847068059922, 122.815275468258, 144.525377712325, 135.542965638714, 127.687803093418, 115.16772798866, 129.496010639941, 126.030236724294, 120.405239102949, 142.997487891853, 134.098985860197, 114.554582232614, 131.173788499006, 139.156281096769, 129.128578203474, 137.003165192827, 133.782263334623, 113.525872675654, 127.374471206653, 128.069023008958, 145.236279199109, 109.268897896442, 137.06403500659, 134.167010092893, 136.126994585118, 109.869377065892, 149.271828590129, 92.8643164170787, 172.597152252496, 117.804010087975, 109.739829209082, 138.906111370608, 109.009431912303, 143.604397255662, 110.001607503874, 150.560666049125, 121.463113741482, 136.667064122247, 152.306050194043, 156.709880337979, 145.027913554048, 125.552691501752, 125.853394055084, 136.144734494354, 116.719366928153, 116.426050128353, 154.375642755464, 121.478552772664, 134.803979285391, 98.9490053295963, 124.826475525881, 128.645867168827, 122.218086942632, 112.289809104721, 148.817235992981, 141.52801344847, 135.311431966212, 124.172342288522, 118.023095834, 156.002534398075, 144.689597041743, 109.832862124225, 139.643009709527, 131.26374678829, 143.560571100347, 163.719274379249, 158.856804771497, 148.645747888558, 113.47009369871, 147.440743461843, 109.00472866414, 118.460489941137, 121.918546082866, 131.274564877194, 107.652855319013, 130.41470766578, 114.104831078309, 120.224329351109, 146.376204691785, 142.089878790814, 140.2597458657, 121.08978427977, 127.848296956404, 142.597666354605, 109.549830848166, 133.186299659701, 133.201552332706, 138.629688629612, 134.719931649633, 113.333744762458, 137.959926795862, 136.171427816362, 138.664290050636, 137.409116161753, 126.966921345307, 120.090760989648, 131.545664261014, 128.34301161847, 112.942137202005, 119.096803782915, 120.053373539099, 125.832821328415, 103.795864803677, 126.304401178944, 109.818309414524, 133.242315286824, 127.347584329291, 170.230943823078, 139.391805752156, 126.437919533277, 110.818676014424, 115.714066666225, 127.828446284281, 159.706920489361, 122.024958264509, 120.429944800386, 143.797824156755, 120.348572747931, 125.068117761265, 142.159090133714, 131.328040825008, 117.045308710698, 107.700067376478, 110.674354101744, 114.336496685583, 119.415256747912, 113.423474861428, 112.103133109305, 121.195563997796, 118.159048666344, 141.265059565076, 123.490842835958, 113.248816822446, 104.695111969859, 128.005777588072, 125.052575039549, 149.653842822516, 125.496367385878, 136.119408163709, 127.235906521917, 153.2432419554, 133.489100544787, 153.232055432379, 110.685086677966, 117.80611759534, 130.651692525604, 155.699093439807, 169.942280391681, 113.300822852901, 129.440534854373, 110.59508737803, 147.057869235836, 138.500120118508, 109.534848792516, 160.027281695764, 117.765186586482, 114.589443080888, 133.31174547452, 148.361984845929, 107.122282465479, 147.493133082733, 120.495111343373, 124.125710663424, 130.830645133285, 106.345420292451, 139.910673774289, 114.247652233249, 135.26126213284, 120.557851235749, 109.752837456849, 117.376947622754, 118.989141786657, 139.131508602498, 152.012214954087, 104.911151848267, 127.72833989979, 150.29441477982, 136.260900088177, 143.028642959005, 112.108819576042, 145.465312119028, 110.888845863864, 125.556660278854, 132.286280235207, 116.002280750332, 135.995627265343, 150.740448952158, 116.842050618327, 93.3138128721044, 134.180058519442, 120.452276062675, 151.266604750079, 115.797951603723, 149.730106034846, 141.609409846787, 145.740421707041, 104.256350893934, 108.156669867591, 133.650776644738, 104.384364461891, 100.015597280708, 138.1322438885, 124.148696612898, 141.174844566267, 132.884512724647, 137.909000755939, 183.804611093822, 160.277085820715, 92.5120472325601, 122.973452439422, 144.990283879474, 140.371120118668, 124.550877798858, 129.914070975285, 130.088468677404, 154.667498397938, 140.01923955268, 115.658698322509, 146.192077420117, 129.215904064399, 130.652972157434, 109.517815448985, 137.37523359564, 145.003196144114, 107.386514963643, 130.021197497147, 148.44739546947, 139.715419725794, 129.495780560912, 133.918233061931, 124.089518644642, 144.10532338198, 144.990965489914, 127.404558517615, 123.282281692442, 151.894016844852, 125.762068402359, 95.4799298036787, 135.503777267602, 138.33372408338, 104.867891141419, 136.612503113725, 135.658559329403, 99.9621185878365, 107.174264706547, 108.768913029452, 123.430529334339, 164.04607048991, 102.539340841534, 104.011281364887, 130.407202558394, 120.136171975467, 144.851444707641, 91.9650767269595, 126.401048446744, 136.697940096796, 124.930768680423, 162.43984374355, 130.527005139864, 109.874214417147, 107.47986512496, 130.873719340526, 146.064116335215, 148.999506211165, 113.391712122194, 135.086761756928, 134.646125826922, 135.637357467716, 119.713031693817, 163.369985927181, 127.499992489376, 143.21308707653, 126.643133899956, 110.246702188768, 114.624185837509, 143.165105045028, 128.687384328964, 114.266466692454, 129.927216104523, 128.109030781174, 130.737126647667, 131.332964285772, 128.505643461161, 119.364148189267, 142.574584863524, 136.622702371983, 110.97586815708, 125.703831682335, 123.131969122048, 113.308979778199, 138.98645255361, 111.395604144569, 151.109545713289, 131.653576970625, 103.027553757834, 139.35355841168, 127.767723418145, 124.965379449502, 110.455333672401, 185.542330122946, 137.817713479826, 137.770094451514, 140.3334384641, 111.087104861332, 112.419137997063, 138.884915816572, 169.031473968863, 145.345000923076, 139.168572899389, 150.656988359664, 117.811007407368, 114.710632276397, 143.761799690584, 153.411139050403, 130.803183158054, 114.22089953391, 142.579713673201, 158.146421002099, 135.678406000677, 147.653289888772, 108.046849551978, 108.129127977272, 112.195764392455, 134.770620750725, 147.168876593965, 164.519451816706, 164.375266053759, 138.668320830788, 108.46809138319, 131.600896240262, 120.794043698504, 120.492948132397, 145.808479148809, 141.531142967372, 126.826304190918, 120.908216861484, 131.491377290954, 125.701843820071, 143.670908967346, 111.259331676079, 85.4200273666642, 153.412293869374, 133.453806476515, 123.948240234642, 132.899502939495, 134.19376294998, 114.070304109511, 131.307037151923, 141.582247993832, 129.755659256663, 155.755652309561, 134.30993392234, 141.250991139383, 120.469785028112, 154.792953137254, 132.754986271256, 108.711745856565, 109.115121366218, 142.798624454229, 131.148924736409, 156.138482719761, 141.206008074314, 125.161217168487, 116.293776431059, 123.26211213074, 112.684467935282, 148.939493267257, 139.556304750638, 133.481002084878, 133.222997159183, 163.182165305816, 117.283519301077, 126.131823343156, 152.761429001894, 168.895477570108, 130.284704798224, 91.474265174575, 121.443872165763, 116.444266734917, 146.098149369402, 148.660771110139, 145.199165557521, 117.848895034879, 126.808442981684, 138.925115332766, 113.013518746303, 142.398607299005, 166.578763829063, 112.785153804346, 153.457886356331, 139.590967483496, 103.31657378939, 144.541210621384, 125.152359214407, 119.469233434653, 101.774807999696, 122.06280660097, 119.99875767471, 125.256504187104, 140.814903241059, 133.226549435063, 133.255336823652, 162.333467713297, 141.014509011221, 120.347658305622, 118.393484822153, 116.728524145175, 133.15159418877, 101.421513238233, 140.655357665999, 143.019668475649, 145.230727029691, 139.642876705377, 122.203484531599, 136.315250081431, 166.822565701119, 136.384212953732, 120.16504124024, 158.735641976242, 143.079336292413, 154.859555847215, 118.706870326679, 141.975035881814, 121.417312850207, 116.687052222487, 104.179498368261, 130.282951036238, 122.989415769853, 141.161260952579, 146.061212256915, 119.962898591975, 108.125411846948, 129.984656625753, 100.741480388495, 150.936232488016, 136.275875048475, 121.29104901571, 110.880482400352, 120.816003591641, 135.633839317496, 134.03279262892, 117.119578008211, 132.608468954585, 139.02775009317, 107.404953979943, 122.256197438462, 158.599285482579, 123.327492907216, 160.25086582212, 133.587777315493, 121.963301169469, 135.060135585009, 126.974470431189, 113.948824290824, 160.630261941635, 125.898798977188, 166.671586735898, 110.201195221908, 136.870095584614, 117.562559585031, 141.699521206918, 122.318222324167, 133.323157005547, 114.494621679899, 119.358258134317, 72.9931387799593, 128.504786176023, 123.005486692539, 130.803551188857, 124.062848746477, 109.514190030679, 174.752136456733, 145.522929797873, 142.157394893882, 133.97209971376, 96.1310440997901, 126.542444539411, 128.124598398166, 85.2116365624711, 114.197917065805, 124.451534536825, 126.931970182942, 150.376413371233, 108.194022470542, 133.681194987527, 113.222513964049, 143.02290862732, 138.61945136903, 138.349169789511, 157.789817062681, 117.061961413685, 139.356196103745, 136.714712961893, 131.728822005136, 114.953212535903, 111.895156694326, 124.548160335789, 133.373822224794, 129.539527402263, 140.473344668266, 130.498256052087, 153.762317241298, 122.209188744249, 150.076610045259, 137.260893441865, 124.9883780853, 138.154115561962, 130.475207806825, 123.017141185784, 122.304642872583, 148.085256045963, 115.310212232175, 105.166976471931, 156.507292352836, 151.74534518744, 110.350883946869, 136.114239203532, 130.354054069153, 103.880679889443, 148.290370878995, 141.571084096577, 141.338091469817, 151.55224441206, 108.621870657548, 101.215820398745, 146.708425565496, 136.448011350544, 122.215684078729, 135.460240718676, 127.519292998019, 144.306948102706, 125.986548176232, 140.508483280264, 168.620837785951, 121.318867744619, 138.664865940796, 147.459195619864, 142.482990015707, 136.808445778062, 130.399978930111, 142.318387715471, 130.428425145442, 98.9881216889735, 95.8270262137372, 143.737098204804, 100.348286276324, 134.279675726922, 164.273535511236, 125.21940987464, 128.483079502344, 91.4451056880866, 133.622388830052, 150.243909678298, 112.273551990788, 149.697186168836, 145.691133078213, 116.811477928057, 125.367244124106, 153.040570295105, 130.273408267056, 157.96663608042, 124.196280382991, 127.900646370373, 129.068020192348, 114.400929695535, 130.099190484972, 126.675478392051, 133.756366849934, 106.33864500051, 164.43872232375, 131.99349132402, 103.474356611549, 107.953121029833, 158.268464725541, 109.286538145487, 149.766338975203, 120.252209479389, 122.150208424327, 130.038574285384, 140.841432567317, 130.184459020056, 129.780451273944, 124.907349681082, 141.462791383096, 103.224380315414, 106.031535948468, 138.020623754688, 143.791853741321, 145.165754177056, 137.48674853097, 136.77620104408, 132.927337563899, 141.949906603635, 104.535041935924, 116.716456251604, 144.510672238796, 151.287641917806, 95.3167465510382, 132.462698037274, 125.883093782066, 127.972820381166, 138.662330607623, 117.286094128502, 117.61254998426, 126.326136674602, 146.686225500826, 145.493670925717, 156.386849022914, 133.652518840187, 120.637380025838, 127.080302182115, 141.739382654826, 139.915989795412, 132.844824715761, 121.700933230847, 128.444604210445, 116.215309698357, 155.68048279757, 116.099212874704, 149.250173096024, 128.914341929116, 128.706558862764, 134.163374275243, 138.770727132488, 158.26774167521, 144.980963752174, 110.76049576723, 128.723457150873, 117.778888103798, 137.476923946421, 142.4830404847, 112.020212715617, 100.161844451696, 140.039084549105, 156.729630945466, 106.376364348198, 123.969928338754, 143.814843720541, 105.571457201747, 128.87917079039, 109.309307236533, 128.563890629963, 135.259971176992, 138.129996570093, 135.197098231699, 117.773260049081, 130.747025343307, 122.933329539273, 119.952366663994, 141.656163575198, 108.554956081021, 146.829756021178, 160.672393516436, 126.376146748787, 129.271777557885, 133.646714636284, 115.609302103706, 119.935878982972, 126.498896488755, 129.656837309883, 127.526074709167, 122.806369885035, 128.867964170284, 129.194227478421, 143.474320949322, 140.844403823265, 139.429053544916, 118.869866756886, 124.590137326169, 119.974690358357, 138.727485922432, 127.500296067723, 114.366559657315, 116.470788327958, 144.484559574325, 132.626093807114, 116.028667309623, 128.220493553295, 137.549077477808, 132.668504388221, 134.597698354497, 158.403479650203, 141.935216814549, 127.909950377906, 123.358310090086, 137.66456195689, 120.87552837448, 125.131647317826, 141.917457005112, 125.656980819637, 129.824704253972, 150.039424466334, 129.561486608776, 117.337758945675, 136.244537584032, 117.928716150357, 135.008570375858, 128.115819028222, 141.884840240247, 146.764200554727, 124.767124345638, 142.377024424206, 148.386077967677, 125.059070395556, 113.085968412259, 140.673175203352, 116.704796944171, 166.255212792273, 123.321287169618, 123.831809229139, 135.355586135514, 158.231663820983, 149.275434185745, 141.909173493455, 107.21173572427, 111.09034867563, 102.2921571371, 127.862950323236, 132.869039086016, 122.128280562194, 138.521318508503, 105.849244591174, 125.757408642994, 117.417993100626, 156.647788557946, 133.466904617482, 146.403508199752, 141.435887769539, 118.031813855897, 148.671382530586, 111.407530628508, 131.59402810359, 127.821360828186, 107.297387169203, 148.49415321646, 142.27892729939, 121.21322927943, 137.514913851932, 123.136621582107, 141.959022279214, 127.976180153278, 135.303204621233, 134.341236957752, 118.336660648027, 153.422382363396, 184.421954996819, 139.631929682408, 119.979941105611, 149.170912063051, 113.701806936077, 144.89773806478, 108.547879977666, 119.745080891995, 146.954114431323, 116.829178779941, 158.875314412026, 134.355435185688, 134.157727751224, 142.842419518942, 120.385686028451, 117.563893038792, 119.367971864901, 127.70611809741, 120.353960743264, 150.745835639873, 140.908349953849, 142.371495673733, 133.546971527338, 122.752711394033, 142.825458566675, 144.204962567148, 138.343234531404, 136.411407185783, 127.357016206285, 156.704938946772, 130.011902438963, 139.647528466186, 121.260853445612, 133.5773381821, 124.667774935662, 146.966981301227, 164.132217400137, 132.33915988382, 149.024781453985, 130.59108960941, 131.702950501014, 129.103334507817, 125.062137175489, 145.187898408466, 152.863682406929, 119.314085716056, 106.908433640958, 138.082261873481, 143.500778989149, 124.520915781214, 117.477028544455, 117.702749971709, 134.453096360536, 134.194398721375, 125.579710164986, 118.825573062062, 118.388283775431, 126.169001495985, 132.486217139806, 149.628487713503, 110.118985652408, 130.048520963103, 138.831452448778, 137.200898484368, 137.683113838154, 155.416313232705, 126.481758926531, 130.202193558521, 131.283343559256, 124.84370873217, 125.454439078365, 138.168766883074, 126.008453153243, 148.275901046684, 141.242895380809, 116.180322535207, 150.393770281753, 131.708105928376, 110.024604232612, 139.04246603962, 107.926826453665, 141.860927169932, 124.433915836946, 126.07192508563, 109.902962464718, 130.920360116657, 143.247324384181, 116.973529513388, 133.102520814221, 132.600690421758, 126.473802506948, 137.001163857624, 101.497689579827, 118.006034804477, 75.652955288158, 139.045436030645, 128.345500242589, 167.570207076254, 109.761211788339, 114.86300846153, 126.41769058811, 146.952859464005, 112.093821731903, 170.721961449491, 140.509882793594, 132.419008103407, 127.21464346531, 109.188024705454, 125.461888094075, 120.725484548574, 109.665894305643, 121.901381219531, 171.0328508916, 141.185250617691, 115.915851917179, 158.281309412981, 142.866829287978, 140.64685304981, 127.481443562016, 128.166291041963, 120.874049709515, 120.206066234662, 142.197788202624, 156.591373872466, 114.339556379216, 145.817903598137, 118.152744691187, 164.591488877698, 153.410595407882, 145.147766133679, 89.2469887599387, 136.804943783264, 150.961050523946, 140.1519130502, 132.960041694464, 148.126194179076, 131.84364838254, 152.242625487176, 116.939473817167, 128.815011894755, 129.249408037807, 139.969757957843, 131.416416278308, 149.002367103795, 144.372874324224, 126.584442601782, 136.29606246826, 157.067042021506, 148.707001344627, 132.682370579629, 115.62535173682, 151.908001164712, 117.226585391667, 144.699592379321, 128.26524986239, 122.551683471082, 142.714115675142, 139.183769921631, 131.14706084194, 142.959561233855, 130.773511393423, 144.011127337388, 133.506706283975, 132.222990083878, 151.759654963381, 132.644315672188, 146.922910056232, 109.600273920221, 134.761369333298, 156.444313056114, 133.840175493149, 128.602164268512, 149.340675701627, 145.4171519312, 132.931242897336, 158.653603279207, 140.013067370492, 136.07304342015, 149.645297545778, 143.762927722683, 110.476668882181, 138.27339989569, 165.18718284657, 133.779252857585, 127.154023036023, 152.857595161644, 118.344991438049, 118.34607411076, 136.316455303088, 145.602671210742, 118.889340781205, 140.639640284241, 142.22653643726, 113.654680280165, 134.058623122633, 116.777694642173, 142.037816598751, 112.885770909365, 131.561388398458, 92.9046685155691, 134.58207461614, 116.543122606002, 129.288953897072, 136.591181876173, 104.902890334625, 115.510213235828, 137.289616399447, 150.209521448977, 143.786604352988, 132.70762997077, 115.89974587351, 121.800197954291, 92.8416956568416, 126.623726874473, 89.713376691016, 165.426977834386, 125.947947944337, 122.883337861236, 134.092793044059, 130.997179579018, 127.325094951131, 146.034273717733, 108.492539520048, 101.781997918048, 122.702217670309, 110.928594570278, 114.765553624173, 154.104939332371, 124.290861223144, 121.709301543545, 101.123654057823, 128.711057249706, 132.12996497781, 114.772565487215, 149.079536008428, 167.034920081089, 122.539421240491, 143.332529364015, 97.1914448161436, 150.301943284648, 143.12951306803, 108.436979739433, 128.634997823243, 146.322876038287, 150.225985264255, 120.737734224992, 157.677948150717, 143.298949743295, 87.752623001575, 131.533538690721, 134.311383427809, 123.558819507225, 153.068524812232, 152.099255863313, 139.577227651332, 133.814504615462, 164.187690895038, 150.759019903093, 108.091445494281, 137.498104690778, 141.561805133642, 119.013714003848, 147.384022993552, 105.638834807059, 109.951400173924, 119.291359677868, 135.862278659735, 144.507730802482, 147.678455678376, 141.595298668023, 84.6405252458905, 137.31974960757, 124.615653719325, 115.928233250508, 102.387185718007, 130.06696149303, 150.498023853758, 124.66828833595, 109.876769189762, 133.130898603702, 132.603342513469, 141.248905856286, 109.795654441798, 153.357325116193, 140.657517716109, 123.60846898062, 147.78591419731, 135.634474975538, 113.903902938216, 114.255833645012, 126.462230701006, 99.6657600006415, 154.895667273163, 165.596866432512, 147.440165149128, 121.578876460664, 120.310701441282, 123.171583438967, 108.274428547867, 142.970363315158, 146.036725387991, 122.058147121784, 125.385282506977, 139.362642953781, 143.470058674059, 127.226248313534, 89.4562660893907, 105.118784359709, 110.170411761356, 141.954483150369, 126.427355210382, 151.009578037836, 141.33418206492, 143.645133053466, 110.121854648959, 124.920541328662, 114.033899506069, 94.0435483444147, 136.701314188032, 142.134400290539, 126.361331909419, 112.019860953014, 119.23488246418, 142.132048769059, 126.534165391248, 130.269866081578, 117.535560202115, 135.108456344713, 138.572679659904, 122.378802880663, 151.925039293797, 101.37673825132, 105.847170606763, 122.728477680054, 113.886397667033, 133.130449726755, 145.824689287043, 122.8978103592, 135.493527619878, 122.601997593112, 128.375256792833, 141.12776808492, 110.072756800964, 125.980912267258, 117.871655062333, 140.850220892396, 121.250316649426, 155.243715520536, 155.554557554998, 126.121754785923, 120.464749588801, 129.717418189862, 136.652010800133, 146.091320158705, 130.875692810528, 127.597312547195, 114.229490801201, 105.301463929996, 121.124040747608, 144.651394685956, 111.928590726679, 115.019501922241, 153.191917693796, 123.277354793845, 130.387070525415, 102.822006140384, 117.079634083061, 111.130881555086, 140.581242919393, 133.778679033564, 134.317259266033, 137.584980252842, 149.482045056943, 116.799454158889, 107.094505188414, 126.297442778845, 119.333891190745, 103.648903186082, 90.2664457415766, 124.69948092544, 125.507472105778, 114.881952938999, 142.463748699101, 139.593312602165, 136.788008254075, 120.906932114366, 163.331835261395, 132.677165486476, 150.45959947961, 113.206300248832, 139.323518107863, 139.185481019314, 126.010288993334, 131.930771028301, 134.064994713349, 131.850069473826, 153.969739831808, 129.452468899245, 104.228170085746, 132.137991708471, 128.303969017707, 166.973141994265, 117.427929049284, 122.152186184429, 138.219075277701, 136.751570031068, 131.629208568819, 143.306327226463, 139.329696894899, 124.342434006761, 141.259226292693, 128.312284258936, 120.87603123109, 96.7427270685713, 140.385547198408, 155.417285666071, 111.346831029842, 130.924773727854, 172.312322196791, 162.501285306681, 139.032523757271, 144.93882824436, 102.83182016992, 84.7593801789709, 136.538277929767, 127.606599704865, 159.209261381558, 125.742794069849, 138.849406999162, 123.357156505745, 108.523378695316, 111.217400889415, 128.649919162954, 108.469348719472, 133.992765982662, 80.5057991536638, 131.079784519155, 130.916583709857, 140.895070700454, 162.11852015534, 135.262645061975, 111.647014697197, 95.4026003730089, 141.920678247775, 133.555222150472, 121.434392101114, 127.177623648427, 113.225363139039, 154.508893085282, 94.5083180236258, 139.119329599553, 125.543580770941, 140.155775578558, 112.551422609631, 103.600104838295, 148.033738066693, 106.064390967633, 126.355413363008, 106.609528802425, 133.900683692607, 118.048220615479, 127.524895479359, 151.16334406777, 150.150229844037, 115.881724984413, 125.105726973824, 129.103339954169, 125.394218128292, 147.326834590196, 97.611121055054, 142.128223467775, 123.761279236292, 172.263488886584, 137.560197273434, 142.059502259275, 173.327466641635, 131.48904411493, 116.846989855434, 163.288493068356, 150.907980805584, 122.94475076254, 114.783933836525, 155.668476180756, 160.966251209167, 134.043198386134, 138.900618197802, 161.428180022623, 94.8629719154009, 114.398347681361, 113.196535263114, 117.944399334766, 121.202616625848, 110.611362624566, 132.921908253018, 158.819743606699, 148.294209135447, 106.564620106349, 115.80187942541, 149.985396333514, 121.202317767836, 129.485777359506, 118.219764411325, 135.048039610915, 160.94960173671, 91.745906534034, 144.445979830839, 137.368061448938, 103.03264161629, 128.991527518199, 109.063484068242, 121.970853360817, 130.739898441077, 141.091612741182, 110.315803781214, 126.210834582214, 123.881343068067, 131.977129344791, 129.494580269431, 120.190844861109, 143.048251085239, 151.424477345654, 97.5001875646911, 144.018711205088, 146.503417915543, 132.557477949212, 142.336899472343, 150.222528256377, 165.445455632158, 134.364612560264, 150.848962655768, 125.996795950863, 139.232592837728, 138.128229172007, 133.284884977757, 136.844816255981, 137.664278973146, 155.07775701443, 151.313122160483, 152.30775861211, 125.488705570373, 128.571254545626, 116.401321202797, 149.755986705734, 151.549435796972, 106.410856131219, 135.458097588868, 133.159183125727, 149.78637473485, 119.401394646873, 162.63817476294, 142.324700313522, 113.774257004681, 97.938109800271, 113.536445203349, 132.459025735232, 121.175551460434, 132.177824553314, 138.15273969663, 155.067961386393, 124.94935091046, 117.407939347296, 124.752346320656, 149.618438779425, 120.99976646161, 127.955991510959, 143.174108141635, 106.103407970198, 113.644625225776, 128.43310846923, 145.852605499765, 145.362243115328, 125.900141826093, 145.068545724652, 142.887305608117, 126.099316263795, 164.667117035216, 125.178550496137, 145.958139759147, 144.347871456052, 148.789190548669, 138.305825545845, 129.24529810768, 128.86411145893, 142.67081524076, 131.900499582532, 96.1393945511168, 118.485881838582, 124.828633954772, 156.48158517223, 98.6600441592752, 128.705756297308, 100.491424707011, 137.81727984202, 150.704902211737, 128.76490361541, 154.452955462079, 149.403907939667, 142.461164155639, 126.133588797708, 122.85129765469, 131.55891356099, 144.805434955597, 122.955153943647, 137.031015920114, 116.927594060012, 114.398460313448, 161.235145976974, 110.036380029543, 133.905022195197, 130.662633752647, 130.563421531411, 136.121070583928, 144.800175913465, 142.531263276762, 140.843844990312, 151.155110722052, 178.465525968041, 144.154238014385, 113.64898014569, 123.170846633716, 142.391477545762, 119.207919827105, 91.0083765340644, 136.466793399596, 120.358578585903, 128.574160195006, 115.2951349809, 112.33847633766, 141.516674384372, 146.022438269518, 146.10564728667, 168.495906888117, 102.597605148582, 133.368368401609, 132.378959698563, 128.1241675274, 133.621424944419, 150.032644235597, 115.573907699193, 134.545867242766, 149.486164919616, 144.758799387645, 111.395293911638, 146.420156462944, 117.604959620311, 131.133914043956, 131.891646686634, 109.696784058987, 124.695267907287, 130.697721161095, 142.982487249232, 123.923692602137, 119.412623708019, 128.333456670753, 139.288547701702, 143.342871910507, 141.178116355074, 153.91585669737, 129.097417175619, 126.299248091179, 89.42156652235, 123.138971747143, 163.980519082531, 139.267288245695, 129.800905657148, 118.173944516753, 138.12211669112, 137.838862497454, 152.864010644089, 146.711522840763, 131.123042610222, 117.975945876938, 136.631012739383, 148.059703070074, 108.973032048265, 115.487735252473, 127.909283102434, 134.863681029673, 120.562403993802, 165.078884211201, 138.023531263929, 110.397276103905, 158.532652294998, 119.486842877338, 153.836310537203, 136.646549167716, 137.278777393126, 151.330680687683, 144.822739427465, 130.597023927603, 128.678976814191, 151.388287223678, 144.741674303139, 130.787087115226, 125.359111195722, 107.495221132037, 129.948211318409, 132.928442291048, 135.921243771814, 124.551193909952, 130.341868163904, 142.420033724372, 111.828664070549, 127.721091904925, 120.883280617453, 121.986464553362, 123.708096015455, 126.039750931149, 131.988036546391, 143.292239766479, 129.261577902301, 112.691252950805, 158.038751180158, 149.421446752742, 140.873909236183, 107.901504324164, 108.477341881617, 120.906263054982, 146.484068874496, 121.478750311147, 114.224268792314, 136.868392867086, 125.562688905384, 118.226422810792, 141.068931504666, 129.343959214482, 134.667079962643, 143.310378326944, 141.932154783621, 128.226260367065, 150.138650120869, 145.344266944991, 123.320817758177, 156.724616932429, 165.099955541298, 144.594266499493, 101.991412262006, 135.402513940989, 97.2461715154033, 161.162215074118, 143.592028427315, 146.807656715372, 145.288051179616, 150.619813507953, 155.12221040224, 129.32634509069, 150.050576728806, 117.438381582209, 143.203096567164, 109.075774512145, 126.780169310059, 129.96171254559, 122.34288267315, 145.111916001292, 170.307295172366, 143.706141503854, 108.340184445227, 147.78013672489, 160.400688803941, 128.350043194685, 119.94898026762, 125.703879708507, 135.768443404735, 148.497718307332, 153.385628137172, 139.657663730905, 85.2053531182798, 133.095857215381, 128.752760535979, 129.148811544475, 122.326175614154, 133.814088045221, 146.368727218936, 138.67400397639, 133.46238340949, 114.522729515072, 142.566076461464, 127.211192590589, 128.329744724208, 100.196865984805, 145.741466230585, 119.124728058241, 113.529464747877, 100.926303948711, 136.75117242299, 143.450331363479, 146.855656625166, 115.520335099396, 161.316607480803, 132.970260187864, 137.701229214832, 123.030081504691, 122.571202856326, 127.173425392795, 111.892836133749, 119.291731293248, 161.06391041747, 139.608911099159, 133.16866234995, 123.114239061608, 112.566464104942, 113.639471309426, 134.153236030213, 107.88699695354, 161.232352567032, 133.121773311405, 128.729440776124, 111.78428012558, 113.277485765401, 116.679996755777, 130.013301371264, 112.507836914204, 145.314232407546, 134.903388115196, 138.295318366754, 135.614722876894, 142.26080001774, 126.331732749042, 109.213738716409, 146.86126893777, 125.444233715177, 139.294401843704, 146.318144610522, 118.251420864421, 129.268213960022, 109.796285895729, 122.42990234188, 109.519150043729, 129.399199032838, 94.3397600564456, 127.054218148058, 136.739049653124, 143.129770334497, 103.762998690911, 156.270790642023, 97.3518376227112, 144.465225208683, 112.490835429444, 118.536303732705, 114.935429897302, 135.349243530101, 118.221646800681, 157.112888112538, 124.506517959712, 113.206085102808, 123.518283458352, 145.091315999578, 139.016453970789, 149.083562568115, 125.7492843393, 119.513239748961, 152.330556274427, 133.262488349976, 92.0879090960602, 141.48510988345, 133.248324441645, 145.591202908258, 115.465146077317, 166.501812444293, 135.001908626822, 153.332810441637, 110.411895798324, 113.721613021653, 103.65138649481, 130.521015286235, 157.539924256717, 142.225809759504, 134.699282078529, 111.573040861156, 126.269887921121, 105.925169025618, 104.189345381157, 148.968626157619, 140.523122234856, 107.493439356064, 131.621332704859, 141.254408666861, 129.528464821113, 116.322138047818, 126.065842695474, 135.483638398859, 110.413478149026, 123.351929431204, 93.0576906280974, 134.54573073702, 124.262689693297, 122.62225266001, 139.175039913848, 138.181147378389, 113.611755182049, 125.755099276085, 135.66059088192, 78.4803566217468, 105.828136759653, 115.478215184832, 119.192556900395, 129.898285365167, 111.33288207642, 138.311782756495, 122.531603469705, 111.523458952562, 141.866730277278, 143.690506552045, 144.073214466951, 149.031657690431, 121.807172463911, 119.839436579294, 140.102960276365, 143.572557034745, 149.380286337215, 123.286958955849, 127.616167413502, 131.260601213048, 149.110350910491, 131.823641919978, 138.526935621474, 134.62214297872, 180.093605108294, 119.160719846978, 138.022849737273, 112.547146494803, 143.95602373392, 107.545777621063, 120.597816135809, 177.147997794342, 135.638307950503, 127.557349068136, 143.22235665508, 142.628376062369, 144.546526501635, 151.898514873422, 139.710830517853, 134.547265943903, 129.926802177683, 142.556031739939, 129.823402087689, 135.75337066286, 128.527051390398, 135.633508690215, 119.136767387196, 168.744274881298, 155.312176347821, 120.825967224048, 156.046939798319, 133.295038653147, 130.91621461005, 115.220560452714, 145.537194666623, 93.3025850428483, 149.985066004321, 122.010315536683, 106.448362474087, 154.176270990814, 141.787183267355, 111.721487239861, 112.256201077516, 122.895669782654, 133.658905667556, 105.895016654656, 136.084711951654, 125.314253321714, 124.618653934269, 124.147084416174, 128.877505666845, 101.886143929495, 131.403003706717, 138.064514405227, 145.420689719567, 173.036487812369, 141.510068958955, 131.563999124654, 96.4689337386131, 136.348684458425, 118.202286121654, 126.342100879157, 138.195483684583, 108.194580758363, 122.583192213748, 134.354276063238, 144.614654107764, 128.769121140141, 116.318379344412, 138.396936509643, 123.876898907385, 130.886402904325, 154.663095876376, 116.323976771708, 126.808623221288, 120.722592555456, 105.917254567741, 159.718628280689, 133.582801653309, 152.991414055166, 129.588555858231, 117.72522912327, 141.840881018847, 133.619751783217, 127.172363026831, 115.907334093531, 101.531828040535, 139.234196809433, 110.94627190628, 140.524321132679, 121.864500286458, 135.046807697347, 122.537487872582, 140.39472524072, 122.654204675717, 128.513381103578, 114.543616536827, 126.676825800292, 152.651566023678, 130.741232839525, 144.707540776929, 151.350855756427, 142.924893925068, 132.81893194605, 131.512840289966, 111.671588010448, 99.3745537946733, 130.584216304485, 124.517752083692, 112.154927713751, 138.226840898402, 144.329398324489, 105.616308635518, 133.231994015379, 125.738096182394, 125.85292205793, 125.840185132449, 113.954117930445, 128.11299449551, 143.820537980229, 128.165582075746, 102.416356903354, 128.210904889976, 119.828114409671, 114.277058404885, 141.342124745942, 136.489690804765, 130.014202482208, 121.461595186421, 156.152006676037, 131.750790000785, 132.455538713705, 156.589926904703, 117.807725736631, 137.155603190951, 132.085727079112, 128.710116666101, 109.361985337646, 128.750625075416, 138.752362492631, 159.688880382822, 134.261226679376, 147.923457414978, 137.115564433682, 154.60830058028, 144.466603588727, 148.620693734764, 116.493896062446, 149.929601796199, 115.921947049609, 127.315025531365, 146.656994201229, 115.981202817406, 124.372012834787, 114.234179173635, 162.716803534423, 128.825188954978, 129.975217163558, 116.092412781702, 111.21678166325, 123.533919716802, 114.590132998372, 135.31442827203, 126.367308169982, 126.832025590126, 113.553872702654, 113.74491262264, 108.467516934717, 112.271328567854, 111.143546158721, 123.95446456934, 137.324218216256, 133.83216413715, 113.542137608932, 134.186894118012, 120.994605402532, 111.400861538056, 119.866314155434, 106.444738579391, 137.958786707694, 119.939467483686, 128.113120879464, 134.518848521661, 142.30044680752, 127.044754442503, 97.649861664573, 120.16109454598, 124.654789635297, 109.760384068877, 127.670301978914, 113.897785571928, 165.102316137694, 117.915581889357, 121.956393707956, 133.754287846028, 124.537414326147, 124.321578727827, 156.32979996441, 128.44924983806, 119.507515040756, 162.218061071445, 136.203569553992, 146.448061936924, 133.81433851217, 150.309952559276, 119.764671476104, 168.735966553007, 115.653315440574, 154.862690329346, 119.547344367371, 135.695180784762, 133.141243071677, 116.950858143893, 133.608549792967, 142.623031787213, 120.337631345177, 119.534816072694, 131.05929152108, 146.90628907807, 134.928881456385, 117.831115808407, 123.796173156679, 102.611979140906, 133.718755401721, 119.896802664974, 150.96191072373, 141.773673209261, 163.903723236595, 145.753720482978, 107.270849270278, 145.288629611342, 154.501988023745, 170.364371730944, 138.893990683174, 152.233720879408, 141.797651591321, 126.445707709817, 151.134014024378, 116.067270925063, 130.948330086224, 139.937679290591, 137.330869679438, 121.449096581758, 147.544768368371, 190.348133491528, 119.895951368738, 153.668792932685, 153.217080914371, 125.858414139872, 154.191225784555, 99.9514329694861, 130.553736849923, 141.999200067123, 138.48506158504, 125.85201300854, 125.120448081396, 128.473080790537, 126.238083121299, 131.436991308419, 112.405598936918, 140.233436302229, 119.128622946235, 108.726073211169, 139.706893042694, 150.794702270866, 122.525274318539, 106.591378800714, 137.53981535565, 124.654761423195, 119.943854498176, 155.21162485407, 117.475260154961, 112.42557137786, 154.69990479088, 122.086404354751, 146.099191530812, 148.792885922449, 140.058548237589, 151.974300489874, 162.582751887807, 135.009530872664, 125.098819698781, 149.396331939405, 126.237933551625, 114.744708245158, 110.41898180507, 130.978571080202, 145.567142993401, 130.441626603788, 159.850313335528, 129.143376114336, 146.155531978572, 127.373163788878, 139.716608902346, 134.334092883463, 119.901656098808, 141.705975629119, 154.202555250324, 137.565630237942, 116.363923127356, 108.278264629872, 155.007445362189, 126.887029079497, 128.722837366671, 138.356354794627, 118.664017585645, 126.408712336446, 118.396125844943, 107.427988880412, 85.0605045665873, 167.4694354639, 117.242732589618, 135.735520190186, 186.297760083414, 107.600854551166, 108.945812029166, 140.726011436727, 134.836155807777, 144.22506682771, 123.260439774653, 130.220693043347, 134.490794927323, 131.600385490615, 150.410149868302, 99.0553222714983, 116.36128372987, 115.433452410608, 132.475319665462, 119.016410012018, 128.167669726105, 144.698450844354, 118.672553708184, 121.045324277905, 153.034564211732, 122.125398544186, 137.072987682923, 104.677567940583, 110.936240230844, 155.016582270015, 130.440910960121, 131.25934764831, 128.907638582419, 142.385918322186, 120.221114551002, 128.937979011878, 85.7056412122563, 108.686198502536, 140.34715822372, 144.948140604083, 102.22406215035, 125.943002514609, 117.365398069524, 145.625487980087, 141.743894904245, 141.828881257662, 107.192683282598, 107.567050108708, 93.0449892492998, 137.526932006034, 149.000546704827, 151.289209382739, 143.440529100094, 126.706294762296, 138.363820886116, 128.224430292658, 98.4760144536407, 137.218273301183, 146.454303274157, 111.227090784096, 100.706680351437, 130.299803797276, 143.252552958509, 129.147053417451, 108.950440089461, 135.095026160064, 134.119201989934, 127.126235895836, 139.017708544989, 150.903726986835, 160.580082525514, 150.918276013794, 116.309526364343, 110.601209801425, 115.890724125858, 108.468801532058, 140.609337153841, 150.155359859936, 112.847239105436, 126.917296677941, 139.136774078644, 123.947717031412, 109.879485115452, 142.75503936611, 105.218665006439, 174.609409433026, 105.805222501924, 131.011062066833, 135.308162085254, 105.013695378735, 141.118246744341, 174.7554813153, 114.577093214715, 133.817759292583, 145.789338777998, 149.590562824254, 126.501584554194, 110.027900750923, 149.550043986353, 119.081814740318, 116.548748614617, 131.517989420461, 134.515468248002, 136.064027952948, 138.938872276131, 162.76943295774, 97.8538302982971, 111.497195361354, 100.241902428056, 146.770811350838, 124.370859306949, 107.673471387145, 129.632343434608, 164.356169061333, 153.479079654124, 112.457236323898, 135.190722876431, 108.053224165523, 150.933785391792, 143.74534727698, 107.110058799501, 138.289667913784, 167.683219629031, 146.128008116369, 138.178355624311, 146.710780929615, 120.955090968156, 116.066921729797, 126.28619047885, 115.01348770339, 161.030556928362, 144.96305924898, 139.968686173918, 166.208580237469, 163.331401269208, 148.411782705128, 126.34961457516, 122.949039819587, 146.234028994339, 141.928868749796, 134.675238449401, 143.325828490508, 85.0199429119542, 153.34229438221, 144.415204578226, 130.148024464073, 147.005911912121, 119.611643129134, 126.937120831879, 134.281406218096, 132.657579615381, 106.844100649451, 142.566916292125, 140.24910645444, 138.233859359628, 124.040845855271, 129.448900827673, 126.348096100239, 120.673517339093, 145.001824234857, 166.922468500426, 115.706879386717, 136.720005283425, 150.788586093483, 106.011333271654, 115.828006374672, 114.770342632716, 110.270947022351, 126.559749112604, 107.878118227921, 122.341512086074, 134.413110144309, 127.53756294927, 92.7903723704878, 120.443755150982, 131.543239230445, 121.033527465727, 124.993370485693, 150.270213515399, 131.907298903534, 110.688250868883, 162.815820966507, 119.69950428042, 88.4461066594559, 142.586008772531, 147.458542980104, 136.062843360469, 133.613697699183, 148.319449209872, 110.599319136499, 133.719385979491, 117.049040158092, 112.863534309095, 104.013743551365, 122.129959236755, 156.394913209914, 135.763382061384, 126.292979705168, 104.411262293315, 143.841899556542, 155.006522906397, 142.565581854031, 142.304463156618, 118.145034482769, 132.430514966352, 145.255199342728, 122.133874637157, 110.316913436928, 161.799077206428, 124.953982335967, 123.988740158387, 134.00969159849, 116.6350980159, 132.707975242483, 119.044401548897, 133.57509648861, 126.190004674363, 101.71366014087, 100.840678116072, 133.096393335751, 112.311970840659, 122.46647381731, 125.778426839318, 132.543285276128, 147.674473470008, 159.245943456542, 163.800998957946, 117.273569573923, 138.207575347542, 102.929451236998, 137.459275927294, 119.520089801637, 107.125408485251, 134.213373118929, 132.743305185467, 131.217740461681, 159.408069969546, 152.746589531444, 125.598638942772, 176.200371648294, 140.778556721064, 120.480770830756, 97.2836813182722, 111.142065578218, 120.777253591669, 134.192776134644, 129.660750410855, 116.745566862696, 117.534287533623, 103.598541077203, 138.609994324259, 130.546678370524, 119.983987461922, 129.09933544552, 124.929094852524, 122.868834348764, 128.840822120063, 148.063026181906, 161.609960786117, 106.023965928338, 150.681679837785, 112.388114154335, 122.167404956418, 117.522375340645, 131.027746814877, 111.7031952627, 133.080873320244, 131.325545552701, 118.887512837323, 164.864249720364, 103.745567119341, 107.900760043706, 117.705717741543, 115.121927440544, 129.308419232066, 138.146762904305, 140.709154658972, 168.011901902765, 121.41371746174, 131.757625724457, 144.529303963701, 116.965190666688, 173.449187594148, 155.859926806487, 125.714504079418, 148.629197865947, 144.68033523462, 150.221442930132, 131.609345194616, 124.651665948771, 151.372564845042, 155.480769363732, 122.903572519323, 118.814712720383, 139.961682898184, 131.156120235597, 89.1571821949332, 151.994560752592, 145.010454502998, 136.747140585321, 118.29549474561, 132.005409360928, 133.212561999539, 127.94113941133, 117.549078236488, 111.276429600441, 129.307600024423, 120.784870413492, 111.063784375803, 134.747223960553, 123.381604766394, 151.734745307387, 110.699305583982, 159.487383116689, 111.761961802707, 142.436113175233, 112.711955578265, 128.822131117383, 132.94730082773, 95.037375031219, 114.729262797669, 129.764943521411, 155.124221537674, 125.161682867098, 145.467822059841, 126.065787103759, 110.897888630294, 152.359738867936, 126.747679449848, 113.356538843392, 122.742589523411, 115.285215354805, 107.760065084497, 140.386624675576, 129.285315329393, 127.276979729487, 109.904478824794, 130.198499617756, 128.073455600911, 99.223639664771, 113.999925934079, 142.386480537332, 142.122686560785, 141.426478614872, 120.506408037542, 106.747289026457, 125.419208116222, 169.163945685953, 159.009352841284, 162.076410192914, 116.216238747054, 138.348514452813, 122.839683629757, 171.249076527288, 131.049601318096, 131.05281165115, 148.547168723432, 113.715595154911, 131.54153785482, 141.924717804945, 100.713732959993, 146.990794041364, 166.9085046491, 101.118674512409, 105.682678807563, 100.459686464178, 124.999385581783, 122.339302005784, 131.529428473105, 126.493430478064, 117.233063898134, 154.685405571502, 110.505740856149, 154.423315144388, 154.276641228253, 123.343608718342, 120.664182559288, 115.057874030725, 137.283224434868, 141.855259259875, 144.170839609471, 98.8587190873718, 104.841852505545, 139.805294928468, 161.806960228724, 138.495246445294, 141.660103547081, 135.969888816946, 114.798185291789, 114.019556696832, 121.695424725417, 160.299381369691, 88.9926600887122, 137.541674929248, 141.692297870887, 117.582601625228, 103.132289961346, 130.489319717363, 113.209888935439, 134.490684866908, 120.288101073067, 150.056482456111, 136.393914605403, 138.965421963381, 110.269370053294, 133.272437750912, 136.452093655972, 103.584331821249, 151.85979549938, 127.652805848237, 109.252498911639, 153.749918675478, 140.061620303536, 134.180695495501, 109.508308816481, 141.6942716945, 130.556240221463, 139.805255397278, 161.649897541594, 123.808865505055, 129.224060330977, 126.243902129425, 133.948533041689, 123.842232298898, 134.882972111754, 146.035790486408, 131.176222200195, 99.950687509603, 133.144979898696, 139.892914731141, 144.272611410157, 131.056951832398, 146.855581042237, 146.357250811237, 159.663837561657, 138.124877545454, 125.580966382563, 147.828207987707, 140.07638225793, 124.759404307868, 94.94100751372, 146.242550809704, 125.033735626795, 150.186547636016, 163.126293625608, 119.269348498221, 123.303970265286, 132.93947138709, 145.085853617605, 141.493880152086, 127.606485004431, 132.133930260715, 145.033613642282, 122.217081728868, 107.604977386447, 140.322343743506, 120.329718536057, 119.662865335688, 165.717437045969, 132.457575343572, 107.15917455048, 137.34117326441, 136.771290372569, 120.631850091273, 101.655245113968, 144.743494398244, 129.412551104972, 143.983135091657, 141.11402572848, 159.368996501202, 134.109973490821, 125.764125622461, 115.467401106202, 151.252261723927, 122.043169551008, 122.974077298005, 106.25696459642, 127.672805723652, 140.335768864218, 130.649792542066, 156.938226409678, 141.700221923379, 107.194737858603, 137.471066090607, 135.024667420612, 138.289022510998, 120.613588167777, 133.710020295409, 161.892543731593, 109.116257309621, 157.246809095217, 133.673444076866, 106.017394286221, 136.432044828316, 142.336214957675, 114.32315998699, 137.6374453378, 112.865060986889, 150.916350214882, 136.035066741068, 120.843187748489, 125.150625751833, 118.208229427951, 149.592483251607, 136.697617053566, 108.749045693895, 133.090592374452, 129.824362015951, 140.057455934056, 134.159842725626, 143.436925195714, 115.678266704794, 127.305998977733, 140.014621357799, 121.306594411972, 102.209098048865, 159.242100712605, 127.268696264402, 125.932585885172, 108.832287179901, 139.149272513743, 159.114196922008, 122.657302658532, 131.479839757875, 126.813998998832, 130.197794003764, 113.902865249225, 150.688772330551, 126.155766447029, 111.992406661257, 108.731241929638, 137.258406667635, 120.054015710766, 132.141346632703, 135.205475572647, 123.605193277776, 103.351512561424, 137.314909862019, 143.431546241014, 135.102207081183, 136.735091946014, 113.600171047684, 140.120314229561, 121.359571850369, 126.617682397235, 139.525333966066, 131.762790975961, 143.366822863291, 105.874797714506, 156.873465274936, 109.645538307325, 112.702369373626, 98.6688417848363, 155.889003244991, 130.217415721151, 140.724466855096, 120.504359100759, 126.843214689526, 121.919697677522, 120.771163655107, 117.370012173477, 141.842285212168, 126.36802741256, 114.186524546907, 135.233147111296, 125.743629144099, 145.596250036417, 157.187489551988, 114.119152458218, 141.611095754882, 140.071649567337, 104.750131280953, 133.702153034353, 117.081248979454, 125.166555470612, 99.5810861311252, 143.179782816845, 151.742727805902, 130.642379995643, 129.027286429514, 137.922173266946, 134.005857724977, 128.486938556944, 144.589732892948, 132.317009764712, 119.491279357733, 115.404613280353, 146.923339163391, 113.499235781472, 114.735194482062, 141.608295637523, 116.616112128702, 130.766653371916, 148.835716713382, 157.253709747424, 122.425000892965, 150.320337677068, 125.643495771672, 146.825225216143, 138.027957269349, 153.239742918541, 127.667889805426, 123.168737647212, 132.330473760028, 154.339458789712, 132.106019609891, 131.707888438446, 149.26772136576, 123.672825664413, 158.225114421551, 96.7093658556287, 131.643564647335, 143.41563137132, 141.31714946769, 144.54499859188, 94.9018981871962, 93.5953728458028, 141.211934914202, 124.151497729335, 138.912691468904, 123.710973228254, 142.694029371187, 149.611694132297, 127.325029961422, 153.448383726087, 133.259322826988, 148.847548133492, 140.233323730301, 91.5859717558529, 148.828067082035, 104.996768118323, 135.597352767342, 141.132796604266, 153.461870162965, 132.938008293952, 156.498302547491, 125.953737733406, 140.343665483912, 127.301703122934, 131.529617188037, 141.038161025538, 137.478635128466, 125.905393003546, 134.109171265242, 126.86970394769, 106.562124572379, 167.401045328209, 161.786252893921, 124.074417565591, 107.324479969492, 124.72829590261, 137.417235716427, 134.045599762681, 149.187019120315, 109.385104995526, 130.795058836981, 135.094223635719, 135.289079275854, 128.258638812636, 146.195804993863, 117.768568934325, 148.569308563793, 96.7776806163905, 93.3620470904819, 123.359704447711, 143.068348096951, 142.463466419155, 145.800758987227, 117.253854395827, 102.946793588333, 151.561863396919, 108.630895993426, 122.602652872218, 117.382846220595, 138.883964906579, 113.552936417871, 147.20047244943, 137.976482211126, 130.135882944392, 157.257863888373, 127.463093797559, 114.109623194648, 129.616276293751, 146.377643217829, 152.875143857814, 131.880793052911, 136.60779474523, 129.366076176237, 104.722736851277, 137.599441690827, 120.719272962844, 115.954868344917, 139.603306768064, 148.228384557928, 124.508752810983, 140.694818589045, 149.355506626369, 132.871979101677, 131.901813542768, 148.529061777551, 152.768767347661, 143.276858145819, 124.861319736205, 123.726085168256, 151.035336987803, 173.731423859603, 109.182407823626, 98.8503834302969, 148.192782752598, 115.3824752457, 116.514369407901, 144.712339882268, 112.683315731041, 135.357520844737, 161.576176949389, 146.004021996587, 135.715304256367, 138.67184588847, 160.287819801025, 145.415804534192, 115.777985567227, 128.681546373622, 125.51638109563, 142.003387832414, 131.873658239652, 153.430022558531, 118.005690828794, 129.406800118852, 152.100358099751, 143.249033634793, 114.674321744817, 128.786846419562, 121.256725126991, 117.975730981659, 136.154283260218, 106.678219097965, 111.96395887169, 132.075007864306, 129.700054551384, 135.368809019849, 151.935349641802, 128.557946679935, 94.8678082773942, 107.399937517853, 110.082032811501, 138.386042316311, 166.417355026293, 120.591468553595, 122.982278144786, 126.281155567484, 144.949913520692, 130.619041249554, 157.866966598383, 128.98298598944, 120.237973811821, 148.44937097724, 127.704373235854, 109.386836513911, 132.517462503517, 98.3181045632608, 109.881399072322, 188.186602094096, 145.907362747351, 140.399383685393, 156.196849357779, 124.490285407025, 121.316816997282, 127.365959950734, 115.642877237664, 129.168454317524, 141.444557670343, 133.999361530167, 123.647040224412, 137.387253324978, 166.494418364115, 123.518300720433, 126.209535526673, 115.824407008314, 124.35126647494, 140.757761174356, 148.471616236507, 129.393374822655, 111.812335168421, 109.020975565076, 114.387027346576, 136.967231335003, 123.648983562523, 140.897638812262, 106.601612895791, 105.752298231782, 139.21562349034, 107.507960617219, 88.7982145972082, 112.738434124094, 121.818848978146, 126.430699480141, 143.350641032122, 107.512953809812, 126.023188209814, 124.602606521857, 101.99280194076, 125.864060027962, 140.161099976526, 119.793112301972, 121.215390797037, 134.776137394841, 143.956083259231, 143.786600176326, 143.74963442346, 135.917908984904, 140.83222941174, 117.176099048736, 132.376285186278, 139.508688358357, 123.295752229611, 130.412943994147, 133.956930812585, 124.697335516651, 139.175788849944, 111.923866436437, 130.587996828905, 121.842966961217, 129.186511552778, 125.724570124927, 123.382081892174, 140.772096700198, 135.628910823101, 133.07276005714, 114.674980881469, 127.55191578106, 133.129181787434, 155.44534051471, 168.498312312438, 151.658395423679, 142.117668482501, 120.071867226597, 125.831617165702, 170.860081779813, 146.139270613727, 135.245021698941, 144.05433693675, 108.805517634692, 150.700928218116, 113.786105085522, 144.172644144312, 151.351368901219, 175.463109363586, 113.205368615354, 134.999797214727, 105.483712462965, 143.475102134858, 117.569264870086, 129.552909543559, 127.833373220399, 127.308155536428, 128.363605123256, 106.513656165147, 118.863509665577, 148.031325186437, 146.450234610006, 122.567452982413, 152.442841883999, 134.546240793912, 78.823448103317, 145.557434065673, 124.296517720575, 127.918826594531, 153.755772924808, 119.689406977291, 154.527151379963, 150.432469711623, 121.935347492804, 147.594423146936, 98.5564542600649, 167.017641712495, 111.400785518423, 118.784739821887, 161.246038401706, 111.225005850217, 115.566613587137, 115.745850470513, 133.078050901541, 130.821814312675, 145.14861875818, 158.367057189731, 129.977885408355, 121.904095688368, 141.828311902818, 142.377921963449, 143.762257110922, 144.616218350801, 138.767003483461, 128.19217905985, 138.194512731265, 135.689598479944, 121.59240043109, 119.592674788999, 130.858912581174, 158.649692617113, 163.346648422852, 129.901711050745, 143.275277159896, 132.297548753606, 121.58286669076, 133.390797402555, 139.792976799708, 120.584370922664, 109.943009452361, 151.366007642651, 133.769600455289, 132.267162544132, 133.379063903391, 99.6391815158512, 119.393081494928, 165.504286777918, 128.201902339605, 136.099345033309, 130.628562063076, 100.951514411129, 125.473214907199, 127.758251884437, 141.344900469415, 139.071871879179, 142.915850623814, 112.311316420261, 143.027106915341, 123.549801350099, 139.743798194071, 119.575564301926, 135.736585716467, 119.918326243796, 134.96700157715, 122.331509034735, 141.629895743975, 167.683553608371, 110.978541691042, 136.141926515628, 112.766527515517, 118.999538485121, 145.928303114551, 109.86895551286, 111.152205111741, 156.191350492851, 108.93871252877, 110.05271781691, 117.801682782435, 146.204094103343, 118.386913061913, 140.832067841228, 126.951371872522, 113.376395960751, 161.498531747313, 135.193221083797, 117.397443878933, 111.813232033538, 141.707611807103, 146.056115081153, 149.936878680429, 139.251887250702, 168.35563559427, 161.19186264709, 128.18031687528, 124.542492518461, 147.556080551742, 136.487544071621, 143.063504862952, 135.990663458392, 110.53565368721, 129.354781381605, 134.358133725632, 141.494521206201, 127.034187811302, 132.600735060324, 156.256668391195, 138.937977869422, 115.310624556825, 125.131627869725, 139.678213584523, 118.624991533187, 152.046411964884, 124.189957709173, 112.510876785368, 147.331577368701, 124.603042501262, 120.446020706821, 116.184844923698, 122.082229949873, 159.062348782923, 98.9305046043497, 121.571706188167, 136.985728491887, 166.296584734771, 157.277355711663, 129.227922673299, 146.803156469472, 118.527318779838, 117.791134168022, 118.751002140913, 137.645772766087, 121.24953254387, 144.303100465715, 137.94947805185, 107.571004310813, 147.150561847893, 122.027129428617, 144.107975414292, 111.801379082082, 125.904694153453, 90.3441586554964, 135.40476423385, 137.547651901236, 132.155577246901, 133.280926703568, 142.97156091644, 131.259020411838, 141.320467713715, 133.460339250247, 149.53599326588, 121.154057826498, 125.954797921247, 151.60537176547, 131.090736452643, 107.464199806615, 134.608097133982, 113.958395901936, 111.304846176248, 129.857513479992, 125.670461724793, 158.913647050549, 135.326661915949, 136.403435490067, 150.181524033449, 95.4729322330446, 133.695585099396, 142.397266040135, 119.317131075183, 93.1617601690597, 113.233196057105, 153.834338411512, 128.938066545854, 137.364905219941, 119.764645339537, 106.255521529446, 134.702406731141, 144.860216110736, 146.258707911577, 116.824375493702, 154.46420717356, 133.255243824342, 145.408635253509, 139.251347410558, 169.382880485191, 111.4193316936, 133.805221856488, 137.228898565301, 124.311432232829, 134.555369062577, 119.56206891945, 134.073327102395, 137.106332906755, 91.7236410838391, 124.437645222964, 104.400933454253, 132.278065628588, 159.682194102185, 124.946936794994, 123.869811123058, 150.695284216515, 125.739127908089, 113.407258213767, 151.545478918488, 104.271576241432, 152.259215996319, 163.844137792437, 161.478185589638, 127.596657577647, 136.694616864277, 138.431716572006, 126.912049893109, 122.819857019992, 135.179001768047, 100.574915295397, 114.953167476936, 133.417964231545, 112.106108965087, 160.964120569757, 133.815709129775, 131.271304372521, 125.84002930375, 126.597095864348, 123.875425030546, 152.96433172556, 126.445662147858, 171.935455712273, 110.619619456373, 148.695635640969, 130.065989747073, 124.077503710828, 147.613085067605, 98.6571238611895, 116.084259225153, 122.664435696999, 158.57228217011, 123.316342665661, 144.395722436169, 100.839000898891, 115.861185414751, 139.919413605065, 146.70688875607, 147.785163413443, 150.710221193146, 124.470728777152, 141.115772107043, 120.424441451441, 134.320021985276, 157.860108450769, 133.136485569737, 88.622150264704, 109.872192934237, 132.6282611537, 134.531517194137, 112.211491380708, 131.693075385877, 119.672867866936, 126.688663038105, 101.430671457059, 138.214018809434, 113.808359080564, 186.953295688484, 141.844180851026, 150.247594505967, 127.824071035632, 144.761006190715, 133.12299652463, 130.091699815583, 148.269047053576, 147.567739655728, 140.446479630117, 147.175080231886, 109.238096945913, 142.745068659617, 143.337181124691, 177.394925400322, 154.003242557015, 104.272258164666, 177.685466001914, 117.639697188567, 152.45038836647, 153.848553795305, 134.562515517593, 115.702091794742, 120.431786018657, 135.961288877857, 130.136298002713, 163.446208757781, 95.6756660699952, 155.364207625507, 106.048466211294, 125.563676725337, 142.81479171603, 133.871139627799, 145.872416753906, 151.745882703396, 149.800268478539, 152.427136175617, 154.621063850065, 144.712734630099, 139.564587076661, 116.581884005482, 133.338816883943, 146.638398460955, 120.956745533158, 121.856017753163, 116.280612781358, 117.750635436037, 124.469890419152, 108.48487766901, 122.05902036783, 125.455908328496, 130.874452549757, 131.654383045268, 115.603787136697, 101.403620907648, 146.617633464112, 139.576329655017, 139.915174268707, 146.775778551048, 128.328401123241, 125.379565001674, 153.177757936055, 129.145714060554, 148.485631736126, 151.104387388493, 156.601991371714, 132.986561638829, 171.239010415685, 82.7494972352012, 118.148616601507, 150.454344983083, 125.27143212052, 133.209453512695, 119.240605829297, 133.640264234805, 148.376929351403, 156.125786740186, 141.397297642759, 119.525998277448, 145.249389174827, 115.826596535164, 141.12899792318, 121.485459118598, 128.109810206019, 122.719246426847, 102.647794065183, 111.660372555294, 130.582583940194, 128.450699521507, 103.308400822712, 129.97990896376, 135.987138541243, 128.047380005848, 129.326888548894, 158.447653923641, 124.203012911716, 130.69590922701, 148.537871352448, 139.404432279194, 135.378561962119, 140.941098857074, 120.260599362154, 121.264251619919, 119.266035678262, 121.466064737784, 110.701387736725, 93.9376594935982, 139.305384809565, 136.813950781705, 127.56114699039, 153.851622299214, 105.739103482739, 113.497963102851, 139.925920930524, 127.604670705041, 159.186279325659, 115.055282483863, 119.655948318252, 117.134827702388, 107.210470594782, 134.481510924589, 148.830950222841, 117.052361265597, 106.509466334514, 153.799725043337, 104.79125350062, 149.319184295549, 123.438079690246, 132.631416595898, 150.985895167175, 114.720052493427, 152.732674166877, 146.702364078975, 104.996364711439, 121.202601029259, 141.310984618519, 108.526683897903, 153.136160503625, 124.080850472759, 131.668472198037, 146.475585478637, 140.766550062156, 178.794816169997, 126.66046810119, 144.696283197958, 117.125410278709, 124.100789970921, 112.176782172722, 131.481555763999, 141.287283806579, 157.857893194178, 132.839717573689, 95.5990099235224, 130.640977908226, 159.967625241431, 99.7817643736313, 149.128952845693, 147.248800052174, 185.253604082713, 145.145661770938, 128.719678157103, 162.032164680672, 132.450671496317, 141.392673184016, 134.284557030892, 119.895642214594, 145.253963057853, 145.198046814534, 122.814625401521, 142.704087188812, 141.527329498903, 107.589952950229, 116.227843128467, 130.405861059344, 135.789878709768, 136.645592429881, 131.37842033931, 131.891471972559, 113.033895861465, 143.276341115898, 114.919394779158, 133.273176049324, 130.417915507991, 116.119005394282, 145.903626110567, 167.013376185481, 132.651409482622, 103.468651065415, 142.424972852385, 132.69920371136, 110.949323514077, 124.575417319346, 161.45737281985, 178.24202782181, 123.433568842071, 115.786787014013, 157.518482028105, 85.415639866898, 141.360032552511, 116.786673605633, 101.808812431838, 164.802377448517, 119.552056053388, 110.040328628237, 114.476775717555, 149.608081166378, 131.369329247597, 131.916739191069, 134.517647557799, 117.06197519762, 140.957451712046, 118.346444608306, 172.386650187752, 135.326282864684, 137.704133729261, 126.369693518388, 128.438587904542, 97.6245550438325, 137.087501196256, 126.700945146436, 125.249562213561, 123.520643518116, 144.599109278805, 106.85438072936, 156.523413446535, 156.263709791582, 120.700709656635, 147.963865706058, 119.245580665131, 112.891524923982, 124.926074611251, 129.47344030488, 141.663717155514, 141.98775179873, 152.05371052464, 113.780785167574, 148.471286287631, 152.137690984933, 136.295216704348, 138.920917562153, 127.835710131458, 99.5539915251728, 136.99612740634, 109.112961373364, 121.410775596503, 134.800704344556, 136.495885958397, 102.795341750804, 143.263376212458, 112.895535745235, 123.423376037135, 147.397686392299, 131.297471251565, 100.9005751605, 149.741803426232, 156.599880065625, 186.240421678614, 130.150375582237, 144.023482420161, 141.649506765857, 133.067623120163, 146.331875647574, 97.7430905451472, 113.705887992627, 126.717259867468, 129.48236425647, 120.801892925411, 142.726741619018, 156.922538766272, 157.635497324888, 99.6213820691683, 144.782607656103, 128.027720294084, 109.358964348476, 136.984707520985, 131.497587225195, 137.083483881454, 99.7518400938858, 122.725136579198, 111.012099281326, 143.413059168307, 140.821732313206, 126.341659779116, 81.1599706020264, 116.36402483799, 107.098217572072, 118.860213499301, 150.30714712052, 132.242218301493, 147.768546696304, 117.726301761363, 133.681121674525, 146.623696020661, 157.362993157389, 135.116501481964, 145.872013665662, 147.76971296715, 109.028503099537, 116.288324991409, 144.972140037902, 125.471868136232, 92.6984843009694, 134.442394856432, 151.172042322476, 124.483888743, 113.617200820437, 128.669215766075, 120.355378048984, 142.702691149166, 139.979727861156, 155.451289143714, 138.83308575125, 132.252926005556, 142.452433755671, 116.7536655727, 101.896015835003, 159.413417650989, 153.644215943866, 137.40004821106, 155.972683314567, 130.388889201725, 115.318961399313, 122.59201955062, 115.341345478765, 121.433375053538, 134.168601161015, 159.098368353434, 127.525807964856, 124.303701848527, 161.35073679477, 128.042893492691, 131.203725687106, 154.694929154072, 158.817371560224, 129.508249149189, 112.090834820509, 163.651738585898, 128.695145774144, 106.852914309989, 121.964881758348, 144.490838313298, 120.92269767727, 127.14752091935, 143.920677026129, 152.914439289455, 113.035235110662, 156.745562768321, 144.923363534434, 128.160920851683, 130.039787907533, 135.592029757293, 132.727588247687, 142.474006608591, 102.441240351931, 137.708381602382, 159.739067514468, 128.33082884974, 126.515933311995, 139.252928030476, 146.42078469963, 129.250434083372, 106.124602211255, 134.596601908511, 133.709271817234, 111.257054774802, 135.200184700506, 127.027718806456, 124.569552294054, 138.531770308467, 105.306155068679, 152.950265393853, 134.822006347923, 152.96383050361, 121.470318085434, 138.748018143754, 126.876966586691, 120.306410310445, 144.834390628583, 118.530207706815, 130.338622077402, 109.001918637777, 158.369223293986, 121.484923597594, 120.276952915749, 139.268220845786, 146.942367253253, 111.480222518655, 111.570122090824, 134.852780389792, 131.25811238737, 123.588524692463, 118.030662868689, 115.592930033555, 136.581718497049, 148.310856759033, 114.886459489509, 111.607549238338, 114.35216959349, 112.224918276311, 118.481956311025, 119.126313252627, 145.684908208933, 163.634228140886, 123.43196963766, 131.414260661896, 122.48503634351, 125.996923984512, 145.423437727331, 138.020823531441, 124.739595951509, 101.578540429682, 136.867984513908, 134.955157740476, 144.020778717702, 118.841527530734, 128.234636841973, 131.330632128887, 115.037189756666, 119.916279006895, 159.475600024799, 103.087281650157, 109.997259525617, 127.777192953015, 129.812031279759, 91.774337565006, 142.275986088186, 132.96056744727, 126.2120291186, 131.503387154773, 132.209890344595, 112.697587406116, 117.979221335182, 114.28240757093, 110.524334249282, 135.559198476887, 134.001431164428, 112.612116171717, 120.632540812176, 127.920567965324, 120.717134110382, 109.239313324419, 125.354302899397, 129.818766169047, 163.53950319601, 114.773372153872, 153.631049725284, 96.339742328848, 114.238843234426, 114.032220804159, 138.123836574671, 129.794294246333, 119.923873950063, 99.3048394689364, 154.104836164404, 121.599286667888, 148.191189161239, 153.231737507246, 101.363298871668, 126.917936793533, 105.447240258185, 137.368524104304, 113.203149483315, 132.384412724991, 104.463844104045, 114.904308720335, 132.93094208233, 110.29760291838, 126.050509642973, 132.225599363974, 155.752783755231, 113.819109267684, 83.9065714149158, 91.1850632754579, 144.538127580381, 152.50664363013, 139.135080970405, 106.671246161654, 165.146396669658, 119.316968467502, 147.326412121905, 135.756275738845, 164.969583247343, 142.342263909512, 155.672501845702, 130.695549614208, 103.320343163575, 132.602104827992, 112.051318709706, 126.362160827035, 127.400287991206, 129.896931817163, 129.240636718517, 133.04657048915, 147.304756300926, 135.65642424217, 156.87055071999, 159.634976011844, 129.456856891593, 141.179061013497, 150.463652963238, 165.691986538985, 116.949842492646, 132.25209827689, 150.388066418687, 88.3560534432523, 106.13387154479, 125.526398539004, 118.253021363982, 113.811152426296, 117.15865831012, 121.304778464795, 97.9002900975271, 143.796755460307, 121.872771016014, 117.40306236191, 140.753781341103, 134.337008910116, 120.209945873381, 139.593591164159, 129.138411353608, 146.499144789351, 138.80209832076, 148.073504908256, 134.192542672557, 117.871367080979, 140.029056599461, 124.919336344442, 129.889828064888, 135.399658985687, 129.618643011796, 151.737914933161, 142.344295858876, 102.973742037034, 129.352788948077, 146.177877913706, 105.240402754757, 125.420940398304, 104.657425437764, 155.309097841022, 123.600188217124, 151.498707726389, 142.403761036004, 148.153980811644, 154.171054901649, 114.201213562969, 110.573018445784, 149.2846839097, 137.26056180281, 119.982779918761, 142.216939681362, 138.26091306093, 146.263432126129, 128.238136026386, 158.009431708484, 142.973032193228, 121.074330724481, 140.887224105217, 132.18969339618, 128.137680395098, 120.521773029428, 142.212002628485, 149.411580806034, 110.673493836721, 123.66073443766, 128.936065799344, 110.666691800727, 101.64557098837, 148.108137214918, 129.334420004423, 120.686007292697, 130.230960834746, 133.993864171595, 129.722115308646, 112.302590912368, 145.015791938372, 98.56752273007, 116.022343091592, 150.809152145795, 138.195658862306, 137.63351578988, 144.153610376429, 119.259399784035, 148.253546803419, 120.269417507147, 123.734516554544, 126.565668645148, 169.000694766274, 148.81403535982, 123.899732319866, 103.202565948622, 114.151657573893, 163.743224457912, 134.167001462593, 133.035668765719, 121.626189100891, 104.712812600493, 136.824588622167, 119.851852920155, 125.422332840334, 136.429573834132, 108.418768136922, 140.39397368243, 128.008622649799, 119.187189335929, 140.283696760985, 95.0065149329573, 128.968243002375, 148.29365962508, 146.838964309664, 140.670691235853, 110.351722164783, 120.998424546545, 158.83879689523, 142.988105011845, 114.962542081156, 112.936897551529, 111.554497087754, 128.012544795908, 141.957562100078, 142.397721716667, 138.481800151589, 149.34163788707, 132.764648605371, 122.894393442898, 121.009420482179, 140.664764530119, 140.207860549943, 131.217218296077, 109.563920762961, 124.59900022897, 135.316204134119, 148.087823800119, 138.07639233423, 115.591896863764, 143.337067615877, 96.4233983090029, 141.116128668432, 135.791824240172, 122.373452693182, 149.193928549222, 109.586666171745, 118.926383235276, 134.049414941554, 122.189409281195, 111.682359201714, 167.595370475315, 149.251474514391, 109.462248903715, 97.2081573059354, 128.706395754027, 122.722534661689, 117.17938559423, 121.632200960896, 126.232801875306, 147.50981291493, 163.34497798919, 132.274701855815, 146.85812764557, 122.387533065399, 130.13939511344, 148.015777953283, 124.763046441056, 130.15815678173, 131.307525926873, 120.067724963162, 112.344118331828, 165.081008346042, 148.055106253078, 137.447557922192, 134.522267166783, 123.677627705616, 156.797470320375, 127.359275039008, 128.684454468052, 133.794798327837, 110.652036245901, 156.38388969016, 152.671186714972, 140.99130590766, 118.046993518461, 108.441754454448, 100.275891093409, 122.34396580609, 99.4302738845537, 133.721891112587, 118.098426743549, 108.70318021748, 125.217910174901, 146.481353972329, 145.782436080821, 132.938473394255, 145.147196297958, 116.95675443232, 131.109308849273, 106.139792758293, 129.636308782655, 150.256768592456, 105.556886881848, 139.108201336734, 120.112212758133, 127.185459435917, 117.800594498464, 135.907538947077, 163.726118978891, 127.937558290858, 153.943988586433, 139.22047593064, 99.1503587757651, 109.134024731113, 120.186617104857, 138.230858247031, 115.927789904162, 119.158367897105, 140.872233272697, 137.943530995611, 96.8179673704305, 116.803645405406, 136.037671726282, 118.878107687014, 132.55449826351, 148.150204166623, 131.418118168118, 120.109602679708, 122.304963966951, 116.57902995516, 118.203199628788, 112.143009804706, 128.604012070534, 118.56469825141, 149.98440466977, 153.886201121262, 121.121917911999, 139.436958347291, 126.694346020359, 134.369276614315, 98.436853005463, 120.563546134203, 127.689519227937, 164.91436525304, 121.831715328704, 108.88209722659, 148.661436583166, 129.74462601695, 122.066049454203, 149.961688028001, 158.878167602153, 101.631289166511, 132.858407161062, 139.055790480408, 119.057278782176]];
