# Supplementary material for: Hypothetical Outcome Plots Outperform Error Bars and Violin Plots for Inferences about Reliability of Variable Ordering
Source: PLoS One. 2015 Nov 16;10(11):e0142444. doi: 10.1371/journal.pone.0142444 (PMC4646698; doi:10.1371/journal.pone.0142444)
Supplement: S4 File — All experiment interface and visualization stimuli code is available as a zipped file. (ZIP) [file pone.0142444.s004.zip › experiment_code/data/one/parameters.csv]

	subjid	task_1_type	D1	sd1	task_2_type	D2	sd2	task_3_type	D3	sd3	task_4_type	D4	sd4	mu1	mu2	mu3	mu4	k2_1	k2_2	k2_3	k2_4	k3_1	k3_2	k3_3	k3_4	flips1	k1_1	flips2	k1_2	flips3	k1_3	flips4	k1_4	q2_1	q3_1	q2_2	q3_2	q2_3	q3_3	q2_4	q3_4
1	1	1	5	3	2	20	3	3	5	17	4	20	17	131	344	523	672	130	340	520	670	160	370	550	700	1	126	0	364	1	518	0	692	0.9502	0.6316	0	0.905	0.6096	0.5112	0.117	0.4914
2	2	1	5	3	2	20	3	4	20	17	3	5	17	131	344	523	672	130	340	520	670	160	370	550	700	1	126	1	324	0	543	1	667	0.9564	0.633	1	0.912	0.1128	0.5098	0.6128	0.4942
3	3	1	5	3	4	20	17	2	20	3	3	5	17	131	344	523	672	130	340	520	670	160	370	550	700	0	136	1	324	0	543	0	677	0.047	0.629	0.8718	0.5198	0	0.8376	0.3802	0.496
4	4	4	20	17	1	5	3	2	20	3	3	5	17	131	344	523	672	130	340	520	670	160	370	550	700	0	151	0	349	0	543	1	667	0.1232	0.4916	0.0456	0.906	0	0.8412	0.6178	0.5014
5	5	4	20	17	1	5	3	3	5	17	2	20	3	131	344	523	672	130	340	520	670	160	370	550	700	1	111	1	339	1	518	0	692	0.8756	0.4802	0.9516	0.9064	0.6112	0.504	0	0.748
6	6	1	5	3	4	20	17	3	5	17	2	20	3	131	344	523	672	130	340	520	670	160	370	550	700	1	126	1	324	1	518	1	652	0.9584	0.6414	0.8818	0.5216	0.6132	0.5102	1	0.7456
7	7	1	5	3	3	5	17	4	20	17	2	20	3	131	344	523	672	130	340	520	670	160	370	550	700	1	126	0	349	1	503	1	652	0.9506	0.6334	0.3776	0.521	0.884	0.5122	1	0.7532
8	8	1	5	3	3	5	17	2	20	3	4	20	17	131	344	523	672	130	340	520	670	160	370	550	700	0	136	0	349	0	543	1	652	0.0432	0.626	0.3918	0.5388	0	0.849	0.8708	0.4956
9	9	3	5	17	1	5	3	2	20	3	4	20	17	131	344	523	672	130	340	520	670	160	370	550	700	0	136	0	349	1	503	1	652	0.3828	0.4708	0.0522	0.9144	1	0.831	0.8814	0.4938
10	10	3	5	17	1	5	3	4	20	17	2	20	3	131	344	523	672	130	340	520	670	160	370	550	700	1	126	0	349	1	503	0	692	0.6266	0.487	0.0496	0.908	0.8808	0.512	0	0.754
11	11	3	5	17	4	20	17	1	5	3	2	20	3	131	344	523	672	130	340	520	670	160	370	550	700	1	126	0	364	0	528	0	692	0.6178	0.481	0.1174	0.5332	0.0446	0.8276	0	0.7514
12	12	4	20	17	3	5	17	1	5	3	2	20	3	131	344	523	672	130	340	520	670	160	370	550	700	0	151	0	349	0	528	1	652	0.1208	0.4868	0.381	0.5274	0.0464	0.8444	1	0.7476
13	13	4	20	17	3	5	17	2	20	3	1	5	3	131	344	523	672	130	340	520	670	160	370	550	700	1	111	1	339	1	503	0	677	0.8752	0.4792	0.6182	0.533	1	0.8396	0.0458	0.7434
14	14	3	5	17	4	20	17	2	20	3	1	5	3	131	344	523	672	130	340	520	670	160	370	550	700	1	126	0	364	1	503	1	667	0.6108	0.4752	0.1248	0.5306	1	0.8474	0.9498	0.739
15	15	3	5	17	2	20	3	4	20	17	1	5	3	131	344	523	672	130	340	520	670	160	370	550	700	1	126	1	324	0	543	1	667	0.6118	0.4772	1	0.9104	0.1122	0.5208	0.9542	0.748
16	16	3	5	17	2	20	3	1	5	3	4	20	17	131	344	523	672	130	340	520	670	160	370	550	700	0	136	1	324	0	528	0	692	0.382	0.4806	1	0.9108	0.051	0.8368	0.1178	0.4934
17	17	2	20	3	3	5	17	1	5	3	4	20	17	131	344	523	672	130	340	520	670	160	370	550	700	0	151	1	339	1	518	1	652	0	0.6254	0.6362	0.5524	0.9518	0.8398	0.8786	0.4848
18	18	2	20	3	3	5	17	4	20	17	1	5	3	131	344	523	672	130	340	520	670	160	370	550	700	1	111	0	349	1	503	0	677	1	0.634	0.3856	0.5446	0.8832	0.5136	0.0492	0.7532
19	19	2	20	3	4	20	17	3	5	17	1	5	3	131	344	523	672	130	340	520	670	160	370	550	700	0	151	0	364	0	528	0	677	0	0.6342	0.1212	0.5388	0.3824	0.5142	0.0498	0.7626
20	20	4	20	17	2	20	3	3	5	17	1	5	3	131	344	523	672	130	340	520	670	160	370	550	700	0	151	1	324	0	528	1	667	0.1186	0.4776	1	0.9138	0.3884	0.5154	0.9532	0.7356
21	21	4	20	17	2	20	3	1	5	3	3	5	17	131	344	523	672	130	340	520	670	160	370	550	700	0	151	1	324	0	528	1	667	0.117	0.4736	1	0.9068	0.0504	0.8464	0.6044	0.4918
22	22	2	20	3	4	20	17	1	5	3	3	5	17	131	344	523	672	130	340	520	670	160	370	550	700	1	111	1	324	0	528	0	677	1	0.6254	0.8774	0.5218	0.0466	0.8392	0.3922	0.4972
23	23	2	20	3	1	5	3	4	20	17	3	5	17	131	344	523	672	130	340	520	670	160	370	550	700	0	151	1	339	1	503	0	677	0	0.6322	0.9468	0.9054	0.8746	0.5128	0.3962	0.5016
24	24	2	20	3	1	5	3	3	5	17	4	20	17	131	344	523	672	130	340	520	670	160	370	550	700	0	151	0	349	1	518	0	692	0	0.6416	0.0548	0.9128	0.6144	0.5172	0.1206	0.5
25	25	1	5	3	2	20	3	3	5	17	4	20	17	344	131	672	523	340	130	670	520	370	160	700	550	1	339	0	151	0	677	1	503	0.9514	0.9104	0	0.628	0.3874	0.497	0.8818	0.5132
26	26	1	5	3	2	20	3	4	20	17	3	5	17	344	131	672	523	340	130	670	520	370	160	700	550	0	349	1	111	1	652	0	528	0.0496	0.906	1	0.6368	0.885	0.4988	0.3924	0.5168
27	27	1	5	3	4	20	17	2	20	3	3	5	17	344	131	672	523	340	130	670	520	370	160	700	550	0	349	1	111	1	652	1	518	0.0464	0.9146	0.8736	0.473	1	0.7488	0.6178	0.5188
28	28	4	20	17	1	5	3	2	20	3	3	5	17	344	131	672	523	340	130	670	520	370	160	700	550	0	364	1	126	0	692	1	518	0.1194	0.535	0.9504	0.627	0	0.7578	0.6144	0.5208
29	29	4	20	17	1	5	3	3	5	17	2	20	3	344	131	672	523	340	130	670	520	370	160	700	550	0	364	1	126	1	667	0	543	0.1106	0.5294	0.9542	0.6326	0.6248	0.5048	0	0.8468
30	30	1	5	3	4	20	17	3	5	17	2	20	3	344	131	672	523	340	130	670	520	370	160	700	550	0	349	1	111	1	667	0	543	0.052	0.9198	0.8874	0.4854	0.6066	0.487	0	0.8364
31	31	1	5	3	3	5	17	4	20	17	2	20	3	344	131	672	523	340	130	670	520	370	160	700	550	1	339	0	136	1	652	1	503	0.9504	0.908	0.3716	0.4566	0.8792	0.483	1	0.8438
32	32	1	5	3	3	5	17	2	20	3	4	20	17	344	131	672	523	340	130	670	520	370	160	700	550	1	339	0	136	1	652	1	503	0.9564	0.9102	0.3894	0.4818	1	0.7404	0.8754	0.499
33	33	3	5	17	1	5	3	2	20	3	4	20	17	344	131	672	523	340	130	670	520	370	160	700	550	1	339	1	126	1	652	0	543	0.6098	0.527	0.9488	0.6168	1	0.747	0.1166	0.5056
34	34	3	5	17	1	5	3	4	20	17	2	20	3	344	131	672	523	340	130	670	520	370	160	700	550	1	339	1	126	0	692	0	543	0.6134	0.5276	0.9518	0.6412	0.123	0.4912	0	0.8378
35	35	3	5	17	4	20	17	1	5	3	2	20	3	344	131	672	523	340	130	670	520	370	160	700	550	1	339	1	111	0	677	1	503	0.6122	0.5286	0.8792	0.4846	0.0482	0.747	1	0.8462
36	36	4	20	17	3	5	17	1	5	3	2	20	3	344	131	672	523	340	130	670	520	370	160	700	550	1	324	0	136	1	667	1	503	0.8806	0.5376	0.378	0.4716	0.9538	0.7568	1	0.8398
37	37	4	20	17	3	5	17	2	20	3	1	5	3	344	131	672	523	340	130	670	520	370	160	700	550	0	364	1	126	0	692	0	528	0.1198	0.5486	0.6108	0.484	0	0.746	0.0452	0.8398
38	38	3	5	17	4	20	17	2	20	3	1	5	3	344	131	672	523	340	130	670	520	370	160	700	550	1	339	0	151	0	692	1	518	0.6126	0.5278	0.1174	0.494	0	0.755	0.9518	0.8466
39	39	3	5	17	2	20	3	4	20	17	1	5	3	344	131	672	523	340	130	670	520	370	160	700	550	1	339	1	111	0	692	0	528	0.6194	0.531	1	0.628	0.1214	0.4986	0.0446	0.8392
40	40	3	5	17	2	20	3	1	5	3	4	20	17	344	131	672	523	340	130	670	520	370	160	700	550	1	339	1	111	1	667	0	543	0.6132	0.5308	1	0.6378	0.9532	0.7502	0.1278	0.5126
41	41	2	20	3	3	5	17	1	5	3	4	20	17	344	131	672	523	340	130	670	520	370	160	700	550	0	364	1	126	0	677	0	543	0	0.9112	0.6114	0.4746	0.05	0.7554	0.1236	0.516
42	42	2	20	3	3	5	17	4	20	17	1	5	3	344	131	672	523	340	130	670	520	370	160	700	550	1	324	0	136	0	692	1	518	1	0.906	0.3836	0.4838	0.126	0.4972	0.9532	0.8412
43	43	2	20	3	4	20	17	3	5	17	1	5	3	344	131	672	523	340	130	670	520	370	160	700	550	0	364	1	111	0	677	0	528	0	0.9118	0.8856	0.4772	0.38	0.4974	0.0482	0.841
44	44	4	20	17	2	20	3	3	5	17	1	5	3	344	131	672	523	340	130	670	520	370	160	700	550	1	324	0	151	1	667	1	518	0.8784	0.5308	0	0.6264	0.61	0.4898	0.9496	0.842
45	45	4	20	17	2	20	3	1	5	3	3	5	17	344	131	672	523	340	130	670	520	370	160	700	550	0	364	0	151	1	667	1	518	0.1166	0.5436	0	0.6358	0.9518	0.7438	0.6176	0.5082
46	46	2	20	3	4	20	17	1	5	3	3	5	17	344	131	672	523	340	130	670	520	370	160	700	550	0	364	0	151	0	677	0	528	0	0.9098	0.1192	0.4898	0.0478	0.7372	0.3798	0.5202
47	47	2	20	3	1	5	3	4	20	17	3	5	17	344	131	672	523	340	130	670	520	370	160	700	550	1	324	0	136	0	692	1	518	1	0.9038	0.0516	0.6418	0.1292	0.4984	0.6304	0.5284
48	48	2	20	3	1	5	3	3	5	17	4	20	17	344	131	672	523	340	130	670	520	370	160	700	550	1	324	1	126	1	667	0	543	1	0.9098	0.9546	0.6298	0.61	0.4962	0.1146	0.5232
49	49	1	5	3	2	20	3	3	5	17	4	20	17	523	672	131	344	520	670	130	340	550	700	160	370	1	518	1	652	1	126	1	324	0.9514	0.8426	1	0.7506	0.6098	0.4836	0.878	0.5348
50	50	1	5	3	2	20	3	4	20	17	3	5	17	523	672	131	344	520	670	130	340	550	700	160	370	1	518	1	652	1	111	0	349	0.9466	0.8422	1	0.7544	0.8892	0.492	0.384	0.5404
51	51	1	5	3	4	20	17	2	20	3	3	5	17	523	672	131	344	520	670	130	340	550	700	160	370	0	528	1	652	1	111	1	339	0.0514	0.8444	0.884	0.5002	1	0.625	0.6116	0.5248
52	52	4	20	17	1	5	3	2	20	3	3	5	17	523	672	131	344	520	670	130	340	550	700	160	370	1	503	1	667	1	111	0	349	0.8768	0.4942	0.9554	0.7446	1	0.6282	0.382	0.5182
53	53	4	20	17	1	5	3	3	5	17	2	20	3	523	672	131	344	520	670	130	340	550	700	160	370	0	543	0	677	0	136	1	324	0.1184	0.5268	0.0418	0.75	0.381	0.4766	1	0.909
54	54	1	5	3	4	20	17	3	5	17	2	20	3	523	672	131	344	520	670	130	340	550	700	160	370	0	528	1	652	1	126	1	324	0.0488	0.846	0.877	0.508	0.6118	0.4864	1	0.9112
55	55	1	5	3	3	5	17	4	20	17	2	20	3	523	672	131	344	520	670	130	340	550	700	160	370	1	518	0	677	1	111	0	364	0.9524	0.8434	0.3858	0.503	0.8894	0.4806	0	0.9102
56	56	1	5	3	3	5	17	2	20	3	4	20	17	523	672	131	344	520	670	130	340	550	700	160	370	1	518	0	677	0	151	0	364	0.9512	0.8456	0.3834	0.4866	0	0.628	0.1186	0.5294
57	57	3	5	17	1	5	3	2	20	3	4	20	17	523	672	131	344	520	670	130	340	550	700	160	370	1	518	1	667	1	111	1	324	0.6212	0.5188	0.952	0.7492	1	0.6484	0.8882	0.5292
58	58	3	5	17	1	5	3	4	20	17	2	20	3	523	672	131	344	520	670	130	340	550	700	160	370	0	528	0	677	0	151	0	364	0.3988	0.5214	0.0452	0.7372	0.1244	0.4878	0	0.9024
59	59	3	5	17	4	20	17	1	5	3	2	20	3	523	672	131	344	520	670	130	340	550	700	160	370	1	518	1	652	1	126	1	324	0.61	0.5046	0.8788	0.497	0.9534	0.6344	1	0.9102
60	60	4	20	17	3	5	17	1	5	3	2	20	3	523	672	131	344	520	670	130	340	550	700	160	370	1	503	1	667	1	126	1	324	0.8746	0.5016	0.6126	0.495	0.949	0.629	1	0.9138
61	61	4	20	17	3	5	17	2	20	3	1	5	3	523	672	131	344	520	670	130	340	550	700	160	370	1	503	0	677	1	111	1	339	0.8806	0.5304	0.3726	0.4828	1	0.626	0.9508	0.9078
62	62	3	5	17	4	20	17	2	20	3	1	5	3	523	672	131	344	520	670	130	340	550	700	160	370	1	518	1	652	0	151	1	339	0.6086	0.5072	0.8864	0.5058	0	0.6288	0.953	0.9082
63	63	3	5	17	2	20	3	4	20	17	1	5	3	523	672	131	344	520	670	130	340	550	700	160	370	1	518	0	692	0	151	1	339	0.6158	0.5116	0	0.752	0.1232	0.4714	0.9512	0.9092
64	64	3	5	17	2	20	3	1	5	3	4	20	17	523	672	131	344	520	670	130	340	550	700	160	370	0	528	1	652	1	126	1	324	0.3846	0.5082	1	0.7452	0.9546	0.631	0.878	0.527
65	65	2	20	3	3	5	17	1	5	3	4	20	17	523	672	131	344	520	670	130	340	550	700	160	370	0	543	0	677	0	136	1	324	0	0.8364	0.3854	0.4934	0.0492	0.6248	0.8772	0.522
66	66	2	20	3	3	5	17	4	20	17	1	5	3	523	672	131	344	520	670	130	340	550	700	160	370	0	543	1	667	1	111	1	339	0	0.835	0.6138	0.4976	0.8826	0.4898	0.9466	0.9064
67	67	2	20	3	4	20	17	3	5	17	1	5	3	523	672	131	344	520	670	130	340	550	700	160	370	1	503	1	652	1	126	0	349	1	0.8498	0.8802	0.4952	0.607	0.47	0.048	0.909
68	68	4	20	17	2	20	3	3	5	17	1	5	3	523	672	131	344	520	670	130	340	550	700	160	370	1	503	1	652	0	136	1	339	0.8768	0.5132	1	0.7428	0.3694	0.469	0.9532	0.913
69	69	4	20	17	2	20	3	1	5	3	3	5	17	523	672	131	344	520	670	130	340	550	700	160	370	0	543	0	692	1	126	1	339	0.1182	0.5266	0	0.744	0.951	0.6406	0.6172	0.5334
70	70	2	20	3	4	20	17	1	5	3	3	5	17	523	672	131	344	520	670	130	340	550	700	160	370	0	543	1	652	0	136	1	339	0	0.8396	0.8818	0.496	0.0474	0.6292	0.6228	0.538
71	71	2	20	3	1	5	3	4	20	17	3	5	17	523	672	131	344	520	670	130	340	550	700	160	370	1	503	1	667	0	151	1	339	1	0.8384	0.9562	0.7494	0.128	0.4686	0.6074	0.5208
72	72	2	20	3	1	5	3	3	5	17	4	20	17	523	672	131	344	520	670	130	340	550	700	160	370	1	503	1	667	1	126	0	364	1	0.845	0.9562	0.7516	0.6154	0.4842	0.1166	0.5314
73	73	1	5	3	2	20	3	3	5	17	4	20	17	672	523	344	131	670	520	340	130	700	550	370	160	1	667	1	503	1	339	0	151	0.9526	0.7488	1	0.8414	0.6176	0.5328	0.1228	0.473
74	74	1	5	3	2	20	3	4	20	17	3	5	17	672	523	344	131	670	520	340	130	700	550	370	160	1	667	1	503	0	364	0	136	0.947	0.7396	1	0.8428	0.122	0.5248	0.39	0.4814
75	75	1	5	3	4	20	17	2	20	3	3	5	17	672	523	344	131	670	520	340	130	700	550	370	160	1	667	1	503	1	324	1	126	0.9536	0.7516	0.8758	0.5104	1	0.9074	0.6144	0.4838
76	76	4	20	17	1	5	3	2	20	3	3	5	17	672	523	344	131	670	520	340	130	700	550	370	160	0	692	1	518	0	364	0	136	0.114	0.4854	0.9498	0.842	0	0.91	0.3966	0.485
77	77	4	20	17	1	5	3	3	5	17	2	20	3	672	523	344	131	670	520	340	130	700	550	370	160	1	652	0	528	1	339	1	111	0.875	0.4878	0.0522	0.8424	0.6172	0.5294	1	0.6342
78	78	1	5	3	4	20	17	3	5	17	2	20	3	672	523	344	131	670	520	340	130	700	550	370	160	1	667	1	503	0	349	0	151	0.9522	0.7418	0.8866	0.51	0.3838	0.5228	0	0.624
79	79	1	5	3	3	5	17	4	20	17	2	20	3	672	523	344	131	670	520	340	130	700	550	370	160	0	677	1	518	0	364	1	111	0.0492	0.7448	0.6196	0.5196	0.1188	0.5322	1	0.6236
80	80	1	5	3	3	5	17	2	20	3	4	20	17	672	523	344	131	670	520	340	130	700	550	370	160	0	677	1	518	0	364	1	111	0.049	0.744	0.619	0.5244	0	0.9122	0.879	0.4796
81	81	3	5	17	1	5	3	2	20	3	4	20	17	672	523	344	131	670	520	340	130	700	550	370	160	0	677	0	528	1	324	0	151	0.3876	0.4908	0.0454	0.8338	1	0.9182	0.1208	0.488
82	82	3	5	17	1	5	3	4	20	17	2	20	3	672	523	344	131	670	520	340	130	700	550	370	160	1	667	1	518	0	364	1	111	0.6062	0.487	0.954	0.8452	0.1206	0.5192	1	0.6338
83	83	3	5	17	4	20	17	1	5	3	2	20	3	672	523	344	131	670	520	340	130	700	550	370	160	0	677	0	543	1	339	1	111	0.385	0.4972	0.1172	0.5178	0.9514	0.9044	1	0.6306
84	84	4	20	17	3	5	17	1	5	3	2	20	3	672	523	344	131	670	520	340	130	700	550	370	160	1	652	1	518	1	339	0	151	0.8824	0.4952	0.6268	0.5174	0.9534	0.9086	0	0.6202
85	85	4	20	17	3	5	17	2	20	3	1	5	3	672	523	344	131	670	520	340	130	700	550	370	160	0	692	0	528	0	364	1	126	0.118	0.494	0.3866	0.5284	0	0.9086	0.952	0.6344
86	86	3	5	17	4	20	17	2	20	3	1	5	3	672	523	344	131	670	520	340	130	700	550	370	160	1	667	1	503	0	364	0	136	0.614	0.4908	0.8836	0.5118	0	0.917	0.0484	0.6266
87	87	3	5	17	2	20	3	4	20	17	1	5	3	672	523	344	131	670	520	340	130	700	550	370	160	0	677	1	503	0	364	0	136	0.3834	0.497	1	0.8476	0.116	0.5362	0.0462	0.6352
88	88	3	5	17	2	20	3	1	5	3	4	20	17	672	523	344	131	670	520	340	130	700	550	370	160	1	667	0	543	1	339	0	151	0.6244	0.5076	0	0.8384	0.9474	0.9042	0.1174	0.4764
89	89	2	20	3	3	5	17	1	5	3	4	20	17	672	523	344	131	670	520	340	130	700	550	370	160	1	652	1	518	0	349	0	151	1	0.7512	0.6132	0.5106	0.053	0.907	0.1202	0.4752
90	90	2	20	3	3	5	17	4	20	17	1	5	3	672	523	344	131	670	520	340	130	700	550	370	160	1	652	1	518	0	364	1	126	1	0.7508	0.6112	0.5112	0.1178	0.5478	0.9514	0.6294
91	91	2	20	3	4	20	17	3	5	17	1	5	3	672	523	344	131	670	520	340	130	700	550	370	160	1	652	0	543	0	349	0	136	1	0.7506	0.129	0.5164	0.383	0.521	0.0456	0.632
92	92	4	20	17	2	20	3	3	5	17	1	5	3	672	523	344	131	670	520	340	130	700	550	370	160	0	692	1	503	1	339	1	126	0.12	0.514	1	0.8392	0.6052	0.5218	0.9478	0.626
93	93	4	20	17	2	20	3	1	5	3	3	5	17	672	523	344	131	670	520	340	130	700	550	370	160	0	692	1	503	0	349	0	136	0.1266	0.502	1	0.842	0.0518	0.904	0.3836	0.4836
94	94	2	20	3	4	20	17	1	5	3	3	5	17	672	523	344	131	670	520	340	130	700	550	370	160	0	692	0	543	0	349	0	136	0	0.748	0.1208	0.5168	0.0464	0.9122	0.384	0.4788
95	95	2	20	3	1	5	3	4	20	17	3	5	17	672	523	344	131	670	520	340	130	700	550	370	160	0	692	0	528	1	324	1	126	0	0.7434	0.0536	0.8426	0.8776	0.532	0.613	0.4778
96	96	2	20	3	1	5	3	3	5	17	4	20	17	672	523	344	131	670	520	340	130	700	550	370	160	1	652	1	518	1	339	1	111	1	0.7518	0.9494	0.838	0.6012	0.52	0.8762	0.4786
