# Supplementary material for: Hypothetical Outcome Plots Outperform Error Bars and Violin Plots for Inferences about Reliability of Variable Ordering
Source: PLoS One. 2015 Nov 16;10(11):e0142444. doi: 10.1371/journal.pone.0142444 (PMC4646698; doi:10.1371/journal.pone.0142444)
Supplement: S4 File — All experiment interface and visualization stimuli code is available as a zipped file. (ZIP) [file pone.0142444.s004.zip › experiment_code/data/one/parameters.js]

var results = [[1, 1, 1, 4, 4, 1, 1, 1, 3, 3, 3, 4, 4, 3, 3, 3, 2, 2, 2, 4, 4, 2, 2, 2, 1, 1, 1, 4, 4, 1, 1, 1, 3, 3, 3, 4, 4, 3, 3, 3, 2, 2, 2, 4, 4, 2, 2, 2, 1, 1, 1, 4, 4, 1, 1, 1, 3, 3, 3, 4, 4, 3, 3, 3, 2, 2, 2, 4, 4, 2, 2, 2, 1, 1, 1, 4, 4, 1, 1, 1, 3, 3, 3, 4, 4, 3, 3, 3, 2, 2, 2, 4, 4, 2, 2, 2],[5, 5, 5, 20, 20, 5, 5, 5, 5, 5, 5, 20, 20, 5, 5, 5, 20, 20, 20, 20, 20, 20, 20, 20, 5, 5, 5, 20, 20, 5, 5, 5, 5, 5, 5, 20, 20, 5, 5, 5, 20, 20, 20, 20, 20, 20, 20, 20, 5, 5, 5, 20, 20, 5, 5, 5, 5, 5, 5, 20, 20, 5, 5, 5, 20, 20, 20, 20, 20, 20, 20, 20, 5, 5, 5, 20, 20, 5, 5, 5, 5, 5, 5, 20, 20, 5, 5, 5, 20, 20, 20, 20, 20, 20, 20, 20],[3, 3, 3, 17, 17, 3, 3, 3, 17, 17, 17, 17, 17, 17, 17, 17, 3, 3, 3, 17, 17, 3, 3, 3, 3, 3, 3, 17, 17, 3, 3, 3, 17, 17, 17, 17, 17, 17, 17, 17, 3, 3, 3, 17, 17, 3, 3, 3, 3, 3, 3, 17, 17, 3, 3, 3, 17, 17, 17, 17, 17, 17, 17, 17, 3, 3, 3, 17, 17, 3, 3, 3, 3, 3, 3, 17, 17, 3, 3, 3, 17, 17, 17, 17, 17, 17, 17, 17, 3, 3, 3, 17, 17, 3, 3, 3],[2, 2, 4, 1, 1, 4, 3, 3, 1, 1, 4, 3, 3, 4, 2, 2, 3, 3, 4, 2, 2, 4, 1, 1, 2, 2, 4, 1, 1, 4, 3, 3, 1, 1, 4, 3, 3, 4, 2, 2, 3, 3, 4, 2, 2, 4, 1, 1, 2, 2, 4, 1, 1, 4, 3, 3, 1, 1, 4, 3, 3, 4, 2, 2, 3, 3, 4, 2, 2, 4, 1, 1, 2, 2, 4, 1, 1, 4, 3, 3, 1, 1, 4, 3, 3, 4, 2, 2, 3, 3, 4, 2, 2, 4, 1, 1]];
