# Supplementary material for: Hypothetical Outcome Plots Outperform Error Bars and Violin Plots for Inferences about Reliability of Variable Ordering
Source: PLoS One. 2015 Nov 16;10(11):e0142444. doi: 10.1371/journal.pone.0142444 (PMC4646698; doi:10.1371/journal.pone.0142444)
Supplement: S4 File — All experiment interface and visualization stimuli code is available as a zipped file. (ZIP) [file pone.0142444.s004.zip › experiment_code/data/three/createJS.pl]

#!/usr/bin/perl

foreach $file (@ARGV) {
	open(IN, $file) || die "cant open $file\n";
	$file =~ s/\.csv/\.js/;
	print "new file $file\n";
	open(OUT, ">./".$file);
	$linec = 0;
	@mydata = ();
	@mydata2 = ();
	@mydata3 = ();
	@mydata4 = ();
	#"","sample_num","task1","task2","task3","task4"
	while($line = <IN>) {
		chomp $line;
		if($linec == 0) {
			$linec = 1;
			next;
		}
		($toss, $toss, $t1, $t2, $t3)  = split(/,/, $line);
		push(@mydata, $t1);
		push(@mydata2, $t2);
		push(@mydata3, $t3);
	}
	close(IN);
	

	print "length mydata ".(scalar @mydata)."\n";
	print OUT "var results = [[";
	for($i = 0; $i <= $#mydata; $i++) {
		print OUT "$mydata[$i]";
		if($i < $#mydata) {
			print OUT ", ";
		}else{
			print OUT "],"
		}
	}
	print OUT "[";
	for($i = 0; $i <= $#mydata2; $i++) {
		print OUT "$mydata2[$i]";
		if($i < $#mydata2) {
			print OUT ", ";
		}else{
			print OUT "],"
		}
	}
	print OUT "[";
	for($i = 0; $i <= $#mydata3; $i++) {
		print OUT "$mydata3[$i]";
		if($i < $#mydata3) {
			print OUT ", ";
		}else{
			print OUT "]];"
		}
	}


	close(OUT);
}
		
		
