# Supplementary material for: Hypothetical Outcome Plots Outperform Error Bars and Violin Plots for Inferences about Reliability of Variable Ordering
Source: PLoS One. 2015 Nov 16;10(11):e0142444. doi: 10.1371/journal.pone.0142444 (PMC4646698; doi:10.1371/journal.pone.0142444)
Supplement: S4 File — All experiment interface and visualization stimuli code is available as a zipped file. (ZIP) [file pone.0142444.s004.zip › experiment_code/data/three/vals.csv]

	sample_num	vals_a	vals_b	vals_c
1	1	41.567813340369	30.4093970415936	30.2369347551417
2	2	34.1844293094666	35.6787712899726	19.2910702423824
3	3	36.5131070616141	45.1386801390944	30.5602682045109
4	4	42.5534656074776	47.9970801222178	53.3025564647612
5	5	42.8955422674728	55.4056196378868	28.2483409612666
6	6	45.8354347978703	59.7408074235096	36.9435898762864
7	7	44.5982263101611	55.867642160399	61.4599892067409
8	8	21.1626200156207	37.7185304370546	45.6961239342146
9	9	43.8551291469423	53.6054183275487	38.8768741297668
10	10	40.8158695308226	61.0649911873967	55.1351739927988
11	11	30.2788583360283	50.1327985970999	28.0819474207533
12	12	23.8683003135994	51.239597156883	37.0884967581267
13	13	46.2664858625109	57.8716511751148	41.0284602588139
14	14	37.9505428116109	42.6110714998798	22.7038971631224
15	15	49.3774923043023	62.5235070622739	65.5989689778744
16	16	41.613711827273	52.8796338440762	35.7646768104578
17	17	22.5412820892135	55.4835379593707	21.6465178908778
18	18	32.2312077704908	54.9845825145769	63.0781057846112
19	19	36.8821721782482	57.9524982410547	57.951603479276
20	20	48.102564882281	63.3510756327939	14.0173231102128
21	21	43.090747332663	52.2304847424203	48.1425452941972
22	22	21.7404151151489	58.6985274235482	55.58360148219
23	23	36.8035672900931	71.1953776403296	44.0022388596014
24	24	42.8992506309302	53.0029803437835	37.6968181944411
25	25	25.2993179789427	52.2142492071433	3.01156486234768
26	26	48.5035737085258	59.4514821715121	39.3743651640331
27	27	35.3002371724612	45.6965451247407	7.6123047247608
28	28	36.734489312491	50.1706875125057	41.9241749812544
29	29	43.371567718148	66.2946711887207	74.7761709921747
30	30	42.4624232979346	46.6659342830693	3.1677709948267
31	31	36.1133312262645	49.8993970616098	43.4701857026832
32	32	30.2237814641323	58.8513122020416	8.69884911417425
33	33	46.004023305489	53.2511319056696	34.2188075614446
34	34	48.0469299910379	27.4071509848952	48.0389954570331
35	35	45.5715409479344	78.9999485429505	28.2159436373539
36	36	30.2028546503463	59.1015378220535	52.2590385834369
37	37	48.6303388293404	65.0964061272195	14.2210390840953
38	38	47.0115450146029	80.6420143546474	37.0514005272883
39	39	38.5750599609923	39.5698792668458	58.5608471600982
40	40	54.5742517069525	39.3249289422846	28.3175543060587
41	41	41.0553212055246	49.3995657695501	4.8677791488112
42	42	39.4035944778754	49.6693393137232	11.7795732950834
43	43	31.7256664975542	48.3109781392549	55.3411425555219
44	44	50.5518185471545	55.1215540048237	69.158657668138
45	45	29.2117721326156	59.8526720597833	44.2681157457096
46	46	44.3934775843249	55.4980266951941	48.1345422061154
47	47	52.7720193736308	68.2762017097338	37.4269484593352
48	48	43.7005089685387	41.5250369754658	47.4240520473604
49	49	28.727857530879	57.3134169525025	45.3320620503902
50	50	59.1536637078588	52.1440253496115	50.3639900296977
51	51	26.9283834268857	58.1077296380415	-19.4908229447738
52	52	28.4731928766553	50.052912730791	64.3401727964918
53	53	38.1619284862305	60.3820164701362	53.6199720136151
54	54	34.9926088225218	49.8131238679918	49.0629340509657
55	55	42.4643043487414	58.9411674692372	62.4150103236956
56	56	23.8377897024256	33.768899324951	44.9222998843893
57	57	30.6165022250162	48.1889777241311	49.4821204903986
58	58	54.3055390954487	47.7028059476214	65.8549580808376
59	59	30.350712799192	45.7103640481489	19.3229448489823
60	60	33.9722521115086	69.3413811521555	45.2010784399685
61	61	29.9722117490944	44.5789250142622	44.4440232456302
62	62	32.3981110043113	61.5752345532517	78.4444237367026
63	63	47.8269680804139	48.303398524887	35.1120485402144
64	64	49.9307271476344	66.2634486560193	33.3468067232639
65	65	29.3205956118439	44.1631386652406	37.123994115827
66	66	37.0029789027807	48.2925844460473	64.499070820571
67	67	47.5301940417164	58.9655346718821	61.3653013100554
68	68	35.540700178215	49.461257390725	37.8396682125549
69	69	42.2217181946169	60.6528845295913	35.9978099434936
70	70	38.7284972212573	60.9320462318343	23.6504204628948
71	71	45.3372751926785	50.9978856557584	61.6953177732464
72	72	33.3519483447905	50.3032856936518	43.7418037086177
73	73	38.9712137319265	46.2048238639188	8.99483376393722
74	74	46.2971848045107	60.9595418291889	51.532451415764
75	75	33.4094460063402	56.2333778861399	52.4401976539569
76	76	41.9798615935047	51.2164124087555	48.9543585364283
77	77	37.6237023604083	45.7179442555146	40.7029808936037
78	78	32.0047218146206	54.0921232376053	14.8044467683393
79	79	24.9172472658947	45.3220221837311	27.2096062485609
80	80	34.2468528628922	45.048873749811	25.6258982232456
81	81	37.7287263726478	66.8112119635695	45.4739436076315
82	82	39.6226746540116	58.409616385821	19.9057365708247
83	83	31.7632673326928	57.4299220617172	56.8301292518022
84	84	37.7938206960973	48.8006160206319	5.82636899530606
85	85	27.1662658373109	46.4754376966978	33.9671877478255
86	86	36.0415231384437	32.8748033908863	30.0369220910553
87	87	54.172439165218	61.5748703665847	28.9989970561634
88	88	33.7920629307559	72.1692708526516	55.4445759954345
89	89	47.6417395391526	45.3893442118819	20.4726062690647
90	90	27.2408403138682	66.8031063477201	30.0486355323905
91	91	30.6190422853589	44.8815606243917	27.9966926871768
92	92	38.2829314670042	49.4773961631162	32.773272623369
93	93	14.9867131991762	62.0799060801888	22.6873332568645
94	94	54.0780657629659	59.731231646087	30.4221892966192
95	95	53.685045274822	45.3128783810244	35.1494822330273
96	96	62.1713067739992	62.8369757327809	16.9013495680947
97	97	46.6766368615433	61.5780887758497	64.9528584364128
98	98	37.2618533276633	44.8460832161407	-12.6933096489211
99	99	46.2150465228621	65.1538266912564	39.392146458596
100	100	40.7879976846168	58.3421582997272	49.6676506171079
101	101	22.0276823665866	56.6190008757043	57.7870783485042
102	102	40.7799668954483	54.9449486623787	23.9617496855667
103	103	36.8127156348612	57.3528971874891	29.3765593544213
104	104	39.5621859043056	69.9116126924029	24.8070872976761
105	105	53.5289392942718	30.4418573268916	24.4726753615309
106	106	31.8932446097374	63.3941883141017	53.8538311243294
107	107	37.7717933744904	71.2206068816971	53.6467009793507
108	108	36.0402208466944	43.3514755021309	41.0120106828739
109	109	41.5735298079369	53.5320907511293	12.6695840571681
110	110	37.0977907890274	54.3970560606298	69.257558022188
111	111	51.5414376712088	57.2145827531294	42.0608029075039
112	112	45.8820993293596	69.0881686751966	-4.28863051239584
113	113	37.1424085094276	61.666517181849	-3.76212954578627
114	114	39.6861569003963	59.1315847881205	15.3906388833259
115	115	34.8402003455063	52.219628745639	90.7638967750602
116	116	36.1793347801874	55.1881196740053	41.3118012746259
117	117	35.3941874410075	77.875926339802	29.5530990013892
118	118	40.1267864513966	59.4454916780954	47.3670557249203
119	119	56.0936768711462	69.8824077567001	35.5209007817471
120	120	38.8330778040125	55.6653040233206	83.71400619426
121	121	32.0899235654334	51.4678160866066	69.9688156921243
122	122	54.2979329987557	63.5115686167438	33.757512645935
123	123	44.3253969802414	55.7893391434889	52.0103790704715
124	124	31.7757145614366	54.3259566312042	41.7375391587352
125	125	42.0803479093045	68.3833186806352	11.7287768894712
126	126	49.94428565451	56.7109118117749	36.7288176281201
127	127	48.8552150632646	53.3877588959919	10.5618198731104
128	128	40.0012618986226	55.4160227893034	53.2631455370303
129	129	56.9272636644093	77.0851559664931	5.71438951759591
130	130	30.328813802248	62.0576592149041	42.5390413261266
131	131	35.9178154927349	44.2183575027745	40.7793624217958
132	132	49.1815796685291	54.4431254156948	52.6021094254419
133	133	40.0231271005684	54.1509066342062	42.1012978424713
134	134	34.2646811409989	67.8428665475396	-5.45387761148341
135	135	42.826755238042	53.5325687871763	49.4789461943144
136	136	36.4714984764093	51.6471074951369	21.797376154293
137	137	50.8909137485877	60.1013550565804	22.3215176564169
138	138	37.1857355561099	55.2814711644575	-5.05401633364593
139	139	47.4939909661813	62.7149655501366	11.1518628433991
140	140	47.1245197330198	73.6335282407634	31.1512175596641
141	141	32.8137895858901	50.581795042959	57.8270118109343
142	142	45.0397182319897	49.4876785624764	55.1893477915099
143	143	32.4525675676496	45.3107230151172	34.0819249127768
144	144	25.6205623036695	65.5360963758725	32.9700867967483
145	145	33.5109918679693	52.4583812735456	11.8746098121508
146	146	40.548921000864	73.321562896098	-7.20586166856974
147	147	52.8396170251205	64.0323186790209	50.5521000533651
148	148	39.508655919369	70.7459284839608	44.8925362266502
149	149	42.8730449370566	55.0009177102447	11.232181022479
150	150	44.5778000847631	65.9122253300838	32.8224917694927
151	151	36.9113356896341	50.9214390144822	26.3457040111704
152	152	40.225758734615	58.5263718089269	45.3851721664197
153	153	41.4708278291462	57.4950804424571	42.7700872909156
154	154	43.4421388719514	66.4048225382131	30.203626242449
155	155	34.3389262704568	59.8995863984732	31.8462685632772
156	156	49.2767450176089	50.8243822360518	38.2980487768315
157	157	27.4935872483537	63.8996745454069	30.7445268300056
158	158	40.2265971423086	52.2972160248798	51.7413535275245
159	159	33.0819661464123	53.0966898489765	60.6446476049549
160	160	41.3590294378533	57.6130685372953	20.7236414485546
161	161	29.9430364286066	50.4615122729594	58.3643286849897
162	162	37.852283060074	50.1289321256942	33.6099506574675
163	163	29.9620917488299	37.3591734493963	34.6171509847208
164	164	48.2234438578216	64.0417377483539	6.3759538909696
165	165	32.6694989338528	62.676755627928	72.0357159370689
166	166	52.858465462917	37.6188690481281	49.1590493788555
167	167	34.6084291085863	56.2454837564236	80.860384139771
168	168	38.9960575583812	61.4520167541078	36.8399052672156
169	169	39.7042774736664	54.1303147386617	53.6146969668146
170	170	39.0897952675034	53.5857500546538	60.9236270770014
171	171	35.6783011492836	50.1921151438934	79.6922180284097
172	172	38.9191917374338	68.7862484686733	45.0581617555654
173	173	31.7405107585126	67.7222849617561	63.7750060968488
174	174	50.9139897185419	67.6672553270812	8.87601250787158
175	175	35.9504630803215	55.0990834517784	50.4026596610762
176	176	38.8214100034639	60.2254179817435	18.4039993600445
177	177	44.5385033817736	51.8586933072475	21.2093744490346
178	178	21.7688504974937	65.4168859961466	40.0759204897012
179	179	43.7321917090879	67.1851017530443	38.066265578393
180	180	32.1768517020739	62.3092707182789	28.3578273428986
181	181	44.9794399054256	57.5115412273006	38.7324276594665
182	182	45.975516235888	53.6470824885132	79.3466698467529
183	183	34.3524332764691	42.7031828530647	31.5650734778701
184	184	59.0665389746272	50.924577405642	49.3284395996024
185	185	48.2413094093049	56.220981542592	39.1823200720868
186	186	49.6062358706481	52.7917670011049	74.3932470063133
187	187	44.1163004097358	43.6844291921137	8.04008442578801
188	188	29.147221219626	53.8787317608808	16.2024181675308
189	189	45.806057495855	58.2712876086943	16.3516928194215
190	190	32.8008803190682	48.5169116376044	54.9929897018925
191	191	39.5224274867026	48.1559289059551	47.8053186669711
192	192	36.0443222015924	45.2867568232894	21.9496946041397
193	193	37.965364932594	58.3654508516263	41.3466827163189
194	194	70.1560980962505	59.7602585182823	32.4915753606255
195	195	28.7617999560045	66.4469587890186	60.8099732899678
196	196	43.3452199628265	61.561732901307	30.1967202107551
197	197	29.9175240030008	57.6232633421499	37.0447407674964
198	198	43.217446711337	69.8844077565766	30.1001715341499
199	199	46.4411978855634	38.5233680298933	56.7178312300021
200	200	29.1344835694803	52.8627379875518	10.7105505921944
201	201	43.9512663617669	68.6546478213727	25.3281513969277
202	202	54.1799831580794	56.0265914361391	51.2935859183159
203	203	39.479172947005	54.3613673612269	29.4993273507644
204	204	53.8001909745817	73.719005327297	47.4686113456874
205	205	56.3005745222394	40.3208881037436	42.4605506408301
206	206	50.1614630943191	48.2113064223466	43.1414755516506
207	207	37.3890167174416	54.352646903316	53.2455031760297
208	208	57.5525078223925	52.3828752941249	40.0339237166464
209	209	31.2230078472876	55.5932870499879	56.9138973366131
210	210	40.6111084755155	86.2080283856828	52.8891707800438
211	211	55.1400635446393	51.1902181449912	24.1596978220544
212	212	43.2772819578072	51.6092560412825	43.7120325660623
213	213	22.3245823352502	46.837329541033	22.8526759193664
214	214	32.3220901395876	48.3285331345139	43.2064584314889
215	215	36.0909993174475	41.4101362508597	13.7791335881597
216	216	55.9048520083815	57.1795614891805	4.96663755106988
217	217	40.321923115823	55.9212235763135	37.7655169639255
218	218	44.8638985442975	60.4142486572458	38.9892354699769
219	219	40.8657471130482	61.831171341857	58.7454431109956
220	220	48.9590998094788	48.2296707495442	66.4912620228147
221	221	50.5518860311387	74.0657501848107	43.3703809941099
222	222	23.7370655017359	68.1314282598461	36.0798402595275
223	223	50.3800165076727	53.6603872828711	40.2995451375362
224	224	53.2583741441881	55.0749522044179	50.5402461940479
225	225	46.7198054992598	39.8890388854369	6.01587422604133
226	226	33.0628290882521	44.7373409543989	43.3903320813945
227	227	45.3402934868742	43.2529194614802	47.3374134866021
228	228	35.8985080644016	53.4485222319176	47.4508192654949
229	229	46.7674996462076	61.4894337155212	50.905506563724
230	230	35.8690567655581	69.7826026271914	44.3527977663842
231	231	58.8285910900085	66.0332353902859	20.2006673508571
232	232	53.0170198638784	55.7062418666021	29.4606526600594
233	233	24.406897353808	70.1805392940564	11.5873685091435
234	234	29.4616211093513	58.5790267208302	40.4701559253094
235	235	52.2957329139188	37.1076878861226	53.9818534874184
236	236	42.7554874927609	63.5257813586371	34.9277310304242
237	237	46.247588935292	60.3080480360556	66.9067673392236
238	238	43.8961686887972	55.8540140604848	73.0546742208876
239	239	30.1849750234705	62.3480225974228	41.9557103766259
240	240	42.334753408191	53.752367282594	9.24533648579057
241	241	34.0773881557566	57.5335151972168	34.7688000756782
242	242	34.9504918644723	53.2621888924103	23.8660716427121
243	243	34.3276366368026	50.588211353587	49.9932756715827
244	244	34.1289763663371	67.612496123402	35.7183910008357
245	245	38.1181617769003	27.1338782612386	31.4691783487382
246	246	42.2954525976332	59.0710350733289	27.2084865460179
247	247	52.0657043404257	66.1990339664788	33.361071635069
248	248	17.0441804376411	43.0542489935517	24.6394961363809
249	249	49.7449175051267	52.7649398107823	51.7218997053792
250	250	21.2267008399858	43.5371647595108	57.6548452756787
251	251	48.4867426136821	47.7310635930252	60.0386477863994
252	252	55.2991300696638	45.6025667805134	20.3705916237456
253	253	51.2444869148371	61.0965173629738	60.872640884063
254	254	25.0517635686886	52.2611155989585	24.6889009577977
255	255	44.9571112142938	43.2785350885234	60.2832999622102
256	256	31.2176548810394	43.1410394598607	29.0726127509007
257	257	33.2618336285191	51.9203436770529	1.12895529100341
258	258	58.0446240445986	46.5175834045641	34.0932982050098
259	259	29.8060607676953	61.459700030133	65.8147856068478
260	260	34.0840184975436	58.990038721119	35.2077568862966
261	261	52.0122747437966	68.0628287322252	21.08296435973
262	262	39.8714122388314	49.2199474622582	44.3002670781905
263	263	47.7248290940882	33.4697795661606	35.7128470223629
264	264	34.167164727578	45.4660232438258	24.4130283155825
265	265	27.2490231352433	57.0206122249181	-14.8825939744191
266	266	39.4843804475013	66.3909284513846	39.7022285022752
267	267	46.6183090223826	61.6427279108288	31.6433325159309
268	268	63.4696036272385	65.006570987378	25.7603771254243
269	269	40.3038872753955	66.4471453170633	35.2989346347317
270	270	51.4367945598371	73.0909753848945	45.754801087174
271	271	42.1327382065805	58.7605574481559	39.2017947586004
272	272	29.6660366745037	70.06329887898	48.1324451536723
273	273	55.2259668384788	73.6124925465193	51.2898969739884
274	274	48.4119731602007	56.126716784432	50.4157267558179
275	275	56.3820311419076	43.5000552673064	23.5924733539792
276	276	39.2666373479869	53.6989600342005	26.9996459184587
277	277	57.2575104471203	58.5226893159768	37.7819501483709
278	278	41.9641188671633	60.8555586460657	24.7458904818814
279	279	30.1782967046031	39.7194446249259	22.3077052616229
280	280	10.7549329638692	57.5435456806639	17.6241547964508
281	281	51.3784667370961	61.2639556177748	59.1309602615634
282	282	39.1222368004545	63.7913920208694	81.4722957685643
283	283	34.872226026217	32.1208010490457	55.7047011781941
284	284	41.3225141014701	54.1313390656083	24.8655649397473
285	285	31.947060795327	54.5842760560114	16.5171163099979
286	286	35.8789339007258	60.4178749717369	21.5929889251114
287	287	37.7926877553719	60.3345349725484	52.6864197743879
288	288	33.0557093056881	57.8897109201478	60.5557262621576
289	289	53.1828075799579	50.7060050375526	53.4979711045333
290	290	53.2101115609087	42.2597147858887	38.6417546919325
291	291	29.7321883837806	59.9712926838185	-0.0321757778974217
292	292	47.9031188418644	39.0905577245332	27.5092928828809
293	293	44.0864893061606	40.5737477696683	19.6239562709631
294	294	33.3888824404513	48.9616412546068	73.7678866200341
295	295	30.7048103110294	62.0659620720368	29.8185867936923
296	296	42.6506787454632	44.7912259642296	55.2756230761017
297	297	34.2763681916409	62.7344801625298	45.8675337571072
298	298	28.2248753909459	63.2994112931747	43.8999147883061
299	299	43.3217981022076	54.2454526493864	62.6628281755332
300	300	41.3628207998707	32.2237250121945	15.82671618442
301	301	42.7914477730189	45.1132160503332	26.2004708550373
302	302	37.2291094923723	53.4066529858174	59.7876172881798
303	303	20.1349622302713	49.8884269672863	54.3224009762169
304	304	31.6334141564118	40.8351534631926	59.4000801614243
305	305	34.9841455914747	57.6100880662606	63.4142631737826
306	306	27.5724137938013	53.6143302145786	8.11643064567372
307	307	59.6600178741946	76.1328497850724	34.175693278211
308	308	45.7845002307232	57.7461187338711	62.1449456955551
309	309	54.4985122995578	55.0543858596247	25.9794336268166
310	310	34.6630944029013	47.4561498444293	48.4244196050688
311	311	33.9393928284099	68.164693660578	45.5156118160531
312	312	29.7725546559668	60.0868818303503	43.0026950502092
313	313	46.2026976550903	63.6525942882754	27.6058667882756
314	314	29.1463820902095	57.6238940747478	38.6859392942491
315	315	44.8041982644058	46.6102964953837	63.8691480759698
316	316	38.0440685814291	43.0925431159235	49.3291806330702
317	317	54.8214087193417	59.1073153446464	37.9505391198457
318	318	44.1600152243572	62.582354326021	68.0320450702889
319	319	38.4518223902645	67.1233678668595	29.1437320306839
320	320	41.7918270763105	59.825815329538	20.5067907139333
321	321	33.6092464000726	66.8261566557652	42.1807223419959
322	322	28.173518751306	64.7628942205758	44.1204452506843
323	323	34.099202525255	55.1603372515272	32.6094549458655
324	324	45.6320967349257	50.3531146047842	66.9754655031573
325	325	33.4476634781572	38.17532216655	20.9659977193993
326	326	57.4233414098754	56.461642211221	51.1649270425828
327	327	17.3933085159722	66.6619009812635	34.6098954197929
328	328	49.3120683379484	57.3802781725037	35.1259445556692
329	329	26.8649584518109	45.0074749283122	35.9947461508372
330	330	38.4402451760189	66.3024637064125	50.1014385469204
331	331	44.4970668816324	72.363998840244	39.2894317660968
332	332	33.5699729931191	67.7140560767505	37.911043024619
333	333	51.2190238350054	63.0509448132988	15.156661030913
334	334	36.822035898338	59.4573428793137	76.7551715572064
335	335	45.3416961293059	59.4334672306986	39.0835626737386
336	336	29.6876895822101	39.1823361972705	12.0508403380417
337	337	27.4849977557996	54.7934035927231	53.0617319893024
338	338	54.118119180682	65.861107745504	63.6375122737322
339	339	37.7633292055655	37.4997555935711	45.3145386102094
340	340	28.5763162660364	56.974923105719	38.1780875721146
341	341	34.9294959574845	46.7148339144811	44.3747515239198
342	342	37.0671388896519	60.6224537717041	44.5598570474196
343	343	42.860323648353	45.9352525379895	30.8968015293022
344	344	53.2440125138414	58.6925770665638	61.9188607342082
345	345	47.6150427954793	72.9774487061502	35.7122169494957
346	346	41.301253714364	56.424124294963	28.913235026449
347	347	47.7496457240319	86.4304985338992	92.9245007693239
348	348	40.5543506871672	57.2154347159033	74.6992963602086
349	349	38.3126975839938	60.1335723919185	40.7147356977128
350	350	46.8465509948071	57.5707604758575	40.8906957442172
351	351	50.7362420710792	58.2373668794819	7.43657750302469
352	352	55.9527868090611	55.9831589296676	49.2830047387843
353	353	32.1748360713454	62.0091292879721	35.2339435641231
354	354	56.6491546985926	55.6331957397932	31.123797225022
355	355	52.2175703828632	64.6983574597617	42.9606863488826
356	356	29.4363545446014	51.192575609518	47.9479386920637
357	357	60.9988549624174	36.5551969331044	58.6195838855332
358	358	40.6159963314484	72.8677783793184	25.3246866547607
359	359	46.1972771158002	56.3444988340556	52.4913375389379
360	360	38.7013720560138	61.2441060024876	32.0041358486205
361	361	56.2884817318735	53.3393654071736	19.4278452393118
362	362	64.7950060564263	59.5093600801533	68.5296269554697
363	363	48.8940660304922	47.8478798556262	51.7068161072048
364	364	27.7022061739897	67.5185673901871	23.3732232561485
365	365	51.545596044359	58.2403936746673	25.7596108154294
366	366	31.0005299562431	50.6433137726881	18.8072890597182
367	367	36.6428135876514	64.331437313423	15.4587537593322
368	368	32.5898841636616	46.431279589564	33.9028692666174
369	369	43.1682096088947	58.3420645735137	79.7917777464844
370	370	46.2151614299939	57.268137563419	24.3755316469513
371	371	44.9388199650328	42.4280812176545	68.3268347727702
372	372	51.0598324390839	41.1540451234429	34.2556318148472
373	373	43.3688067309336	56.6858019553193	41.1722720915603
374	374	51.7310827414079	46.4481322666468	29.0557402316993
375	375	41.2479120317964	54.6075678636875	9.59258518185683
376	376	42.4006564158684	43.7985894751537	38.0488244927464
377	377	33.7785798479655	52.6933834631776	62.0739768043571
378	378	35.7047473641175	64.9989605740389	56.3094263544453
379	379	43.5606675102591	34.0070357550761	23.576406600399
380	380	43.0888159064331	71.3853395932723	55.605632699422
381	381	29.9303641707763	41.1601977547471	39.872945505482
382	382	31.7866942230033	44.2752417797107	55.443338209694
383	383	47.6617391988442	57.1045880653972	26.5538955201356
384	384	38.6320302520026	51.4979247325282	21.9332805738341
385	385	41.478919968654	51.2277798063219	30.1129454307052
386	386	33.8252166849084	66.4295250544729	21.1209938620834
387	387	43.9118634073277	39.5935186232873	18.1462027380073
388	388	30.5972114367889	46.9069268854619	47.0081450845377
389	389	34.3336068865309	42.5912257966243	63.1358423280192
390	390	53.2333506461797	54.2560183643077	44.7283869731355
391	391	33.5080459281611	50.8935415512144	55.6342258993822
392	392	53.1404823325535	58.4631338238504	47.3380297347724
393	393	34.48052349231	66.2889446024031	24.0328408982546
394	394	39.9913490074548	45.869955314053	26.7395311189543
395	395	50.9066521403488	38.2783398613219	3.53906033862535
396	396	37.8591578292231	55.22312831913	47.3164908494692
397	397	30.1020879272407	42.7001201044594	39.3613560411268
398	398	20.021344143686	68.4903263217871	56.877388694509
399	399	46.9109837598294	47.5320156968164	54.4573745770603
400	400	17.0767844148032	41.0570326671142	3.99090052921517
401	401	45.2362194780316	63.2701509409187	44.0408776573263
402	402	40.8868594468182	52.5858374059487	47.5298954280744
403	403	28.0735787135186	42.4322381804381	68.0366083632597
404	404	39.2481230579991	55.8151984016732	26.0449783268593
405	405	49.8713000065237	69.3030609709836	25.5731302385391
406	406	49.7442502892555	62.5160446630613	32.4997112191794
407	407	22.1640063029369	46.2872001091976	38.1926540874797
408	408	32.6467977178357	69.1451250267869	41.0738168144193
409	409	32.9596349818647	48.2394754040607	67.2914674593094
410	410	41.8159778912969	51.2042679055974	39.5938728367204
411	411	46.2406125009337	60.8906181688586	19.2965008557099
412	412	32.5559828347985	67.3862654973153	34.8172046935472
413	413	49.8871403384428	60.3048865343134	-5.52361911522774
414	414	32.3319710144786	40.2555158966592	20.1887245422827
415	415	44.1198965809052	52.3011242785697	39.5561169018073
416	416	55.386304414825	57.1682786617008	47.5287639987689
417	417	39.1069044647038	71.4821661775061	28.7723958029281
418	418	56.2314710859416	45.6755779520319	29.8897938742264
419	419	44.0094478977976	53.9609982591162	47.8505543718586
420	420	55.4265820137707	56.336432882141	24.8265064615483
421	421	27.1603854808782	37.2246363576906	39.1829801447367
422	422	28.585430405034	47.1551140459865	30.7309972357411
423	423	34.7940122247865	30.6386224414032	42.7969007043399
424	424	29.2581009516195	62.0573220032966	40.7959034168853
425	425	44.1702427250091	57.3133435267193	44.3014607269399
426	426	49.6174794314859	51.0023445125508	29.0139065154551
427	427	32.9417037551941	57.1030738355744	80.2089476160346
428	428	43.4339671486727	67.4918026528369	77.027412869462
429	429	29.9664212509296	47.8050862364243	4.03669475387571
430	430	34.0714564724765	61.9852212305806	37.6599622073937
431	431	35.807979701606	46.7186753479836	26.4419929624447
432	432	32.971998966367	66.9929540318417	69.0794466841872
433	433	51.0216175666571	43.5928647685812	17.419584297582
434	434	50.8997054098128	46.9755093358582	30.1949743319467
435	435	38.9166645822637	57.9494292542127	-0.821602674751361
436	436	39.2011888770132	47.370762764282	33.9265032353878
437	437	33.6579856962625	45.9158713512326	22.8222820161899
438	438	24.1385552469788	55.9384525397934	42.5749499961586
439	439	41.4266921278434	77.0289523966861	39.7581865324522
440	440	48.9429913319459	55.7000693301611	19.3501361272733
441	441	35.5914116887515	61.8483851856814	31.5315685235886
442	442	35.9440099873431	73.6477071244486	25.9511481810692
443	443	42.2863833099418	64.6760114253926	34.9464664145154
444	444	49.4421052392769	63.1438095248378	93.1028628764852
445	445	47.588678235312	58.0974986356122	68.7081686115515
446	446	15.9349324021443	54.8177876960796	35.4343424078691
447	447	37.5588461114695	28.8395032585577	43.8400407022328
448	448	28.1133549734651	64.6450339943247	6.69367753065194
449	449	55.0884077754388	29.3524498921067	13.9160413018105
450	450	41.0563774001642	66.3994952896528	40.1570978984307
451	451	34.1301288864458	70.1885346457875	58.2157763189467
452	452	38.0736750545991	56.6956981935745	17.9480959109859
453	453	33.462888085063	60.6176695403576	70.2989232759333
454	454	44.5425092608849	71.1511344446649	39.9229998704502
455	455	40.3830285843941	66.719910505129	36.4694037892211
456	456	37.1412806471272	60.7480032473152	67.1951879321931
457	457	46.82590622222	57.5595766211019	25.1084799387027
458	458	40.8725167443517	42.8783057886786	85.7982538949343
459	459	43.6923399004108	64.2083458778686	12.4155302151785
460	460	29.4343144803051	63.5302784826712	57.3702072620057
461	461	37.9407592151577	60.0036734263767	37.1129413553443
462	462	25.8299447174022	53.6844047073667	47.9655215005128
463	463	39.3312148323897	43.7445438121805	31.9024331987218
464	464	53.6541170995615	40.3636054310749	50.9952735896108
465	465	44.1006359452416	34.1701457175063	53.8288019006537
466	466	38.0851466774604	60.2319850034035	25.919663459908
467	467	34.9893041604666	41.0080325409816	50.1645749537119
468	468	30.7013099004568	48.3796405476668	33.1644456031068
469	469	44.949746012795	50.7298397089759	19.6792174095446
470	470	20.9005795880175	46.2195433010711	44.5587528335004
471	471	40.3991018546694	55.928115117447	21.8469400421191
472	472	36.1048429240807	53.1401203209776	29.3688638296222
473	473	32.2837261283015	62.1404261882045	41.9831906213583
474	474	47.0136526070342	68.3381033285317	37.2983858083241
475	475	41.7716515554948	53.4057506265379	47.8822114838076
476	476	42.1623177239594	68.621238763117	-22.7140248529761
477	477	22.6090200356333	47.0251485158031	14.2267019897336
478	478	51.264348844433	64.1520820494294	29.0406793137281
479	479	19.6211066697292	65.0408144394707	54.8373805582209
480	480	36.3378508479405	53.3662480967133	20.1564165136868
481	481	42.9272694139361	57.8203265944248	65.0790149133991
482	482	33.1056649789682	47.3162373932532	57.0421999595079
483	483	37.5847951033531	56.8997436312554	25.6838658152688
484	484	53.5030677606214	40.0270905788975	15.6719303075565
485	485	42.2691283914302	59.5056003062578	45.040365774446
486	486	48.096937465841	67.7932162030712	59.5964907202173
487	487	19.8463738737281	53.5207030377387	31.8071463618735
488	488	42.9922280845093	52.4085627443927	42.9832748467845
489	489	31.7599180564426	64.1487211118746	70.6434867535679
490	490	58.1312655481642	49.9641855486116	30.9839070024414
491	491	37.7068758857542	57.2661937029634	50.5578314011942
492	492	37.1515878587849	55.5153170248781	42.5390316159034
493	493	31.9222082189958	58.3523200151928	52.0361749120452
494	494	47.0252970346602	28.493198938316	39.6142945947831
495	495	49.4473010945817	31.4116647611563	44.3107096406712
496	496	38.6175764658173	68.3681577776952	54.5052060956237
497	497	33.5389288091377	62.4413819281283	45.125531546691
498	498	49.3718523442913	49.3460798404746	60.7117200279915
499	499	34.4843851906588	64.6662899601813	76.9058364361461
500	500	41.5089862331108	60.8138787136849	30.004182910717
501	501	27.7660821697356	75.5484873466997	51.8952344380257
502	502	28.621101759726	41.2551070597564	48.6833766261611
503	503	41.5487519136559	52.1038227862563	12.1360132619561
504	504	29.316242409879	52.9635882563352	51.2067378516406
505	505	35.8683355252054	57.2190855531438	34.6141964982732
506	506	39.4132504306886	59.3001796200906	10.98126156751
507	507	35.2034026145369	48.2344571681726	34.8666199932389
508	508	39.8104207629391	67.5598613769879	12.0509176494512
509	509	31.2527229064964	47.2978487001742	36.1250055543062
510	510	45.1203239799902	60.4279057416685	57.6222140863493
511	511	37.1751882081933	41.4361080859107	63.8662551907566
512	512	32.1262754092395	61.3429402337931	39.2883777922295
513	513	32.9934060663093	45.4573110788134	47.672116835497
514	514	40.4226246039097	35.6973308785221	48.2176071363759
515	515	45.4933207019141	45.8971332026665	85.0360810658086
516	516	45.9445830290439	59.5179996501526	38.2429526312943
517	517	46.6782954964283	58.3308435272619	51.3397536519492
518	518	52.8863147847852	53.4139674069139	2.81524391063782
519	519	49.4280379170623	54.5970076337788	57.9955257582109
520	520	37.7896048730624	65.7573867044469	77.4316229589255
521	521	51.4541567531351	34.2067539894995	36.4396239753415
522	522	47.7870772218599	59.7716799048653	42.1489756518956
523	523	49.2786852871128	49.2672004404449	60.1287474487421
524	524	51.7233366209287	57.4766347439872	41.2076691443162
525	525	28.593482627489	39.5742131209229	67.1861962690652
526	526	55.5769386220399	52.7813402184403	19.2428887658654
527	527	51.5413875519856	71.1053209897574	6.97102650557159
528	528	40.6535485887677	72.1119795578581	3.98864375958954
529	529	39.655677132763	70.818196521876	53.4647989362039
530	530	35.5600686851153	42.679561345398	30.7250737581121
531	531	43.7396394377758	48.89353140844	43.798140363187
532	532	34.2514483641527	51.0648166765245	54.0339203008144
533	533	36.7933600614804	71.5329772283198	60.8615889809639
534	534	22.9570397194042	51.0448561800473	59.0524852366962
535	535	35.9403889840121	64.3793375236897	62.0088350198773
536	536	29.8861438670417	51.1416071580868	59.3799547027368
537	537	32.4553257405947	43.568209841776	-4.36100227753487
538	538	23.2413995403831	55.1809487478852	57.6441485307218
539	539	32.3630513561399	59.9717136825478	62.410372248217
540	540	55.8772347900155	52.0037239762603	48.874067931612
541	541	33.7825066060667	64.8385207779583	50.4690859174175
542	542	53.5563558959678	54.673491318917	37.0899095294205
543	543	32.9859008321378	62.3085374699399	48.6579949348564
544	544	18.2760316161591	62.6143673688355	78.238198350729
545	545	39.5262060669056	59.2798177647511	6.84603699470942
546	546	46.3289204297558	59.5388578226945	55.5699790876602
547	547	51.4897755805499	52.8539332796571	66.9397359623538
548	548	52.3516422132822	46.7728338760814	32.270573052652
549	549	45.828875377666	47.6287860996845	66.7491924083992
550	550	37.7678899929927	51.3699564521038	48.8530917497237
551	551	51.2633021785144	66.0712658349698	36.9491163082853
552	552	32.0957269200425	52.923910209387	-1.77303428021942
553	553	45.2343082722427	47.3621961184877	69.6396770715156
554	554	38.98865369788	36.969497973531	69.7036236471978
555	555	41.105452252857	61.8267206055022	35.3308693194267
556	556	33.5991166924702	66.5378669778553	17.3353535815522
557	557	52.548707176595	54.1924018422394	31.2699819436447
558	558	46.6372545070809	48.3401973085668	66.0677534341413
559	559	55.4675249974533	55.4431888621284	5.22971327312423
560	560	62.3916653175548	64.6653810818183	18.9104762986587
561	561	42.2830848259286	59.4754534593033	43.2835940593198
562	562	39.9472927459451	59.8714318439815	42.7595147529132
563	563	30.4332843373687	56.2515748616869	7.14083762138975
564	564	28.4323083074552	44.6849539073633	35.1310696491075
565	565	45.591676783667	35.3823452409829	58.4394061288874
566	566	36.4724064934941	58.6916648016262	22.5483838496685
567	567	42.0648767579963	58.503329376643	33.4375763722159
568	568	36.177905665655	72.7490542438205	62.4626000561514
569	569	39.1809400053896	63.6592666196742	27.2468039489034
570	570	46.0722016713397	58.1807080209105	4.97219300929468
571	571	46.9862288304278	71.2252829276359	29.3513635463837
572	572	32.9455423148387	45.6854554173653	40.401501189712
573	573	51.2132474439117	45.1314913892726	51.88943758766
574	574	36.5623860534431	67.7415235019729	7.74219914937065
575	575	49.624432335637	37.494719014709	45.8441669807532
576	576	50.4645500226871	54.8321460868988	44.3018261568704
577	577	39.7562723054787	48.9669270278993	30.7746078338877
578	578	36.942041167419	31.5466085816134	62.7369907139323
579	579	43.907081898167	60.0080104796581	46.9474608661113
580	580	36.0652849727486	46.3856792627163	30.5406370813675
581	581	50.0221450106894	67.4898402103288	23.8368709979099
582	582	38.2656529464192	43.2901463577718	20.0669963895178
583	583	60.8223796036045	61.2334152493768	41.822523884949
584	584	44.9813505229979	66.8583493952044	61.9605063407384
585	585	34.3694142786275	57.805992221432	42.4360446132653
586	586	29.207580047249	54.8267437294277	51.8130938166461
587	587	43.544670093706	45.7392276009918	30.7063998260548
588	588	48.8406444391394	58.8425547809167	30.8869017100141
589	589	34.2131933260909	45.2940531081878	40.5467525006324
590	590	47.1500752872471	39.9160443509995	52.4392755235994
591	591	32.7091399322277	62.4811793497066	63.7951741174987
592	592	45.5242990363836	83.9720708354543	26.379644354865
593	593	31.5944370904057	44.7817213646322	42.7639512214947
594	594	47.0575740076461	53.0691259746032	23.1340300614011
595	595	41.8436063055438	48.8509693365973	35.2469559714906
596	596	46.4128627497393	60.0642511697972	31.3977096809291
597	597	56.9626642500855	54.317934712458	45.757025460357
598	598	37.2229728605692	60.8625373115596	18.0569044811498
599	599	15.5691570848973	48.7619311148066	72.7591016450264
600	600	45.6163100167515	43.7375795532124	31.8230008239429
601	601	31.2722792102499	49.2625330325153	75.570980039573
602	602	44.8345007995506	59.1778554085433	16.3513818858309
603	603	47.4971213143368	55.5444183249579	-15.2365442267041
604	604	33.299960559845	45.928641797741	13.1038054656602
605	605	40.9685463744526	44.0660439488339	28.9671019895012
606	606	63.2375176069316	42.2912680342316	68.9869078014583
607	607	53.5642723724972	52.2154614752431	48.4958480122308
608	608	51.5716438893531	68.2645373286572	12.7426309499576
609	609	24.6186472193177	58.2041409514167	34.6646169308741
610	610	37.1878276981086	70.1224520092731	-7.88194520765431
611	611	47.768163185151	61.0612404832885	19.7463952194899
612	612	23.9862342481195	41.1926381318155	80.0334776639247
613	613	48.6489604264476	49.2314227965999	33.4775857393018
614	614	36.2132194444887	52.7641887004792	31.8045465250127
615	615	44.7327599550772	54.5904144021358	27.2663095290767
616	616	20.1736217344693	58.4584567952003	29.3146674834036
617	617	33.8557660874112	64.9479119635272	32.8676992685891
618	618	37.3233943941322	54.9352422900113	66.9220985343756
619	619	44.8819648590054	54.7739337476897	47.7364048373352
620	620	30.9476843622946	55.8837104466666	45.5588760519982
621	621	35.7259983575171	59.6149407164574	54.9563617008066
622	622	48.0103489960433	61.0014538037996	26.6150059216706
623	623	37.5122958449717	64.1412319947852	6.70901082118169
624	624	35.5061518975244	55.2825151805239	20.9477239623609
625	625	28.4837442730611	49.7515943036749	-16.8734690889655
626	626	42.1310472394583	28.4258407857753	20.2520665700663
627	627	17.0517727072039	48.4192325692747	20.7682117353706
628	628	66.9164710831955	38.8347594480147	45.1241601280533
629	629	52.494607743812	51.3530707073459	45.5859559710681
630	630	49.4648562161042	50.9890864324699	21.9686033312285
631	631	44.6519532389021	54.5659855151606	29.5552237092785
632	632	38.5410750831437	47.6461146020687	35.0684143803913
633	633	41.4972437778773	25.2903185357023	43.1390946366672
634	634	47.8769896328228	62.3858732421442	47.6552216675594
635	635	30.1311216415936	49.1929986846076	69.3125074021953
636	636	37.4637759437631	50.3760587039241	76.9188222635347
637	637	42.0354247107654	53.5115289781007	76.8752750073306
638	638	42.2594890046437	62.9611195090634	59.6072369470465
639	639	31.0872440703889	41.6361296611858	65.7476001746979
640	640	58.7358921596689	35.3639232330117	28.2340829646212
641	641	39.2825938905811	46.2213463546791	34.2920073269028
642	642	22.1255250897389	34.8741375821516	57.9002110497073
643	643	41.7358840800148	47.2125278234226	38.4090997846141
644	644	24.2005131227942	43.8814553050042	34.9297110520007
645	645	44.2225549412788	56.6095322824096	43.8429255064724
646	646	37.9259439564689	63.2897711898448	28.2369981644654
647	647	22.8807983578725	57.3088177635615	29.6815951636781
648	648	63.463477045594	68.5377435841474	48.2285106962499
649	649	66.747057575018	67.0558060370425	67.9178610091358
650	650	41.7570084608326	55.1445376384933	27.6084775356686
651	651	49.084187346971	62.6328214598543	14.4545574709812
652	652	50.2216958845486	56.6132133702258	17.2987446946739
653	653	56.9614388642979	57.3689046584987	34.7332701803797
654	654	51.2901433023618	44.9102756524281	44.0762943519636
655	655	39.8197405980201	71.3207092168062	47.3709822612152
656	656	26.5301709769908	63.9822171121922	45.6819277041372
657	657	41.0815050554208	55.0562654088341	29.1043458504052
658	658	32.8871005590645	63.466168821289	84.6379115160831
659	659	30.2461098159997	39.0970866982765	13.5162557173299
660	660	25.5816897005741	39.0639376773486	66.7076013678715
661	661	22.53908613962	67.5305382304238	33.1473844183884
662	662	35.9143498044301	55.9511342175161	44.6307169157109
663	663	52.5220003843796	55.6087630219692	37.3876684848433
664	664	56.8856643794694	51.9522112401182	20.9667239929055
665	665	43.2022803847722	46.7329920200181	40.1478467035273
666	666	36.029523068584	72.0687643545054	60.4879169664171
667	667	22.6924368990936	65.0061869945028	25.8064520733931
668	668	45.6883801918921	61.3015206620893	39.6507193834522
669	669	50.1020485362952	46.6692034265286	24.3353414923946
670	670	34.8676567867198	47.345735605172	84.3832618464043
671	671	31.7478829236637	48.7002808061407	29.6544198901419
672	672	44.1073459407277	50.1749774581771	54.8378785800338
673	673	47.8373089251738	55.2858954633302	41.9298972172479
674	674	27.8897339326255	72.2821127449153	46.3522425177882
675	675	37.1938121516012	61.2445217299495	25.4302948369621
676	676	64.6925676825068	43.3525685784063	48.4374810581239
677	677	39.7811908208701	50.4441099096421	20.9505579894735
678	678	41.487497119083	53.0243775133224	22.4013420813569
679	679	24.3994992087233	67.5018868671557	18.3489962405245
680	680	24.1048845491911	64.2976738937519	38.9446856380881
681	681	46.9763435775765	43.2848526681951	8.70034701449104
682	682	40.6448629218544	51.2342099246951	72.5275316303384
683	683	37.6411912595022	43.8206851701888	67.3769966052383
684	684	31.9607199516118	65.5897979557973	20.6965695815637
685	685	31.730945208158	67.396293789785	38.7723355627532
686	686	29.1143654718629	66.2143371009974	15.8613907973122
687	687	39.6133726988901	49.0054085614449	52.8066347393605
688	688	36.032333587339	64.258076416495	11.5647080511761
689	689	36.6721446538778	70.0874192658059	46.5788751390683
690	690	40.2190733435356	53.102559061009	38.6405869919728
691	691	19.191918282883	36.9250812024634	28.8460625490969
692	692	15.828854816278	53.1585474876094	70.2589481084142
693	693	43.1931691569551	49.0796496597111	13.4383708552607
694	694	61.0184954137782	66.1189049044096	37.7480948378241
695	695	35.4059098818374	64.2599990254525	42.357959316454
696	696	40.5450069204795	55.1462568106669	30.5110796312609
697	697	45.4985529701019	49.4392797215456	35.2387120228691
698	698	54.4561250898588	50.2535834305741	59.6279893232587
699	699	49.7825942542076	58.1427330412976	46.3123660213403
700	700	49.4288474415133	47.5532874651323	36.9057125047266
701	701	55.457031538891	81.8591747093367	66.0036341606161
702	702	48.9568078195414	68.9347839376404	15.4738040792797
703	703	38.3141354394128	53.6725431656978	44.3785657161117
704	704	45.1050794269608	69.15081701694	70.7374172315842
705	705	22.2271756305914	39.4585394408663	55.1301110181006
706	706	18.8436625017254	69.9008362092767	56.6820264830327
707	707	43.9068042147624	68.2817183719779	25.5690892024244
708	708	16.4791737512538	52.6864053622812	38.8351503422649
709	709	35.6963360735864	54.3101267563022	50.602794648064
710	710	32.7310382308535	61.4283352272307	35.3930494967173
711	711	56.6316083492462	69.8396300944178	16.4764209424071
712	712	29.3323170570034	49.6450997352727	28.7929814908907
713	713	38.5406003127237	49.2115322682641	59.150047609867
714	714	35.6729919086112	54.4460176197811	15.487165362057
715	715	39.7686009642093	60.9824250937935	42.1615361719141
716	716	48.2950396616749	44.4482198988437	41.5172309949413
717	717	54.3104258858274	45.2313830345122	47.8265110243739
718	718	42.2340604501866	63.4582930159601	23.5496057417745
719	719	44.3705912561282	36.8224976072631	46.5941254634078
720	720	27.4150822418221	68.1225182396022	43.2422367543689
721	721	46.2966569727895	42.2834639443275	51.6154757437956
722	722	37.0359787594574	55.6356335273234	104.364458497752
723	723	32.6707388763012	42.6204390000075	-18.0969541859642
724	724	39.577293013542	58.9175927834957	-7.99114514590229
725	725	42.0827639263874	47.2714019544176	60.3581152325262
726	726	29.3047448576245	50.1157664804221	30.0200029621222
727	727	32.9651228846291	52.548115883166	43.1343985904512
728	728	62.4503551605445	44.6893022383747	39.9290939258926
729	729	48.466248569563	64.1360241334004	44.7203638126979
730	730	29.9186476209448	73.5218477840352	55.4392365841924
731	731	51.3837442243946	63.2641877477099	44.8231165745114
732	732	55.5805860858806	45.6412363064638	27.317724931114
733	733	35.3350704920442	47.4407511148511	28.2651702714123
734	734	53.59315793405	57.0086912770108	0.0148850553128952
735	735	46.5033501345226	72.0248249437915	17.2424759488865
736	736	63.4930540973128	51.7679109702634	-1.06070008009853
737	737	52.2292809645751	34.8785662785826	42.9143284924665
738	738	39.3108282014242	63.345252338278	36.1046222874033
739	739	50.9907705295038	52.7811900999187	22.6597141496039
740	740	31.6184898770083	49.8297914022699	33.7249533784895
741	741	44.4403890384129	77.770672321649	11.5188280275291
742	742	30.2445584840697	56.4835005088233	58.5579842462049
743	743	36.7911795242669	77.4704785474017	18.7864203488262
744	744	35.6790717421745	53.507345320773	52.1933020780635
745	745	36.5023447627844	61.2540835523661	89.0286939685245
746	746	47.4407331648672	56.3909421478752	16.3477056180696
747	747	37.6292975165228	59.9439597087294	16.3745826684244
748	748	58.9642927382254	45.8913893805233	27.9394158316734
749	749	47.8032228229406	73.1086508049209	52.7988070160873
750	750	33.8767060482302	60.9629833553724	65.0960184399606
751	751	45.1101183393026	52.7579783735856	44.3077671689255
752	752	34.0731285303418	68.5184865149397	18.4620095160869
753	753	27.6489088105274	49.8258830693128	83.9053310325295
754	754	42.9844525283313	40.7765375325835	26.2657978733732
755	755	31.7296715708352	39.4484014072044	66.3161390941852
756	756	48.0645440319331	60.6830832479469	27.619121966259
757	757	44.3056502945591	49.6504703133073	63.0686241974962
758	758	36.2845388084548	39.2075445887681	5.57378605673387
759	759	25.5210592213921	56.0739864895557	38.7902472893846
760	760	50.1275215191026	37.6283329595149	87.1474011001709
761	761	45.9187250306359	60.8525880771686	18.3294054519141
762	762	30.4474100412131	53.089933868764	36.896214759258
763	763	55.0528988973966	61.7605446939134	-5.82655631374271
764	764	29.2058596995866	47.6743691558405	11.5880434831519
765	765	57.344288427707	62.2062661382901	20.4475073491944
766	766	18.530579237782	50.9781839796579	39.968142134667
767	767	29.3671958460724	38.8676652563853	57.131791165838
768	768	33.1634759777559	53.3683658930877	30.8686667785748
769	769	49.4712672461749	66.2602019460563	58.8416547858819
770	770	44.8491251455649	58.9369378988923	90.0375113448275
771	771	40.9255942258881	65.3582034138308	66.751339598963
772	772	37.9941166643569	57.0428967609728	31.8543355150586
773	773	37.2432079507252	52.1047606061752	22.7923439221366
774	774	42.5985249097194	64.9631719621751	40.5359536651737
775	775	39.1475922379593	65.8124306514644	64.1046157904569
776	776	38.5910350602369	47.8251424543509	24.9147830197016
777	777	25.2752862140552	57.2852541426007	27.8485452269691
778	778	25.6355087923412	57.0895906634176	41.5326478592402
779	779	36.621396340865	50.8358748028074	3.66810918288317
780	780	44.4258629779942	52.3257389876492	59.1150466140662
781	781	48.6028063872223	54.2864911403815	12.7413276932328
782	782	48.8266217545847	60.2495682850032	38.4555423253591
783	783	33.9435536065946	52.8230590976395	-5.77403640783732
784	784	38.0307978073715	73.3571147848032	52.2218905184765
785	785	50.1671605490028	72.6482507527638	17.9087520554348
786	786	44.5207498181845	60.2083561665916	27.7529582380187
787	787	60.6547760502198	72.6280754251962	35.8601469056775
788	788	32.2097644505942	66.7241648458208	19.1997437215035
789	789	43.6608337690691	58.2177993480811	29.8507292674634
790	790	30.4660749334928	44.5715293484878	56.7522902925912
791	791	60.0408956566368	38.9348495793675	27.5360749490596
792	792	44.7700773216069	42.9721539722547	75.1838009106609
793	793	35.2305262619012	53.1724661182862	20.3109982078198
794	794	29.8576741492452	62.5221761583907	50.185702473168
795	795	39.3962761201181	65.6967799841047	69.7978695956341
796	796	44.3453080899589	64.1361300844765	27.5029861876901
797	797	23.9994697543037	71.0045827011539	31.6113536181088
798	798	49.3090385578899	51.2043166478959	39.0040810749489
799	799	36.2248946759888	41.4455511281003	69.6483323458676
800	800	40.2407163946981	48.3628853729203	24.1359366987933
801	801	16.6979561954412	46.944333804983	23.6866018806625
802	802	50.933879221515	60.4032387867593	21.586764347642
803	803	33.5710925214985	43.312838221994	59.5364389689547
804	804	51.9187999525357	55.532465834431	18.6990824783278
805	805	27.1029165315518	48.8830828330117	63.3005693081568
806	806	26.9631539862784	55.6840022960896	54.9130669420111
807	807	35.798530524622	61.2884064220823	39.1906411798698
808	808	24.4429648415104	73.8349357940621	-0.571036234443618
809	809	50.5686339288431	51.6151595227446	44.7344795292111
810	810	47.049695565588	66.1494804887709	67.7300906917953
811	811	34.7066034203617	44.013065639033	63.3300583772899
812	812	37.3303304489423	71.6670587764728	35.2898594999034
813	813	39.1049023521905	40.9021420116439	81.4496080843153
814	814	30.6446708764324	48.8963109340938	38.148305823547
815	815	36.3776438059621	55.4642964164593	66.1108151185409
816	816	37.1912185630372	47.102592151793	31.9086279566817
817	817	39.9655330918825	68.2635880012855	40.673352941616
818	818	45.1663108320233	49.8773710960324	53.9690899012507
819	819	54.359571398423	71.6306369795324	29.8596404675839
820	820	32.3022755607234	40.1969132330396	50.1803667637545
821	821	19.8214604856527	55.4178798536745	48.6392297999431
822	822	38.2636724221101	61.3880522349237	9.00513155427447
823	823	44.3135129405286	48.0493931126377	23.7066141691303
824	824	49.1823058040238	61.9783040131149	48.8294845618836
825	825	41.4239625535546	52.7902251328606	29.3126143729783
826	826	50.4678277815152	44.5731005363504	34.3974462156686
827	827	35.8711767183366	70.1895948275715	-10.5528839461734
828	828	45.383285093296	39.7948320336121	69.6324980769073
829	829	50.9376174933298	53.519931580329	44.452806805297
830	830	38.6132537510018	48.9432148927916	46.4257765774117
831	831	58.1921463500694	58.2432055954917	-1.12868287407217
832	832	35.7147831133096	64.371268485074	51.1440267992472
833	833	37.2171491432398	39.4323561678095	44.6441513272488
834	834	34.0288092041239	55.2246812778758	64.3727823002048
835	835	34.9301143135773	58.6156731975533	43.0670977227538
836	836	54.1427156033275	32.642385913036	25.8865118374609
837	837	44.1191741074454	50.6004160859977	23.2549555950214
838	838	32.7406067145885	74.7461539475876	89.9646701670984
839	839	51.67060419161	68.3165928557054	47.9226083773218
840	840	40.4534226651223	46.2734952741702	44.2032110030364
841	841	39.1608944712909	45.3472306971538	46.2821970956601
842	842	40.5061953851588	52.3274758053696	1.21696808030223
843	843	46.9075817868253	48.1833617125513	67.4461587738751
844	844	43.2464631911192	51.2429718967717	33.5234175849682
845	845	45.4040527096976	67.9997871664782	16.3898976467842
846	846	55.8974235614563	56.0566044587971	38.1129668529809
847	847	28.3902977388804	54.4896098013811	47.2049977857703
848	848	52.4438561327178	50.5465186487745	22.4683428821829
849	849	46.9891304625075	45.4070026088798	36.6981746849106
850	850	54.7255092850624	40.1912502583878	34.1182271639294
851	851	45.3555120421525	54.6630123858325	20.8363007108592
852	852	51.0241872054527	73.6669399487932	46.4852016985997
853	853	69.1339126838764	44.9036777901402	60.5718289686467
854	854	51.6380494314591	56.3398520742734	35.2418127712275
855	855	53.0499672959775	50.027229375697	10.2153436433801
856	856	44.5420718325653	50.6822679225706	78.1689038474495
857	857	25.8629922539845	69.0158853715151	30.9852544730393
858	858	30.5029074701292	55.3348464635829	9.4977722207237
859	859	47.8283183443208	51.4255347016721	51.689003699808
860	860	56.0501016582013	48.8538721329717	53.6620208443991
861	861	12.8232414599487	54.0506854226414	16.765210646651
862	862	41.4364409852056	36.3728537475214	10.8471086350321
863	863	33.954493041231	42.442433643796	30.9812244062242
864	864	53.5852668136078	49.5281693748431	24.6089385336739
865	865	50.0840665151659	50.9066027064104	41.9913507499731
866	866	37.3561736543098	54.356303592564	41.8143897297993
867	867	31.529552560286	50.8200741062535	55.6541379485408
868	868	27.7429240131491	68.6309197237298	25.267287918931
869	869	31.973802290266	60.8790630065517	26.6356952301742
870	870	38.1574143889655	45.3074053871486	42.9374682033424
871	871	41.5337306884688	47.4202262673368	36.7319555719836
872	872	23.8141861575402	75.8344485540367	26.893038710608
873	873	32.7488106367989	44.035830509007	35.2586363459988
874	874	31.9426972269873	38.510000625903	78.7890959967819
875	875	38.3575837309781	51.9420182566016	31.6083191909664
876	876	45.7983025348661	58.8771080077526	50.4964775945801
877	877	30.4754966051217	50.2130392113442	50.7143935924347
878	878	31.8864933538838	72.990565011677	7.07226226193315
879	879	20.7733161161428	52.3683686329935	50.9460923687853
880	880	45.3464865424292	36.485448723506	22.1804066621834
881	881	27.02231293322	44.2112560309871	28.8316283496382
882	882	42.324054224752	69.1641226325226	43.6887462568449
883	883	54.3043034494469	55.7043744936963	32.5516375846018
884	884	39.4066799445413	55.5146021829023	52.7384715396397
885	885	41.774110590798	56.8674521104325	30.8069698426746
886	886	49.6020125119382	50.9792559300707	60.0480820431889
887	887	31.413186615415	57.5376981207301	38.0588965213768
888	888	47.0261006504993	40.8389112114953	19.2936860097603
889	889	39.039368146459	53.8120470694629	31.5203933592317
890	890	63.0514596794619	56.1103738022171	53.7920004147824
891	891	25.0210984537944	48.7978146546691	36.9395002249144
892	892	47.7380927627755	58.4979849726611	64.1245371287692
893	893	49.7084845678022	72.0032467110911	9.59963780092968
894	894	24.0526080104372	62.9825321864891	46.668422199163
895	895	35.0817969232707	47.3393531553735	25.3565792179255
896	896	30.0390594813749	51.369585128499	45.7241381812889
897	897	42.3867978487479	24.257865050632	34.2089854988326
898	898	40.9129627465629	51.1500091761358	46.2865602874739
899	899	40.4300076857564	61.2898732526658	23.8280799774575
900	900	40.4590745869054	54.6839048878651	27.921013529498
901	901	52.4263962193806	47.1956799166283	22.5226988828821
902	902	22.1377839396948	47.2514989868322	62.6882853964844
903	903	58.9272976353492	41.9510984118941	60.7079359378906
904	904	34.7244316737184	41.8867662633427	24.901171170372
905	905	57.1191788679273	62.5749042942764	68.3278445418455
906	906	48.1796937105434	49.0858587802177	41.3418760701682
907	907	29.5087853066383	54.0511906045156	44.6379235212178
908	908	50.4848289853737	64.6833310377662	27.1938712262212
909	909	47.9833237900274	38.8025134626493	32.6289381006992
910	910	24.5739742388943	49.3468503448	59.7370085364767
911	911	46.746762682511	57.0934219450957	28.4159776175928
912	912	43.8462702970541	33.0299877603325	13.2953957404725
913	913	31.5762522630885	49.1806011268547	35.0248945857694
914	914	59.3551479626654	56.2546524855515	46.9197583156402
915	915	54.2149027486152	63.2073755843856	58.3552001846951
916	916	34.6319527705213	64.6340973855359	-4.99304854508754
917	917	37.4204940162653	44.2031442299705	-1.94960729873579
918	918	39.306802094416	58.6088593507788	20.9772842108749
919	919	43.1458309177515	69.5043125022402	21.0121903631108
920	920	37.6444442121224	47.6589349779703	42.1166271098709
921	921	34.776368638873	47.9930211929755	25.688795447948
922	922	40.1815636255379	58.5170658159896	55.3246420875306
923	923	33.3881347347016	48.6740228626053	38.1734658440706
924	924	45.6584598777471	67.2066883508376	50.6333320295122
925	925	38.4104688600812	60.7952081704888	4.32796647698471
926	926	39.8125661442068	67.2484897016099	-4.98247574878604
927	927	25.7351765709152	61.614623958533	14.3042257054951
928	928	44.5095202238692	76.2481477486597	62.6560722412558
929	929	60.4703048448651	60.0610565785015	55.9746268035509
930	930	53.0787933193028	46.5438827974102	44.3339485625516
931	931	42.0234862650108	51.9250529652294	46.8323337677082
932	932	24.4424948568042	50.1496249950603	44.3707724427469
933	933	30.600113041328	42.3046773415591	29.9340000064117
934	934	47.0726215067422	48.5328248133988	36.9799145393384
935	935	45.1183791005191	58.8351747613301	38.0102484863599
936	936	43.0393721501872	66.4517465393081	74.6448647177463
937	937	43.4810408512707	55.1060804014423	76.2051292838441
938	938	43.7522828941751	62.9505690359769	43.6938802254041
939	939	31.7700283521492	71.0558228362514	37.6237275694491
940	940	46.429766438049	48.0822065681331	26.5768547668938
941	941	39.7980077826806	44.1919776000774	55.160175665091
942	942	31.7334421382267	58.9199808588704	35.2652052236906
943	943	23.0623517817489	55.0191148160943	61.2448227992156
944	944	20.2534038067031	60.1031862627664	0.707630021453717
945	945	45.2240597308122	61.7401624234658	39.0310452826194
946	946	41.8704521319924	60.2253773522889	27.497009693925
947	947	58.3576445508869	50.3098666586602	83.0721580707568
948	948	46.818128184417	54.8287930546097	18.0646158130689
949	949	39.9076522263951	57.3891902199652	19.801265832015
950	950	39.3821077563943	67.3768687561042	5.43697386226742
951	951	45.0653281264162	62.3105506856915	54.1820888299315
952	952	41.2073373785254	64.7853076463615	32.4636620529575
953	953	33.2488410461884	67.0782302962091	72.4531806096778
954	954	53.2944543146728	57.61018650642	33.6519692727376
955	955	26.6832431299885	65.5097060018609	22.6619431224833
956	956	36.5341232978535	59.9711107405644	37.4980365755015
957	957	45.2017831060142	63.1362297287122	69.7244084833561
958	958	30.1671853002549	38.0011344028727	6.27854803875765
959	959	38.8967361717808	68.1288289185711	19.5891198860035
960	960	38.176096027894	35.5795257590368	10.9773958066875
961	961	31.5166939825998	59.3929717596633	78.689944329053
962	962	27.8812485448364	53.4114374359018	66.5337656678844
963	963	17.2703630800999	54.8564731704586	64.3307094009333
964	964	44.0355483085389	68.3076892737979	54.9880418959433
965	965	33.6010309629992	66.1064338987926	55.1731427895736
966	966	35.3091730662513	55.5148292418947	48.0706743866573
967	967	36.8439798883271	52.6002589077215	11.1411957269892
968	968	42.3901213169551	49.5253468245739	31.7898761667721
969	969	16.9523884047199	56.5098575510252	42.641112900828
970	970	45.2722719692695	54.3632613619741	24.9287761478209
971	971	30.7420604612572	50.2234469449497	66.4337197450252
972	972	40.9472390722318	66.2756297818786	-5.35545469608423
973	973	38.9867341746856	47.9484242040374	18.5579298062613
974	974	51.8100329088015	42.5730489704169	91.9771142183373
975	975	38.3536498782653	55.2428556990621	43.0368191376
976	976	42.6194586727692	61.4553768080187	16.7985856833384
977	977	44.1704512255321	50.902711157118	44.7909917189347
978	978	61.5575020803642	42.0343797375123	9.36746568792511
979	979	46.4044171722075	43.5905061305905	14.0027380074872
980	980	30.9706306921649	42.7545382838323	64.941989291307
981	981	40.0203480538353	51.0009354090615	38.4479619491146
982	982	26.3866567791077	43.8227011334883	53.3062668427118
983	983	41.4756101229957	74.6283835406313	28.5761918258477
984	984	45.536143611352	75.9740615726176	40.4076491776482
985	985	32.8923786794598	58.1163974877012	34.9582531307236
986	986	42.0244528092315	63.4317279113747	-3.70473771106531
987	987	44.9946115494226	42.8958417213808	44.5523612726977
988	988	50.8651814763191	62.4216402180175	2.94230778824097
989	989	35.7642132219812	51.5244740772341	57.8573343340212
990	990	44.0444318548891	43.7145490819643	41.0897829737995
991	991	27.6558688763283	63.8609744717233	17.0673528906953
992	992	40.1622914602815	50.1437521502158	52.2206298789854
993	993	35.8885575039645	64.4269976682277	56.3783112106149
994	994	55.4784958699502	49.3875081047331	72.9206140034692
995	995	32.0820044424596	54.4776684201012	7.58424628566978
996	996	33.9712946458067	54.9374624943116	53.6319724781526
997	997	51.1897533536377	53.8999819987509	23.4828124535239
998	998	57.8189054076566	43.3647463175471	18.279067973702
999	999	37.6912394992042	45.0335545177238	20.8779926235455
1000	1000	25.673465462996	58.1569192334985	16.8726316743864
1001	1001	33.565064595968	52.9269390194182	56.6565749797769
1002	1002	28.0377146626019	51.132194057516	40.5314255544774
1003	1003	26.903023161403	32.9849236943016	45.0358697218609
1004	1004	46.0438023126482	58.9981402429331	57.310442413472
1005	1005	34.8777843019823	64.2145698659795	75.3092211506736
1006	1006	39.5849920143495	41.4644657913563	77.4853731394475
1007	1007	23.7922816099108	41.5045381891692	92.9333931804433
1008	1008	48.2242727618538	46.7155522051019	27.0892491914942
1009	1009	33.5489580952533	39.0356356437007	54.8611992278348
1010	1010	30.4717537112904	45.0768293922022	28.8660074778621
1011	1011	49.1139209660618	54.1888461059928	58.6236893756471
1012	1012	52.9703329738601	38.3017577562263	21.3241043220265
1013	1013	26.2573527054951	64.2512011588649	25.9070703438421
1014	1014	48.0231692025726	44.2110570600121	35.0937555939055
1015	1015	39.3637549850745	64.0826680319323	10.2020973659932
1016	1016	47.9995889988861	48.9368568560708	21.6061723467384
1017	1017	41.8655318724205	47.1993490758549	40.9185237045863
1018	1018	26.7162636126295	60.4247440059264	23.9901019746179
1019	1019	50.1387652800412	38.2349451268375	48.9210679493261
1020	1020	46.0482600953984	48.5486133944997	21.1186967275539
1021	1021	40.7988359254431	53.1445279772061	46.4991783102715
1022	1022	27.0193956595364	62.8239392289754	70.6221709794113
1023	1023	52.696267743627	72.1884308802983	53.9443486594012
1024	1024	63.3424168322614	60.5696309110973	41.053990112636
1025	1025	28.4275164398012	54.384904545471	50.0350475998667
1026	1026	45.4368255123423	52.9855856614445	44.0964632843808
1027	1027	31.8882404700493	61.4841970269402	67.1965873650888
1028	1028	40.6880448846504	51.0112897847555	42.8466907650692
1029	1029	39.5861101218826	63.7869092484596	54.6198220868827
1030	1030	24.3108030698001	41.4747145224911	51.5783342069576
1031	1031	26.878618184683	54.7855100023083	62.1916106832372
1032	1032	46.7317238288079	51.8131321404784	16.4636964561459
1033	1033	41.8002427930866	51.194600493771	23.0678236382588
1034	1034	61.2418746600421	58.0250141701343	35.8873548099098
1035	1035	52.0592853222027	53.2563931869829	17.0963997027547
1036	1036	43.389329393291	58.9160301406704	20.3032782899405
1037	1037	38.5641232550075	36.4078333935253	2.05594480909418
1038	1038	50.8284617064057	52.1822705557647	49.7400618597927
1039	1039	41.9075992784648	37.589063415798	25.8755481482345
1040	1040	41.5226025211677	48.5742421817824	21.4396222348707
1041	1041	37.2682395814215	65.9273555487127	3.37404148273033
1042	1042	27.1765700592999	59.0876689678669	35.2702923933795
1043	1043	36.3515623806229	55.1468377847661	52.6813594009957
1044	1044	31.7061537985434	43.2516995943387	64.092924041283
1045	1045	35.4888215284311	58.6845816938142	-32.9705595829506
1046	1046	39.7467746314746	48.3795767799056	52.4899832792697
1047	1047	36.7463784686255	51.9810704258539	60.7057891617802
1048	1048	45.59691456345	63.2821025641843	22.4632693810391
1049	1049	33.7589437715527	40.1158098751535	39.3702332457914
1050	1050	44.1304829004913	59.8700528251182	44.6349979029245
1051	1051	36.527133688078	53.7330399646451	70.0318115104587
1052	1052	71.0498208176094	32.7413740735802	40.6313960462835
1053	1053	32.6730003180537	51.4225818664579	36.5837791497332
1054	1054	34.9712487131532	74.9505983762251	86.585416408588
1055	1055	46.6540450012578	45.0658482983602	-10.2786830592735
1056	1056	44.4146667097276	49.8293646547109	4.42325947189902
1057	1057	47.1027093325493	48.2506610658396	58.1481013548707
1058	1058	43.1645594517849	43.8924291138313	15.4808237329112
1059	1059	35.8679846839856	40.4839185225694	51.3084234457172
1060	1060	51.637506602526	47.0587730355661	60.0663264490468
1061	1061	29.8968675839804	57.0644299713822	64.5347853836197
1062	1062	43.9316284819881	58.4942950322402	5.58089095110181
1063	1063	32.0879352308261	45.7488783503498	63.4225104813858
1064	1064	58.0776135757416	45.2299205709154	40.9326664543974
1065	1065	30.1888921747685	60.0472099052564	17.9177878088908
1066	1066	60.2805915402699	65.9874823220651	48.3119896853682
1067	1067	44.613239280922	59.4743676704523	70.6222395881743
1068	1068	52.6867279302071	71.3191578627969	28.3707078983992
1069	1069	40.3215417246929	42.06218993474	31.3168723079863
1070	1070	51.8689497202531	47.9140155259227	3.79685275379737
1071	1071	50.6481949436161	32.883693167046	48.2464839995545
1072	1072	39.7055302164743	65.3766176720868	63.2998762938696
1073	1073	33.5305539366903	65.8698934339042	94.9160825927379
1074	1074	38.0406611089557	67.2810532891993	53.5037346531673
1075	1075	52.6311004879685	77.4003159025052	9.64331439528655
1076	1076	39.9644996763585	50.5076068965353	83.9269382947865
1077	1077	31.3530946206155	43.023901333934	27.2366928760084
1078	1078	17.612820425727	61.6778134011784	27.6068899100137
1079	1079	56.208068267882	49.1633922892771	37.5675480762713
1080	1080	25.2980651875041	64.3641883750291	41.9104605002855
1081	1081	29.8167580916779	56.8041852687642	47.7702859025163
1082	1082	20.4959128471412	52.9109559032626	-1.78600451232833
1083	1083	51.7863875222871	67.1851829906661	53.166382514007
1084	1084	44.7782916456475	49.8974933747927	92.1029196737854
1085	1085	30.477295647946	38.0606259676311	33.8810625635818
1086	1086	50.3070710608116	58.6561958450032	38.8126413705284
1087	1087	51.2144125626589	52.1447812654818	55.2472107892417
1088	1088	48.7569772306775	58.35260112525	37.9291386134804
1089	1089	40.6977984236251	40.059479126532	24.3893453854523
1090	1090	25.9489916699102	64.6604540118064	41.9056694483818
1091	1091	16.3776651606188	75.0609173811258	14.7143358214601
1092	1092	46.7691109571799	61.1319251791822	38.8475937440298
1093	1093	44.1936285532291	39.6434991019513	42.3656680869432
1094	1094	52.9028821651195	65.81470841062	26.7533892967563
1095	1095	29.8268786692213	58.6508979222832	25.8385023299869
1096	1096	41.4896009387151	42.2186583703757	16.9866283279961
1097	1097	36.3914572495736	50.8081248846549	46.3044841620496
1098	1098	56.9242974968053	41.4662152858906	13.5315727719055
1099	1099	41.3795549171943	55.2549027630183	63.1399872900656
1100	1100	34.0636216503708	67.137065422416	74.9738197532351
1101	1101	39.1941821904819	37.9335373440079	30.2734043378533
1102	1102	34.4279053325094	49.5699531569459	17.8498836019703
1103	1103	40.5735358806886	49.5127218631196	71.2870067049134
1104	1104	58.7865780165854	57.4049019656212	68.8041612324714
1105	1105	42.466272143504	52.5995492542687	66.3725925620949
1106	1106	16.3357884686176	48.1619968514832	40.7690300308286
1107	1107	31.5397833620348	57.746362254085	37.0282856593682
1108	1108	46.5536523168258	65.6273926299193	54.7689150118801
1109	1109	48.8696611944106	67.1568315745751	24.9372210961447
1110	1110	49.6621529460689	50.7549218368005	44.8599383541858
1111	1111	52.7310978330714	48.4348063655053	61.4260756876762
1112	1112	43.6498288181362	26.6858090287404	42.9518055168839
1113	1113	35.7028859009541	58.4819594557241	55.300394511845
1114	1114	40.1023061712129	57.3324748266192	93.7947979556049
1115	1115	30.4171840598891	51.1289743183144	10.4515084932241
1116	1116	40.4922002027556	60.2053820318858	30.8363518724236
1117	1117	34.2837376155365	50.3914234519415	33.5443557698352
1118	1118	18.8371317723723	70.9940245431349	54.8574363662165
1119	1119	44.6293227634948	60.7138254144618	24.6073688106682
1120	1120	53.4366385954795	55.789100279672	72.8993799181262
1121	1121	37.5849723816332	59.2105986502287	32.3243740234401
1122	1122	48.6189231719078	50.4348542137462	44.5492282682982
1123	1123	36.2523741653053	61.383434297236	29.4922326662734
1124	1124	43.9002137658558	47.5363067911522	24.8876155357595
1125	1125	58.0372549483693	48.5289314985735	27.2054105001013
1126	1126	43.408395302869	74.7871052134429	63.7152350573541
1127	1127	56.1730967974915	64.7044889767118	65.315668518765
1128	1128	36.6507576318356	44.5810664247764	21.0782561979625
1129	1129	46.7361054229457	37.9534161275562	71.7415509247897
1130	1130	44.8368081973889	44.8962378946741	34.254325765477
1131	1131	45.4530349483521	48.377573245111	19.7833010091601
1132	1132	45.5428615836159	56.2786251538958	31.9822264403331
1133	1133	36.5687671523875	56.8767266199209	68.5592496225227
1134	1134	57.4219862443003	46.1384325932632	10.1713093443231
1135	1135	54.6302189816316	64.8922780659834	25.1492145641897
1136	1136	35.9556039784032	64.390803095837	27.7419691851663
1137	1137	51.3998246514376	46.4044244762657	67.2494425676929
1138	1138	31.2354319012359	64.2484175147243	18.6246140600787
1139	1139	42.1729356587627	77.9444775822649	34.2357939465869
1140	1140	43.6371917075152	54.2438379701112	25.5286071269096
1141	1141	58.2751365355013	57.7850673884037	49.0636428289745
1142	1142	52.8561028754459	62.1860415892243	17.5394166909894
1143	1143	28.3624175095633	47.8733314274027	89.3779749946906
1144	1144	47.6417664222279	50.7141654535057	17.2951933702688
1145	1145	18.145543991388	63.8928400670935	36.6551755632521
1146	1146	47.2801141486321	43.4652438221754	51.841999019252
1147	1147	47.6061223416229	57.520800905052	27.8854237761309
1148	1148	44.6684443982376	58.3890160189568	19.3876451749078
1149	1149	51.607756790813	55.9278537265654	18.0129297256723
1150	1150	54.6141452822945	49.8028661667707	35.0051985510844
1151	1151	40.019290411616	53.4706584428069	20.806419050329
1152	1152	49.7495888529867	57.3264941674629	57.4725210090172
1153	1153	52.1465105332656	73.3136971783148	16.3624910857398
1154	1154	39.0668068576604	55.7682005273425	23.9456613617061
1155	1155	26.8146185614834	39.3730266916769	31.3710084976409
1156	1156	51.2083139739827	41.7931985696821	11.1570643878365
1157	1157	40.5451485013615	59.6772591261022	65.9390226821112
1158	1158	30.5650780469035	38.7700978678045	41.2212763761027
1159	1159	43.7286989604264	46.3001898922107	48.5930447914884
1160	1160	37.4758727005377	65.7008311125068	46.2935898003024
1161	1161	23.6703721374611	63.1617235311506	70.4963098555815
1162	1162	40.3311012074683	47.4311378746587	59.3083257997309
1163	1163	41.5646556362854	53.8572031263309	20.4325682674711
1164	1164	47.301718944146	64.0470760432029	33.2158911040721
1165	1165	26.0679044501579	53.3835586178665	28.1231692153613
1166	1166	49.2923344910199	65.8567511624199	16.1706997622004
1167	1167	37.9926001552422	29.1902809083585	55.5738623381808
1168	1168	32.2457875141971	61.8320717981232	64.9933652334812
1169	1169	51.6365214027972	65.7179187409883	31.9533970753752
1170	1170	51.9820908950375	50.6710666366487	48.8570264044342
1171	1171	46.1157496185532	76.657123303193	14.9287956080878
1172	1172	41.3289249306247	68.1494698778119	35.92487029232
1173	1173	38.0630686692617	49.955235990545	23.5707929691586
1174	1174	26.462458502498	52.1725481321428	50.4985927398979
1175	1175	37.8648312339089	57.6588028657661	11.2617934429906
1176	1176	54.7343886746334	40.9372668304892	47.7919136295666
1177	1177	32.6141891917201	56.5297075117461	41.0164614819426
1178	1178	36.3725917804333	47.9910169292256	26.3571506063973
1179	1179	29.8529674885403	62.9893169259093	52.4870389048027
1180	1180	21.3469147852471	39.6889792202295	38.0333645658308
1181	1181	41.3258870553118	58.4996838077072	37.5732092101577
1182	1182	41.3171376351236	57.1249144633035	25.4316991801643
1183	1183	39.1471785778575	55.9021804721222	5.05026859888289
1184	1184	41.6715770568133	54.6201472079596	29.3890851946948
1185	1185	46.7612920355969	75.703782532802	59.2890010482551
1186	1186	47.3331009448503	83.1258265074027	64.2328325874379
1187	1187	42.2096469085064	52.7693156771247	23.4242081581354
1188	1188	51.5767177866931	55.6983483113145	63.8387831324332
1189	1189	66.023710936003	58.1666484155825	30.7418183190155
1190	1190	26.9192717730246	58.0674320343078	52.2398539728017
1191	1191	33.946499495397	45.4736080611099	46.2892798587409
1192	1192	36.7588372712984	44.5965044008836	22.217539641289
1193	1193	43.6765324624904	55.3233950190773	59.208236459415
1194	1194	58.058576402663	53.2979847867546	18.4898459545207
1195	1195	30.3313012714396	58.3286282092823	49.5856836279622
1196	1196	39.6328223983686	46.7732094087036	62.7431497375791
1197	1197	39.2287227444099	54.3863987039943	49.4721668609011
1198	1198	53.7927088307559	65.065409147542	49.6988391927597
1199	1199	43.7797120873907	50.6891798589784	62.4956228890535
1200	1200	33.7363074551512	47.6969953954577	28.7230954081568
1201	1201	47.3310407201006	56.3019028088838	-8.43026020350688
1202	1202	36.4634898048623	56.0298972613555	80.1639393910754
1203	1203	50.4932504114964	45.050691692332	41.4027055410181
1204	1204	43.5450167760265	50.133695889927	11.8879566604792
1205	1205	31.6841881671321	35.2921195177968	27.844685448029
1206	1206	43.3635784600544	40.3416769797044	39.5180231407095
1207	1207	35.4000352824683	50.5929617038693	10.0053815499363
1208	1208	62.5635945269841	56.508138941444	23.0937401238174
1209	1209	46.2999645599631	60.7876863252044	21.4419154358246
1210	1210	41.0636040749118	39.0702444739287	44.3159386512682
1211	1211	50.5957777565672	48.7758116834246	16.3195824857638
1212	1212	47.7197999489396	52.3444453073734	61.5032137671713
1213	1213	36.1297376482612	45.5550942418292	47.2325725128994
1214	1214	28.2931482390999	47.5247284783419	32.4858169489861
1215	1215	40.9991992127042	57.1413219150537	64.6039160386238
1216	1216	45.7989661365277	48.3896299521894	52.4555960237114
1217	1217	15.7050202051007	74.9041750143194	29.7922465868772
1218	1218	32.7076348731996	35.1232008279494	53.4146056863147
1219	1219	34.4429963200222	55.9479424104423	45.4194241844572
1220	1220	38.7561242889606	46.069193174902	51.7040334669316
1221	1221	37.4348254084305	58.0549951152796	26.6979901903044
1222	1222	38.3954476910767	55.5509833988239	42.2125813868807
1223	1223	53.4079409266437	57.7192888281385	8.76461720709004
1224	1224	33.8993060881371	63.5086237576147	21.3304115660496
1225	1225	26.9194425170348	53.8502351308648	58.9433913541113
1226	1226	39.3814875628799	46.2937550702201	69.9465530323008
1227	1227	43.323109084574	36.2063336696262	42.7556016131187
1228	1228	28.2546078081286	49.726085821086	36.6383186447024
1229	1229	44.2428493098336	63.8797481379513	22.1784351323805
1230	1230	29.5798366752417	67.3923978076028	48.4743074899246
1231	1231	39.7906926982673	89.0395458529187	65.5232833311662
1232	1232	33.9602623491099	50.6985740998992	52.6393755975142
1233	1233	39.1924070445714	46.1004632367656	37.9467811540395
1234	1234	32.657784933284	42.4690921067981	37.1254898705567
1235	1235	44.7840483666108	57.3253129508902	39.9844538086399
1236	1236	40.4657039347051	46.8438327444248	32.5921693527803
1237	1237	41.1652554170125	52.424806363441	52.398866419571
1238	1238	33.7196498922093	52.8994877630659	12.2067850097489
1239	1239	39.2179985056475	53.834682111611	-1.00555424319376
1240	1240	49.6099511082427	38.9474566936631	57.5971577920045
1241	1241	46.5262866628566	52.9577710270647	60.9042537191869
1242	1242	53.8442164686235	57.9913987439942	32.1392896555573
1243	1243	27.5083559738927	64.5269190964724	47.8299168551043
1244	1244	49.3154474647078	45.6388875461652	26.2072043265284
1245	1245	36.0300285131823	75.0937067062476	48.632626816901
1246	1246	47.6101114099536	50.3491271115285	49.9758818564905
1247	1247	43.8553016377841	47.4902286082366	56.6403475797488
1248	1248	33.614876960044	62.5330165413542	68.768889698226
1249	1249	60.9345130105396	59.7878827805085	17.9838540696342
1250	1250	44.4928755879976	45.0937073933913	30.0203842130714
1251	1251	22.458468212617	62.3870445480672	76.107661308125
1252	1252	52.093640033936	39.898288037363	72.0505556302743
1253	1253	30.3563149732163	60.4076260688075	59.75625208267
1254	1254	47.5816529748661	54.6721663642925	44.4470562774381
1255	1255	18.3164580218119	51.8847586250765	42.5291606107856
1256	1256	27.5828254071158	39.0433527457922	62.1086221345275
1257	1257	38.9776563446328	55.0791354518234	54.7595524830859
1258	1258	42.5607507885256	45.1693972263547	50.0547745557361
1259	1259	34.5094252290772	60.7359236834505	47.4751383525421
1260	1260	24.7909153613435	68.7130705110308	18.4114985062455
1261	1261	26.3703627959916	53.1225068086736	52.4368378861135
1262	1262	48.7011053189494	56.9581554295786	52.2265057025582
1263	1263	33.575258482926	63.1010540520533	42.929330592278
1264	1264	58.1352392477438	71.7460726903102	10.4318694002332
1265	1265	34.615642601822	64.698391189626	50.6151597786717
1266	1266	47.2555316497599	43.4322393062653	59.8568387476232
1267	1267	39.3213184480905	38.8883166475743	15.9912286965292
1268	1268	40.2588903019913	52.4686406581533	39.0862615712742
1269	1269	42.4126019535153	47.6551528193693	65.6395550033026
1270	1270	36.2039387129402	53.167193068427	23.8348234925078
1271	1271	35.9288124083129	39.3860267753931	59.3958877314441
1272	1272	42.5359011433258	57.9353359805357	56.1458262901426
1273	1273	29.2464178797176	54.3458344112829	39.827237882048
1274	1274	54.4112708456555	61.1966923038961	36.266258000594
1275	1275	47.2689333017866	60.9177427377244	55.6589020855704
1276	1276	37.4844270479688	64.5783444573506	26.6130182411666
1277	1277	30.1901488362187	53.5446673392132	18.9124339758329
1278	1278	35.1467187004365	58.5661391378071	-18.3319271949318
1279	1279	49.3323955362722	44.8109351595028	42.1704528438295
1280	1280	45.7502533403142	61.6916926709447	33.5570718843879
1281	1281	40.9711620097559	67.3798481358895	32.6415174237705
1282	1282	51.0331650317061	62.021363620784	43.645812128607
1283	1283	27.1175377974561	55.2848702037645	52.6688708846331
1284	1284	42.5682520779058	45.4625787315841	21.813484183511
1285	1285	38.2208901396885	51.9608840662267	25.7331371658483
1286	1286	38.3996247590904	58.4336465830775	53.4716271201872
1287	1287	57.4717532586863	47.6111313503724	18.7204829488478
1288	1288	34.5525524182727	55.0197697202452	69.9386989501037
1289	1289	56.1575988932136	28.9405752978719	60.0223214914137
1290	1290	44.4325614980116	58.5733316162913	18.5956088293397
1291	1291	49.6093503254829	62.7367054303099	37.6416412997629
1292	1292	53.5742986564737	48.0014428933729	62.452692597261
1293	1293	53.8300143884549	65.9134998967384	59.2877380672409
1294	1294	52.7249407315281	59.6524931059479	34.5376025587527
1295	1295	51.2839793532477	69.4287267460922	5.17244122774176
1296	1296	35.4558528442763	59.3302667383591	10.4210827569728
1297	1297	46.6965161062496	41.6273339111507	29.4442380013062
1298	1298	44.0748867914091	55.6670506725597	21.3864705219161
1299	1299	34.1480239335195	47.9989288286317	56.0108948611423
1300	1300	43.5877948873107	50.8519849359131	47.6206125373875
1301	1301	31.5038796263794	62.971117313265	51.7657616366188
1302	1302	53.911658190366	66.6241484176795	9.60478077737706
1303	1303	31.0804854369069	46.791308077158	49.299088870806
1304	1304	40.4469545351942	49.6176106646302	48.2170560538171
1305	1305	57.6043913489425	53.0411394833321	67.6500890931254
1306	1306	25.5101984567683	59.7884799817928	77.9260901308547
1307	1307	34.8889317143019	53.8059805267047	29.8935097176332
1308	1308	40.7367178589367	43.1284807487598	27.7493112332386
1309	1309	34.8917715473459	46.7641854412316	59.6967390061513
1310	1310	43.1897854377206	61.0420510003067	57.6598229554661
1311	1311	42.2668659488251	45.7739606094067	70.1375145900255
1312	1312	40.8226637024307	66.6015984529547	52.0133164917393
1313	1313	44.5505252576759	70.9603726414482	56.8889506720994
1314	1314	49.1330230751572	66.092464122917	39.2547703838825
1315	1315	23.8868084712022	49.2181655696327	46.3127839274413
1316	1316	29.6194649996125	32.0545953067144	14.0459851032024
1317	1317	41.6022743444213	55.4367258556794	45.1596383188133
1318	1318	52.5080578481153	59.4964451137828	18.347164805911
1319	1319	62.0926546373396	72.4895248349689	31.4299815606323
1320	1320	37.2687128081603	58.6205106433089	64.6621798641445
1321	1321	46.1030875173152	74.2013183368202	52.8946256998103
1322	1322	31.0185928540853	48.2981432381356	4.7963051707496
1323	1323	49.3078311175733	48.8602755580172	80.7390565512919
1324	1324	41.369828327907	55.3302270414592	53.3885104722999
1325	1325	47.0447519633718	56.1340850864857	55.0423981825135
1326	1326	29.1821029526757	54.9361393678644	42.7349592968102
1327	1327	38.5853702006109	56.5887557515166	2.47713082919638
1328	1328	20.889184589851	55.0265954933557	29.4536611082742
1329	1329	21.1415081052559	58.4195161334782	72.5478821718999
1330	1330	49.2781459010418	60.1953136042957	15.8161519554307
1331	1331	55.120232392126	46.6049349871561	31.1423172332191
1332	1332	21.4475304268844	57.3231023526882	53.6810041109658
1333	1333	38.0848794343709	58.3147006685133	29.082199842437
1334	1334	33.1021207543292	60.428296058908	13.1092648668296
1335	1335	51.7998038417184	48.7642753140587	34.0005553490436
1336	1336	47.324133087055	61.1481118275536	62.0863136464174
1337	1337	48.5612435792085	61.4272921036158	40.8360352071425
1338	1338	45.2306689497293	57.3785034941826	49.1013217183261
1339	1339	39.2542230230803	68.1547257191658	39.9596770357435
1340	1340	41.6790390018266	57.2357545211844	6.49403868125847
1341	1341	33.559781199691	57.2277154016279	44.3054657385385
1342	1342	38.9952374583668	66.6682218943874	30.2369926798746
1343	1343	28.6861217613219	64.1693049889043	28.8983904133296
1344	1344	43.3730013635172	32.655557339689	34.3366067638678
1345	1345	37.3473623101137	68.1942302925464	36.7413829334746
1346	1346	27.9528405202081	56.5663688457892	44.5872404578323
1347	1347	37.9086627703073	74.4943160930818	22.9902601487892
1348	1348	32.1999189282895	70.8990279773451	28.4353155417284
1349	1349	47.4359509073289	71.1317541458797	28.3650114890022
1350	1350	25.3997668263854	49.5089401179687	15.4998709509798
1351	1351	39.9327039109743	56.5980276283194	41.2719780488275
1352	1352	37.2405981893204	57.5168861121297	47.3849888604865
1353	1353	41.1197282202856	79.8476876359689	-15.4205865328587
1354	1354	48.9045976093435	65.0469012866783	54.1170578595383
1355	1355	56.3454450607134	59.2341349242098	8.33108485189296
1356	1356	35.1336505477399	53.6430058299171	48.2164363905756
1357	1357	45.4069185879924	41.8873221220968	31.318233206367
1358	1358	32.303902874292	68.5126243465917	44.1744965964187
1359	1359	42.2610920124581	45.4965992637135	71.3782511554518
1360	1360	45.1662823571442	52.9883580865791	44.5342304740949
1361	1361	51.2229423796158	55.771407754423	59.0346154118985
1362	1362	37.1443070737895	45.7595592156909	20.1834315987555
1363	1363	36.6626679223435	65.2923463642884	8.87433085057061
1364	1364	20.0243585561306	53.8709484825758	5.75912470014516
1365	1365	30.6433619874685	60.6646007867139	30.7735872688004
1366	1366	46.4686481321862	54.3656468239548	20.5056713895368
1367	1367	48.6750815692744	66.3365697442054	32.4080090424545
1368	1368	32.7590132283738	69.8171176665347	54.7422507028245
1369	1369	47.6458785378359	45.8666253990047	-15.1278334191939
1370	1370	40.469505317557	35.8857208136028	56.3851917403823
1371	1371	37.0499648957187	64.5819025953989	32.4759617354651
1372	1372	42.6121655311618	59.5620019477432	39.6594111533676
1373	1373	31.2614233332375	44.0168711834038	7.99275505393395
1374	1374	27.2298305436569	45.0303640248943	-1.97226490612222
1375	1375	26.3658360717389	43.9018886450917	39.6766213173574
1376	1376	33.5760687502198	57.2116938614255	86.3517687949008
1377	1377	38.9255128649603	58.0189104927617	45.1243605315679
1378	1378	50.0846794784592	52.9674722194816	61.6323763691684
1379	1379	43.8044769028128	38.3093874229657	74.6010179895702
1380	1380	44.1166987477991	72.6912647255648	-8.45316700424632
1381	1381	28.0909664455412	78.9563776559088	0.63313168624056
1382	1382	53.0637097794102	55.677948510465	52.3857591069051
1383	1383	52.1338109877195	49.5779233790557	30.5385773942204
1384	1384	36.4890543107765	41.4223045277325	33.3932894609213
1385	1385	44.5209702655059	76.5024247267736	16.7879820061679
1386	1386	15.1505329390967	64.2002762344078	22.5599201116604
1387	1387	41.7752458476376	61.5195643599655	20.8585264048216
1388	1388	13.2889033797973	61.1357656405562	45.3097364406136
1389	1389	27.6382679854265	40.627967155622	16.5937269519913
1390	1390	26.4073681436719	49.8233999831669	30.2888269145193
1391	1391	61.2627911323779	77.0174634644976	33.8838871117828
1392	1392	31.5111221533181	42.1510369342946	32.6187537282802
1393	1393	51.0803813936711	47.0638271565259	27.2501066103555
1394	1394	48.1887396237275	38.7078041278443	40.4010744494181
1395	1395	46.0728435341251	54.9664185432215	44.5582138734176
1396	1396	35.984794345781	57.0837653742217	49.3355217409812
1397	1397	27.2584408841322	53.680349546802	49.4288722827193
1398	1398	41.4950865700335	68.227902355819	63.7858958234525
1399	1399	25.4170815725912	57.6613960926322	22.1964980373818
1400	1400	36.3852007813821	67.7575957406657	32.896839488168
1401	1401	43.1464040736257	59.4212105114835	47.0422256474246
1402	1402	22.7554814450064	63.5807879850704	37.1340759850405
1403	1403	44.8476592923176	41.9094364581405	57.3048349464117
1404	1404	35.3040122899345	45.6005311332618	64.072049217246
1405	1405	47.0070380279383	52.6300626754313	65.1874596704722
1406	1406	32.9615311849162	56.4080784967312	42.5665878990851
1407	1407	42.4329930431636	57.3802238824562	55.0833216629742
1408	1408	48.2268691068956	50.2479440081198	69.1153575305312
1409	1409	40.0510710702159	70.0330118555447	61.1418329718773
1410	1410	31.3573577844388	48.2950857887586	45.0716682098973
1411	1411	43.7998203498425	51.4249988841669	45.551591594015
1412	1412	30.9882589330388	73.8474688176818	45.1141393658701
1413	1413	49.4384568117751	55.9853419451244	21.3718292567718
1414	1414	41.8570256897179	79.2434740617363	14.3511789996297
1415	1415	23.9673546745347	49.829482193497	47.6662900619801
1416	1416	40.4170920721067	69.4148715273654	15.5455158462613
1417	1417	41.0859856040032	44.5473880106395	35.2070926023726
1418	1418	48.8837120890821	69.9858640385298	13.7180955294864
1419	1419	39.8683654978833	63.3852179952108	29.0998815866181
1420	1420	33.720788874411	55.8355572298193	95.9396732938771
1421	1421	57.5112461321824	52.8783993139412	26.380081933808
1422	1422	44.9477654616089	49.5037199855741	9.06883447202539
1423	1423	49.1381629657415	48.1326768906536	59.4583471676608
1424	1424	33.8798880934772	62.4685956235578	37.0761553157685
1425	1425	35.0166752135358	54.8431944429957	50.868057359766
1426	1426	51.9396106167779	67.388652483496	45.3281931353307
1427	1427	50.8756023932041	59.6743597864039	35.7626195328216
1428	1428	51.8432573704541	57.9446345872675	66.8137758247998
1429	1429	33.6098498507214	62.4742077355104	46.9111431753917
1430	1430	46.5706801498224	39.3971880460349	49.9886998104838
1431	1431	46.8325614917481	49.8571378578568	38.0038311901168
1432	1432	27.3229306202123	49.2152981161883	49.2530191032342
1433	1433	49.3895613784267	47.4592451282763	19.3567321149361
1434	1434	47.8223500189466	44.3896019095002	43.7522381809781
1435	1435	42.5590758938176	51.4407435696684	45.9627884769331
1436	1436	24.8806988942969	56.8046254711259	48.613393176323
1437	1437	25.0645203550367	55.2338880668563	51.4794427920953
1438	1438	43.5284787827714	68.9454450864862	48.6227592288833
1439	1439	38.647327009067	55.4669980847464	37.0377052118439
1440	1440	56.0894375301136	53.5636533549327	16.2493910427286
1441	1441	33.997582851285	56.5200564438661	91.9926177011229
1442	1442	19.5547648979539	63.3506159200307	16.8855606829556
1443	1443	38.1441104614454	55.8991760890179	52.374455503016
1444	1444	57.0702208893477	50.5083464036298	33.5983106663063
1445	1445	43.6299248657957	60.5507037205506	57.4900085999793
1446	1446	28.0076597666957	56.2873804594162	43.6111007056431
1447	1447	54.6990677934721	53.0112897922143	31.1632874714521
1448	1448	36.4141970391139	52.7932465890217	48.8363978519473
1449	1449	45.0933738143062	57.2224452265556	34.0482172280142
1450	1450	38.076407295432	49.6886259697618	43.8631802238767
1451	1451	29.6109307306575	58.2045100025351	3.18038840488487
1452	1452	35.8146147015901	55.9566666503162	42.6971476019171
1453	1453	44.8122341007458	60.549778687739	40.0264339818351
1454	1454	48.4434409946648	33.1029509206587	21.0766955070992
1455	1455	39.8774301473153	43.3115746074194	8.0383367720601
1456	1456	38.7320641638739	45.5649784569722	41.2017244867313
1457	1457	27.1981840210746	52.0273885576957	44.2999313532719
1458	1458	43.594117597744	52.6047718632068	58.6033250740823
1459	1459	59.5010216856036	68.6876083518534	33.9809559624502
1460	1460	51.6162012751222	60.3466042299354	50.0238560608984
1461	1461	46.6734558488275	65.706164149715	16.9354263434448
1462	1462	21.4286692586196	43.7899298787554	23.0815168788151
1463	1463	40.1878692282655	53.5280232579619	102.549017896062
1464	1464	32.6952449021941	40.7569212363641	17.5748653284319
1465	1465	40.822166210419	47.4667327303204	30.4688025343081
1466	1466	55.2415941558259	55.8738018670746	16.5236079188841
1467	1467	40.7470262288958	58.8996852983749	46.1594830429114
1468	1468	39.4132628224241	54.6277853017497	6.93233030976622
1469	1469	43.4953858620232	51.6841971497213	36.4089974806743
1470	1470	44.8875854969217	40.3679667835094	38.6233728733343
1471	1471	36.0121734023199	54.2723045645863	46.1315347738136
1472	1472	18.2302865371069	52.916202562263	36.4465825374208
1473	1473	49.491674825713	60.2274826915505	61.4825371250797
1474	1474	25.9063110461655	57.9726769972289	23.4088974764331
1475	1475	22.90664844592	40.997925245991	32.3407929072322
1476	1476	48.9051432609702	32.2669254848155	53.2669120731161
1477	1477	52.3598900180304	31.6551597154348	70.7544438251155
1478	1478	49.3540821165199	54.3522966161768	35.8476606791638
1479	1479	33.1648662191558	66.5793768954912	27.1644603281768
1480	1480	42.5843166330437	63.639235211849	19.0865612884321
1481	1481	44.6623719567557	44.5414052902897	44.9923840725132
1482	1482	37.7346321900503	38.553837600143	75.9861379997633
1483	1483	45.4939057704926	44.7316333588261	65.7957573472858
1484	1484	39.694708482131	59.6844747921041	28.8487091423738
1485	1485	39.9361957546921	63.1549617788524	53.211003319689
1486	1486	41.2860933633166	47.6064499129219	56.3235562951072
1487	1487	44.8948838611667	40.6273939092685	39.4958818816447
1488	1488	54.0334806059516	56.5260755090875	98.537372318236
1489	1489	41.3783992732882	48.1887968373586	62.5593374756762
1490	1490	36.2032415844476	56.7434549962395	66.8355936306794
1491	1491	46.501120744582	65.7018445023195	42.0553555310225
1492	1492	28.7568456057158	53.0534416530955	71.9355280512027
1493	1493	33.0670727296204	69.2772788546019	84.2497919905815
1494	1494	51.6073910878866	66.3862213372852	28.4619649506433
1495	1495	28.0754332110991	51.1013019148065	60.0554305104012
1496	1496	24.1902934528215	40.0442077793139	61.5141844332799
1497	1497	28.6426076690058	69.9631196612667	41.8302671270953
1498	1498	51.007603088584	47.0263590938174	46.8829255555854
1499	1499	30.76226385296	29.2663867339196	21.0173699998142
1500	1500	21.424409824279	51.7204653996426	40.3368200106923
1501	1501	38.5131948571959	31.8105975156351	31.7312305703397
1502	1502	27.8815482603811	49.3125442624753	30.8748140506708
1503	1503	26.8478215009924	82.0943546471148	71.0630528457871
1504	1504	50.871502383449	62.7754984428778	28.0915417148303
1505	1505	37.4711475051184	52.1785493091658	55.7425712099523
1506	1506	38.2971992218628	52.5497986940968	32.9811696799781
1507	1507	30.8168793391922	81.1872939159195	34.7568505124875
1508	1508	41.1289702000208	67.4162908284465	52.5944063927692
1509	1509	37.9103332353736	50.049272962451	6.15280625213751
1510	1510	62.1506647407034	47.642659797658	61.3776845909185
1511	1511	37.2756109289428	63.288395969767	27.5640851117468
1512	1512	28.4712562161512	29.4003935653454	68.0528561022791
1513	1513	50.1705597459968	42.2155061484795	63.5228211994714
1514	1514	32.9052488606958	46.6726266717651	31.1237345160663
1515	1515	49.6116771057763	46.5968891437025	22.8003353069647
1516	1516	36.1586744385944	58.5077237954768	58.6625404135622
1517	1517	34.260349452023	51.0999278887151	29.7255067302452
1518	1518	45.2564752066045	63.5156014623689	60.2636913591834
1519	1519	47.1663460054962	46.2558702869586	42.8816120806161
1520	1520	52.0151086766083	60.9126001284121	43.4382361050198
1521	1521	45.5544463304981	36.1719918667872	58.5761982436691
1522	1522	45.0447756386415	41.9001892374981	34.7172414456654
1523	1523	44.5396177163541	50.4063476196026	28.1006932431147
1524	1524	30.8552359345373	46.6075438487057	46.6534051530319
1525	1525	37.6068905504278	44.8960296264282	74.1299662188163
1526	1526	22.0663651811432	38.0513731904542	29.5114168142661
1527	1527	39.5889076822064	37.114125725228	47.7275746585033
1528	1528	41.6308206167684	57.7656488940817	44.3792062313224
1529	1529	27.2870707312427	47.9242616688213	33.3211712867785
1530	1530	38.3976707363739	58.2415392290429	18.4984659169625
1531	1531	47.4166973528915	59.2483719074793	22.0058851284693
1532	1532	22.6289152057159	51.3166937570017	37.7921776348613
1533	1533	42.5744391651178	47.1738513405019	32.4780865316615
1534	1534	21.6225958159313	38.2492489485286	47.5101521620643
1535	1535	43.0219540674344	52.083544462529	61.1998933028978
1536	1536	51.0336447249793	38.6661087544629	43.4741649175424
1537	1537	47.3985747611303	59.0362828330333	58.3682779775327
1538	1538	46.6622977312696	54.2064697352863	10.6765983537313
1539	1539	52.1591361736796	41.2806284632992	61.8051244342723
1540	1540	43.2435028018936	70.6771239899336	62.3145872614992
1541	1541	38.7359485981597	60.423358295699	32.4607027318401
1542	1542	33.0960441109653	51.6639275896619	-6.81897250805125
1543	1543	37.2954863239722	62.7418827257058	88.8645122842834
1544	1544	53.87476090127	54.0823049790233	46.2684837987801
1545	1545	38.3821586103497	41.5612813513023	73.8891109902387
1546	1546	34.3824346484935	49.812613454673	56.1131122015034
1547	1547	46.2124369893966	48.776316087826	32.1224502747916
1548	1548	37.9400986570009	49.7414724974446	47.5103058413373
1549	1549	30.8583524677346	50.5557294074486	59.2754453794787
1550	1550	47.7823794702808	55.7219903423422	41.992069400283
1551	1551	38.8208371130862	58.8251935480143	56.3937828432171
1552	1552	39.7201971415985	73.3124807279004	17.4677078620557
1553	1553	39.525189542745	46.5161836638396	16.8024042402663
1554	1554	28.748032964848	80.609057884795	63.0518433797141
1555	1555	50.8090729437893	73.107285518974	-6.45642144523455
1556	1556	25.8275284323812	58.5249047185369	61.3445503892613
1557	1557	46.6617284956473	44.7458875020271	11.6751216170848
1558	1558	49.5313910581421	59.774648861529	15.6572977335058
1559	1559	28.7209464154029	56.5301944635636	35.8408742682568
1560	1560	18.8210886425309	51.6629606824078	64.3942898295475
1561	1561	33.7752150374697	65.7374236788379	26.2181436441794
1562	1562	52.7735699406488	56.5550914452673	22.773508831756
1563	1563	30.9949294924304	51.9710283395899	35.5592072532158
1564	1564	62.0951766335458	66.774162042334	51.3887015891497
1565	1565	24.2354777968727	44.1523491876809	30.7211257878548
1566	1566	45.2172983881862	49.2745243037241	50.5237168885841
1567	1567	25.8847457616419	43.0121643332652	64.8994398845501
1568	1568	54.4291667909888	70.1707658099098	83.4895543216886
1569	1569	49.3796837113725	46.420125711819	56.4596579618415
1570	1570	43.1126027848071	54.4097716602428	47.90422789806
1571	1571	43.7765759723974	50.355642226086	81.3981633425667
1572	1572	40.358360495473	55.0083416724137	24.951648064292
1573	1573	30.266509027396	52.5706477692782	15.9697743450459
1574	1574	61.0608754559942	56.7878303555133	19.2599545689752
1575	1575	44.9921064793707	53.3753083970263	29.8310179552522
1576	1576	40.3575803793206	69.0373737386025	66.7842439340882
1577	1577	51.7943528507199	47.266500391104	31.8215040390616
1578	1578	33.5449685101026	63.0608590140541	20.510837336591
1579	1579	45.832926932271	56.5751105887536	64.545903601812
1580	1580	41.7760878444376	60.2814247205121	-10.8551744981813
1581	1581	53.6931797408648	55.1896503566254	76.354848658952
1582	1582	35.8167239706227	45.3449714634603	37.25753433334
1583	1583	28.2452004850984	52.0635019554186	8.09834245573169
1584	1584	39.2826917964325	53.7171143730764	44.3839277155256
1585	1585	34.2397703958264	71.5860848379893	43.9160038164134
1586	1586	32.0026337358866	62.4396559656392	1.94129112335248
1587	1587	36.6127727590786	52.3334141167654	28.4587498348492
1588	1588	26.150167905928	50.9233118614256	20.951873498364
1589	1589	16.5597697415874	50.1827456431765	41.7117580335877
1590	1590	39.9134210626071	46.2084039476607	11.5140885333956
1591	1591	36.5199596296452	67.6656902929131	27.7197030132341
1592	1592	35.4592947879021	49.7885699225425	44.3780932360772
1593	1593	33.0400010250929	59.7859533930317	50.599553976461
1594	1594	28.5969660104933	63.5072858878335	43.9448550312906
1595	1595	37.1915517025825	40.5118094458253	26.5984040594531
1596	1596	36.0812349306875	72.4314172850237	35.8066176610272
1597	1597	58.7776389843554	53.5546241676509	29.2615840130855
1598	1598	37.5986189268976	59.30895868448	21.7298300285759
1599	1599	34.9888592346417	62.1392964011356	59.2369514400038
1600	1600	38.2317939990347	58.4658339414415	61.5618552904928
1601	1601	15.5931866184285	54.1369867884329	43.8378458939556
1602	1602	44.812429021085	32.8680849173355	18.9787502352234
1603	1603	36.2869800383532	45.8892050990035	55.2793739704392
1604	1604	59.5006267131846	60.9509743019106	60.9464800832214
1605	1605	48.4354236166934	42.5621293945515	15.3110423554844
1606	1606	60.0677638366044	59.666393292038	41.0341556971215
1607	1607	32.4140714450368	38.3567858384385	5.23044002857344
1608	1608	47.3620282590658	55.7812040616018	55.4143499833791
1609	1609	36.7545788129891	54.9247657350961	44.9735252880634
1610	1610	37.6721232546985	70.3552894383716	28.5850599817125
1611	1611	45.3085181649715	43.9274166386762	40.9093769465441
1612	1612	47.0486108674398	42.8559049795447	0.956099900777232
1613	1613	37.6255749128982	32.5094520136853	43.9470439396593
1614	1614	44.4228761890225	44.9207855207421	10.7139981314218
1615	1615	43.2719480785998	67.6755886479143	65.907101585478
1616	1616	35.8456375348067	64.8269470559907	62.9389140739479
1617	1617	20.6075840813947	59.4257825771233	64.9049333441108
1618	1618	30.4582806601168	58.6612580463302	71.0754419584305
1619	1619	29.3186885583458	54.8178843250841	39.3946605197798
1620	1620	34.0977860241136	62.2482419461179	22.2229391248427
1621	1621	28.0558408232052	76.1437437927724	62.4042736882669
1622	1622	55.766108896695	54.5206790821555	48.6298002282049
1623	1623	31.5910396171213	73.508130375317	38.5268026435962
1624	1624	38.5078741435728	73.6194581247214	39.4407031016554
1625	1625	55.3337447155078	73.8358030157351	13.4202894987542
1626	1626	25.9278481746765	55.2223390606981	58.8549586423167
1627	1627	47.5929449640072	66.2700618861072	39.7055647251596
1628	1628	50.8367623892676	48.2572408308571	4.24147147354266
1629	1629	41.0557693207775	63.1163257265577	21.3699026003654
1630	1630	39.2462901718082	48.4527301311141	40.7019265086581
1631	1631	46.8946699189068	67.3673117166121	22.9574821338601
1632	1632	51.9914341695749	65.0699709436844	30.4307143333466
1633	1633	23.6145673401021	47.582387381065	10.6821546070399
1634	1634	24.06490487169	44.2843623091159	47.9471790564512
1635	1635	41.3460163558235	62.9310240935278	28.8674894331197
1636	1636	29.1649295188209	64.48029671807	72.5175077785841
1637	1637	46.305799137701	63.1115748777681	21.8318288866212
1638	1638	38.3048691790073	45.9724999446719	37.9519703210251
1639	1639	50.6917854643368	44.0148056865071	49.2374597113616
1640	1640	47.649780743007	55.1848289964	22.3185438373548
1641	1641	34.7104218437088	58.2439616765092	58.529235341873
1642	1642	33.2653427691229	64.5731090588454	62.4339254392938
1643	1643	43.2470581028473	63.1292117328351	17.6783226358699
1644	1644	32.0535305885442	65.8445726305057	45.6837120046988
1645	1645	18.3144527731948	49.4499536435573	16.7025376925809
1646	1646	36.8703051033181	49.1177834892186	31.4792322609029
1647	1647	49.3197039350891	44.3580617207394	63.889468336474
1648	1648	52.1246705804236	60.9246865870866	39.3975920427328
1649	1649	35.4399992224892	45.2659641627404	39.8422984895737
1650	1650	27.4555152637272	40.5978234170779	34.6114897417558
1651	1651	47.9857191067382	58.0498926754598	59.4227585077355
1652	1652	54.4341334783905	64.1964252429725	35.7469496764232
1653	1653	44.0207767615637	43.5489689849066	14.0252854550604
1654	1654	49.306049754433	61.8141421638108	54.5524354329439
1655	1655	41.6049802206924	51.1420859935401	32.2394824596167
1656	1656	37.6381450774033	49.9125985832003	10.2669045413172
1657	1657	50.9181441087178	48.7260668142845	37.8929309966382
1658	1658	42.035353853467	66.8835473239342	26.5007646051116
1659	1659	44.051718190447	45.6950171879529	46.4685496892014
1660	1660	54.0986575331948	44.6319270084042	35.1875607902097
1661	1661	36.6694840848158	51.371918009117	32.9024727231518
1662	1662	43.4503896059405	61.5045579532937	52.8191926029777
1663	1663	28.6267912605448	48.5372634087159	32.8204107571013
1664	1664	48.1607451479979	62.7783417209386	55.5907036503966
1665	1665	38.9459606253147	40.6485442581238	59.9793591545653
1666	1666	38.3183180966648	49.9313816695693	23.9240013672151
1667	1667	36.9940529652935	55.6796062035614	15.2545192334044
1668	1668	36.2824581708674	46.3953235248689	37.8905108978511
1669	1669	23.225562423449	65.7678752302505	28.3513596936855
1670	1670	27.3909099074827	52.4641479418321	13.6406643397071
1671	1671	47.85284591774	48.030302223355	12.0090417673173
1672	1672	41.456524926699	54.2039469584316	18.9921505488222
1673	1673	42.3685540540388	53.1833207979959	48.6893949223407
1674	1674	52.4558567981516	47.0993425822418	32.0716263200445
1675	1675	39.2516864122266	51.0444981781296	63.7353123245924
1676	1676	29.8877003602662	53.9749940589191	35.4858933055846
1677	1677	37.0320842623406	54.063314151661	79.0053015068226
1678	1678	53.7388981743773	57.6760086171742	26.8103852054471
1679	1679	48.28276242508	44.1533491609061	30.503349881614
1680	1680	42.7873290356368	55.8019476636439	8.96671701797347
1681	1681	48.51200589429	53.6215783824153	67.4140221476483
1682	1682	31.3810385514574	62.1278168553708	48.9602939913937
1683	1683	54.722672104627	47.5992891581407	51.9564505811776
1684	1684	15.1156508623002	56.3314114159235	37.7347270580656
1685	1685	46.672893124875	57.2086492718862	31.852943758025
1686	1686	43.6499403870507	49.2553878488982	56.7758134124349
1687	1687	29.3567802553769	62.443260980297	56.970210178732
1688	1688	44.4639015582438	60.6467135204096	83.9482280188359
1689	1689	42.1063877535514	38.8661845081281	42.0400908974124
1690	1690	53.1922516458395	83.4648183620225	9.31875294200994
1691	1691	47.3960623409688	44.6887685237487	20.1844268224337
1692	1692	39.2010626786768	53.546504316905	36.1833173387204
1693	1693	50.5354199298512	54.5575017062668	52.9215691924833
1694	1694	35.9620859704924	45.5941354977639	35.9125851482648
1695	1695	30.6257954092779	62.055850497703	11.6250623103029
1696	1696	50.4159792077878	72.7482149764437	30.8857688924845
1697	1697	53.9579290270218	63.2285029368903	24.2117134144561
1698	1698	48.7532621375778	68.9898409312603	32.1579474097187
1699	1699	28.7293115461393	54.1581134833726	51.3793995616637
1700	1700	40.7893376024911	59.7319970810404	40.8223462014788
1701	1701	50.7401542434832	50.7665603446537	45.6593563392559
1702	1702	36.0422147269448	54.362314508401	15.0974377334538
1703	1703	37.1838592620434	48.6782383996455	27.5106614919066
1704	1704	30.5132816384594	66.6715391119808	4.76550703853241
1705	1705	52.7344002694398	59.7471224705108	87.8921931629064
1706	1706	49.9228748443946	66.2330873193537	32.0233563933249
1707	1707	34.0576192475717	51.2160860015845	73.3671121328649
1708	1708	59.5585956534135	41.8570540044578	59.350092218927
1709	1709	49.466912040873	43.6884029843419	48.0452253642651
1710	1710	31.2078016378835	54.3593876059288	39.4344148781127
1711	1711	37.7336331781817	58.2435601003859	-2.70206161822028
1712	1712	34.2622099604273	47.9508316863253	12.3548841491258
1713	1713	42.9624056431214	34.665854632046	16.2969673424096
1714	1714	27.3382705529154	43.6074085164222	65.2348310227893
1715	1715	49.4694978857675	62.9244021486194	30.448108962303
1716	1716	33.2542729725062	49.2449433261939	-4.81952628157447
1717	1717	41.0521959377641	56.4272716697378	42.854556189811
1718	1718	34.1992071363619	30.5523334581272	37.1679517546498
1719	1719	50.1749189978469	43.3507734048399	19.6556779448952
1720	1720	41.4194024894475	51.9869174449307	67.4052988184556
1721	1721	59.491818800942	56.0427812785019	21.2834419236979
1722	1722	44.6108769014267	54.8207360355117	21.1043253042365
1723	1723	25.274342444666	60.9881597534476	34.3500895126867
1724	1724	42.7312738555967	59.2236981513839	45.6436698493182
1725	1725	41.7688379070885	63.0794979798567	63.2514374770694
1726	1726	32.996796339623	61.1799701880264	14.0126258073518
1727	1727	40.5006305031467	53.2999471802446	1.6054350001201
1728	1728	55.1948744765186	47.3456085352566	37.6557654587561
1729	1729	31.1473014564065	59.7347981232225	54.5537048017402
1730	1730	39.6826147756424	56.6794727512511	35.89846621112
1731	1731	39.1467158843974	59.3154391835548	15.8881122151287
1732	1732	39.1013577700704	46.0696790217056	55.180456285754
1733	1733	38.3094541207751	56.9574292512928	32.8350176681114
1734	1734	40.5896914006548	43.8073363231933	15.4380429328692
1735	1735	49.765883930969	42.7681214876575	56.5897206762065
1736	1736	31.9546226484575	43.6646786662257	12.1759345149395
1737	1737	39.5313840683772	44.3847874964666	47.838569500604
1738	1738	41.9303378668006	43.999095627929	45.6357028140674
1739	1739	58.3584690189267	48.1611055391031	45.3047522613439
1740	1740	62.6865148013474	33.6335664079601	48.9850057660352
1741	1741	46.9991217140781	56.8223930941563	51.2604634685602
1742	1742	47.2737472969211	51.2165131096651	42.9553932888362
1743	1743	38.5102001814417	41.1990981429232	65.8131781442861
1744	1744	38.1465608778366	70.1275860763261	4.30449915015446
1745	1745	38.1900383071057	63.5013640431252	-0.817203655265892
1746	1746	28.5263983470035	62.9839135176069	33.0946857494374
1747	1747	40.1773979903969	59.6221242481553	24.986657695778
1748	1748	40.6414641549105	53.1973641233372	34.4427328797668
1749	1749	33.8990813861392	59.0408550454244	46.2157587519709
1750	1750	31.4245547948171	54.9582612683816	51.3791864658624
1751	1751	47.0332521834368	60.2254612020459	32.2095617606078
1752	1752	35.9592764911868	57.1440247919764	2.38800550840726
1753	1753	48.4484381311762	54.3498155646669	40.1552355819398
1754	1754	44.6404935729857	60.4835586848125	60.2162379635295
1755	1755	48.949268877124	47.6951161278439	67.5621752874759
1756	1756	41.7007832039068	36.1942515612224	58.8295808186484
1757	1757	28.1412609163322	60.7728765332826	38.8926435932656
1758	1758	35.5152210866043	42.3436078420439	18.4186244320657
1759	1759	52.3763369366695	59.3964552174937	35.5932689911338
1760	1760	38.1574233558788	52.8919980213214	67.4558846603244
1761	1761	28.7472432803073	54.2153867895162	18.9255935392115
1762	1762	49.6382988456068	55.3171846588786	17.4027727061166
1763	1763	25.7840017942687	68.4613818162995	32.0739338893096
1764	1764	37.0465492448342	41.7782114201932	61.7613021880499
1765	1765	32.5143214140741	55.6740240272017	18.4025051223082
1766	1766	27.4725499408351	58.4288821173312	40.257286913089
1767	1767	24.2882053843847	41.2859127830728	74.83397390369
1768	1768	45.1763231411733	58.6729310248604	41.425257336618
1769	1769	31.5956834637057	46.3257976501532	14.201321100711
1770	1770	40.9590730443646	52.4863123281024	26.8933640759202
1771	1771	19.7449559642641	61.8924773557853	57.0658603153051
1772	1772	36.1441782787508	42.0393604834182	46.5853098678904
1773	1773	39.0205960174013	24.9362051250631	59.537929628608
1774	1774	45.1807059353091	72.8638558282506	-9.81248375012228
1775	1775	37.2870074890096	58.3998290852091	0.885854111313598
1776	1776	45.8883814102604	63.1207554410246	64.8537570218786
1777	1777	34.8200971413361	54.4775441902168	-2.34606744734653
1778	1778	38.784514533281	60.045147536066	32.4272972161585
1779	1779	45.6996594094585	61.1948500241364	44.7883720734971
1780	1780	51.486096813802	48.4568989030901	73.1542402791199
1781	1781	17.0578182904292	59.7961353847339	65.9347594158291
1782	1782	49.1977923902076	43.0875874649058	66.0734331149376
1783	1783	22.939432774469	62.5746632509485	34.0842990809824
1784	1784	39.2631879365872	40.9628916715189	36.5924922269657
1785	1785	27.4580956991841	50.2321684781603	21.6991163235851
1786	1786	24.5020214753992	51.3614121644375	32.0025950875908
1787	1787	50.3609424728642	55.4003722485745	57.3740764741464
1788	1788	47.4701486047927	41.1503122248315	58.3384439626772
1789	1789	39.1614781986998	60.5494336558644	74.7806873834655
1790	1790	40.6095410997174	41.275468252901	42.8756819527026
1791	1791	45.5645675877828	56.7990626057533	52.1086921411823
1792	1792	47.0515296737631	75.47965862326	1.91380084258429
1793	1793	33.515156212427	65.4266752247305	6.48003595177631
1794	1794	42.7364411047419	57.4583735738496	22.4924836019945
1795	1795	51.3863745053654	54.736616700165	44.0159640288087
1796	1796	37.1583636752314	38.6561468492013	80.950492487242
1797	1797	48.8541182929887	64.9716829444369	50.1919179887736
1798	1798	54.3131808315648	57.6389969987489	58.7949380000981
1799	1799	39.0534671974303	58.9560675025119	42.6027903198662
1800	1800	58.9092315281042	66.4251272587391	50.4028260552389
1801	1801	14.8455612147303	66.5197878393486	27.5214357911382
1802	1802	58.9853709939238	65.7281742995835	53.6916141155154
1803	1803	32.020581083263	51.2377287134256	59.8032395032133
1804	1804	33.2902009802123	38.4116322381889	56.3945814279727
1805	1805	32.0426123105019	49.971543401482	55.6983687027789
1806	1806	36.1808322146938	55.2621488322758	33.992477317861
1807	1807	54.7559938177348	43.6793593181242	14.1473634294995
1808	1808	61.6348110906585	58.7694565618662	29.6281472600446
1809	1809	46.5490177012108	45.9430218894032	74.0007461135581
1810	1810	26.0662217016567	65.1014424550088	16.6361840163386
1811	1811	52.3013021780362	47.9902002769322	32.4978787327681
1812	1812	47.7788519705049	58.0539708762439	37.903747399086
1813	1813	29.9328862668801	62.0890464323273	31.7605690727719
1814	1814	32.0483649307358	63.0986114766305	30.0926075217959
1815	1815	36.2228095183121	36.4294390803945	69.5190766387618
1816	1816	61.5269998300491	44.5050204482089	70.7040878769522
1817	1817	25.7771176341627	42.9091332256653	47.2699187406032
1818	1818	29.5133463063238	53.1724993424176	68.7197124403818
1819	1819	31.7909766368208	70.2765421291694	45.0423845479189
1820	1820	44.1371949285728	50.0219452980818	28.7798409167181
1821	1821	44.6470010826213	62.0263055102373	46.3305559045944
1822	1822	36.327310852799	38.4063950997437	27.2680057542236
1823	1823	48.1502402822368	48.5636267420601	49.8427888115446
1824	1824	44.2000482434731	68.1281638057601	47.0850604263234
1825	1825	20.9904719099835	47.6930444275578	40.2929123490713
1826	1826	61.8324230202499	59.8655091162799	63.5293811814658
1827	1827	42.7594690566235	64.9910817928166	59.736866830751
1828	1828	39.2954848388878	61.895493764449	0.69107242295371
1829	1829	47.1110172294117	50.7372401730391	2.73228401467141
1830	1830	31.0775421669816	51.0430468858888	56.0220452719449
1831	1831	47.1460179235746	62.5226969518594	50.3812828660743
1832	1832	36.7238761016466	54.4659558059889	39.5588644352241
1833	1833	57.3216254721799	70.3461789703266	48.4615967962828
1834	1834	46.7084760113842	53.9666587474853	32.1745924788663
1835	1835	32.9865680495852	52.7521933849285	38.9545549355328
1836	1836	23.0610438634803	58.3001443811086	51.9557123454343
1837	1837	41.8131935517088	61.1011634175374	57.6329276389274
1838	1838	49.8058429080735	46.9626100315709	25.3533932862673
1839	1839	34.1384021189012	39.8935403470216	3.32097367369777
1840	1840	52.9203051687621	71.7501524057661	53.7705353311168
1841	1841	46.516382554597	54.8437744278163	43.6797838850875
1842	1842	33.6884859380783	76.6327068497935	51.1235460735975
1843	1843	45.3006635660567	58.6867194006962	36.3673998448043
1844	1844	30.4123220257195	45.2686324420651	41.8237310922598
1845	1845	47.1995275540948	46.6204690536233	24.5539480125953
1846	1846	25.8083054240442	63.4657344623688	31.2550809617805
1847	1847	40.4188389953418	56.1999593432283	43.1376007236784
1848	1848	31.788747675616	63.7279565099559	52.85595364206
1849	1849	59.5690579178164	57.3282160925672	50.350443056063
1850	1850	49.1057156312235	61.2601500723921	30.8387568887159
1851	1851	39.2581022483231	44.9891936527151	50.1427489159192
1852	1852	49.3251413522698	39.8710141524528	70.983597490486
1853	1853	53.0820168117362	57.4645924399965	9.40095543129461
1854	1854	47.4544505995318	65.6152694261338	38.010558800241
1855	1855	40.0170129614557	61.140379351929	44.7709359734585
1856	1856	46.7100301996081	50.4352377126592	42.6205846619524
1857	1857	25.634689336151	42.0306815589222	15.8585924215551
1858	1858	43.9312975409624	38.3064569924242	23.290123900532
1859	1859	32.2298805548929	77.6436335499669	6.73558515922899
1860	1860	25.7627441151598	56.9599952114285	10.1568995954092
1861	1861	39.8968477193927	52.2010496146765	20.1906036525431
1862	1862	44.0073646297718	58.293325406377	35.4060655844492
1863	1863	18.7172855870612	49.2732103066661	48.8503980795802
1864	1864	31.8503588920568	53.682219439893	20.6097568361884
1865	1865	53.3518065871369	60.2772448375157	29.0358657367634
1866	1866	48.835424832936	59.4790802320215	27.5980499899821
1867	1867	30.0407995779929	51.5428099699263	50.9342810361677
1868	1868	52.4222057286505	43.3384278268391	28.6880101714803
1869	1869	60.7529258015735	63.9634266190486	63.6276360224335
1870	1870	38.1855028845897	57.7312448700292	72.4502465418825
1871	1871	55.8390351664384	61.3129572765088	69.9554044003144
1872	1872	38.7246196939837	47.5043006856638	27.7663358790613
1873	1873	41.3926983753662	72.4050984410516	-1.68589098580843
1874	1874	45.9896180621508	66.4685554562276	45.2262641992851
1875	1875	27.8327097711248	55.9731774592918	46.661368391264
1876	1876	48.7795059874964	55.1493766851023	54.5623329512499
1877	1877	38.1282889203183	59.7975194886852	46.0194507946412
1878	1878	42.0199472714538	66.8954055885802	35.3150600199643
1879	1879	45.5238349307087	47.0963282838592	46.2159894695205
1880	1880	43.4773843401346	56.5300167036376	68.2853140006129
1881	1881	61.6227236105293	41.2970170984506	63.9992442337242
1882	1882	39.7087431198832	55.1521405671195	-15.2150428055164
1883	1883	31.3667637218573	58.7165004267627	45.1003064467542
1884	1884	47.2057046447994	56.538336383364	20.6946992208601
1885	1885	49.5872911376496	55.33741786592	48.5840551036765
1886	1886	42.9714343215637	39.5627683099126	47.1983225597765
1887	1887	30.3408031055171	50.2082234848456	39.0839543254434
1888	1888	38.0241229202895	45.3170051588164	43.0691930477682
1889	1889	38.1479712024551	58.6216389602961	58.7474969399935
1890	1890	20.5648215826804	51.2465036193805	37.3831061275062
1891	1891	39.9854705306123	51.7805255026605	23.7547425859292
1892	1892	30.4307002323441	60.4789297697673	44.5206228683936
1893	1893	36.4282986308752	65.3983907984215	14.5260304910283
1894	1894	58.9649406215209	74.1004434199091	30.1143607650199
1895	1895	34.3869774235082	64.4202698612944	38.323213103672
1896	1896	32.3364428750853	74.2371330866619	56.1233685646222
1897	1897	36.147585672053	72.4767615620182	64.0346453082565
1898	1898	50.1684046128475	38.9002807601338	-22.5420816953411
1899	1899	44.1709182711749	71.4345043837938	-3.71191912968503
1900	1900	46.5161419460365	54.4729309849872	26.5836226832212
1901	1901	29.3334656492186	58.2956626356409	41.8646890302656
1902	1902	61.6250730373289	45.5620713158585	25.1829159263086
1903	1903	35.0863995107262	47.4568135208953	55.8689600349655
1904	1904	59.7678051073669	62.010635211119	55.3974456587478
1905	1905	42.079259475687	57.0817052861502	-29.0234806339674
1906	1906	49.0196448005279	44.3959501251384	66.3878760514648
1907	1907	47.9459964069683	46.1348328234526	23.1647312062655
1908	1908	16.5789791281305	54.6903633967287	49.8119266790796
1909	1909	51.4191666494382	66.3085086169993	55.6918749960472
1910	1910	50.604161800135	58.8653030792856	9.27273284496254
1911	1911	33.2183362342173	48.3875829655079	60.7187706953053
1912	1912	43.0801388619062	63.0831652461694	51.6871746095349
1913	1913	38.1240592058817	61.4099040484162	67.8536300633063
1914	1914	54.7532969011781	59.34201657137	47.6079627842859
1915	1915	45.8074253820271	55.965790574606	30.7699839310213
1916	1916	45.1301596526681	40.4321802182024	65.9367553136374
1917	1917	35.9849718242941	54.4827808403705	84.2703252084533
1918	1918	48.6138013200905	73.0438037055598	36.8543882793771
1919	1919	29.6687391546598	63.1299800114242	22.85966545341
1920	1920	59.7179793056672	54.5669587397437	47.1489847330988
1921	1921	55.8441862391458	42.3053057304936	43.7290881128892
1922	1922	28.2275817726912	56.7438201718371	7.4713221282343
1923	1923	42.9553342883411	44.0735046012113	41.964609450475
1924	1924	45.1712791119553	42.0084479543734	83.1456487195144
1925	1925	44.5126757079275	52.2110843287361	41.7607991610506
1926	1926	38.8397417533848	77.7151135690754	27.5775248882076
1927	1927	42.7315316049574	59.8266600564865	23.2943819404509
1928	1928	42.0972687980287	31.8182094817016	79.3824959833448
1929	1929	25.3551697492404	61.3108615700864	9.57523510333459
1930	1930	44.0421200201346	72.0720385756068	45.0199477648785
1931	1931	52.4464783927261	60.4827099052226	94.6947554833118
1932	1932	22.4322625378644	53.4984985157332	40.3475706520378
1933	1933	40.7553631525026	60.2229950463067	61.9904401374708
1934	1934	46.6545748374983	55.529660087477	58.9991676115558
1935	1935	25.0778089618639	63.5844379999386	39.4291065679561
1936	1936	30.3955692112512	48.4505956420061	25.0114635750655
1937	1937	44.0595316951685	59.9894093839751	16.6625094287763
1938	1938	26.5423698458549	39.5201555198584	36.1112076216173
1939	1939	47.3031993852594	49.5149960385353	11.9500402820844
1940	1940	57.9363327680559	58.8439382980674	77.7757102444234
1941	1941	44.7629964134178	65.7040756048508	52.2728415602431
1942	1942	74.4104535590828	40.3312015798202	58.9855317588062
1943	1943	45.4837673797836	54.4773179909838	36.6295554451565
1944	1944	33.6869882381362	28.4793053035598	39.011275709298
1945	1945	30.9460921876218	63.8850676595259	63.9823212222652
1946	1946	46.6613118873617	51.1204635107358	-10.4395433424837
1947	1947	42.3909421971447	46.438934940756	41.5227762293529
1948	1948	34.0320297366277	50.031784262763	66.8196027764274
1949	1949	27.838061541744	76.7792459916368	28.9659926124323
1950	1950	18.7001716941534	58.671023549763	38.2130275826218
1951	1951	27.5761559750898	31.1533182134512	52.3907752144411
1952	1952	58.7304551686588	54.5031398755833	13.8931044479989
1953	1953	71.4290893718593	26.1316209522222	1.06891807378884
1954	1954	52.3901056471306	44.9255952629418	66.2575857337242
1955	1955	59.1702873102585	58.4510312175806	15.2372111397388
1956	1956	19.2159635354371	62.2721717519388	86.3672372464984
1957	1957	30.4887406023137	60.1123537314958	74.3628492888417
1958	1958	44.8804604929515	53.6007807405006	26.1365570565872
1959	1959	40.2283634258584	62.9502133870869	63.123270278961
1960	1960	33.5754463799307	71.2991998959857	13.0384516460467
1961	1961	43.6342542234903	52.3659679690323	31.0679459702651
1962	1962	58.9300020386821	57.6771791935888	36.3037977646224
1963	1963	47.9742323556306	64.1854822885405	56.5027110013932
1964	1964	37.3309833501692	42.9720658144521	25.5061471972469
1965	1965	32.7825898890392	53.5070803620465	30.3794655954689
1966	1966	26.0183938370848	66.8443925232236	37.7673053490645
1967	1967	35.0236442525549	48.2501858446999	46.5646377760283
1968	1968	49.7497422751651	70.773312015902	52.3713467338547
1969	1969	24.0786591358744	76.5869303021268	52.61151379023
1970	1970	28.3742311269524	60.8289529421921	30.5680033792101
1971	1971	55.1273546334169	46.2653956505752	32.0133940863562
1972	1972	37.7765572634104	59.717544387806	9.29876511288875
1973	1973	37.1493152478782	50.6555398077338	44.284155838121
1974	1974	26.4827949834845	63.2455634559669	47.6266931636817
1975	1975	53.7046294735532	54.6903336942809	49.9741600628008
1976	1976	38.6198247794734	52.1386247587513	60.3994663379333
1977	1977	45.810429627183	38.169597716364	26.9312542481815
1978	1978	34.928964459927	57.3042765182413	23.9860189965625
1979	1979	31.6069370721636	59.4444366519646	52.4365566868201
1980	1980	33.7291381427956	60.4475003608187	12.1929429465903
1981	1981	56.7553807187852	45.0161509044467	67.9846927507718
1982	1982	36.5634100229884	50.6751942306792	65.2195548280934
1983	1983	43.2474897668242	50.2084376304742	18.799204373643
1984	1984	50.885971556873	34.360601699132	66.9359135414408
1985	1985	51.3437816641645	49.25478325985	41.9188530213449
1986	1986	38.0831683547362	57.1357692045541	21.6753578722691
1987	1987	31.9622281629345	50.8314919597426	38.6076479089828
1988	1988	51.0856274230111	43.9237049550005	16.1942102263265
1989	1989	25.2051572002963	55.7909820897965	58.8331320772646
1990	1990	57.4855344079973	60.5858001148742	50.8934191947038
1991	1991	27.9122988011841	44.1016487478187	49.3087328026773
1992	1992	50.6672023315824	47.4185846045427	19.5381968514608
1993	1993	43.5055417519013	56.4039998025247	39.345464906343
1994	1994	38.7180884810127	54.8240892377742	15.8561292196817
1995	1995	39.8836069426953	54.5630302321011	6.61162771139067
1996	1996	32.520065532903	35.4810302806594	29.9687986212311
1997	1997	50.776746872357	56.3624118558714	55.9434000785548
1998	1998	39.9560423767094	61.3774596512099	41.2794730151117
1999	1999	51.7290999039349	64.3617677238737	29.7938706199482
[truncated: 3,001 more rows]
