# Supplementary material for: Hypothetical Outcome Plots Outperform Error Bars and Violin Plots for Inferences about Reliability of Variable Ordering
Source: PLoS One. 2015 Nov 16;10(11):e0142444. doi: 10.1371/journal.pone.0142444 (PMC4646698; doi:10.1371/journal.pone.0142444)
Supplement: S4 File — All experiment interface and visualization stimuli code is available as a zipped file. (ZIP) [file pone.0142444.s004.zip › experiment_code/data/three/vals.js]

var results = [[41.567813340369, 34.1844293094666, 36.5131070616141, 42.5534656074776, 42.8955422674728, 45.8354347978703, 44.5982263101611, 21.1626200156207, 43.8551291469423, 40.8158695308226, 30.2788583360283, 23.8683003135994, 46.2664858625109, 37.9505428116109, 49.3774923043023, 41.613711827273, 22.5412820892135, 32.2312077704908, 36.8821721782482, 48.102564882281, 43.090747332663, 21.7404151151489, 36.8035672900931, 42.8992506309302, 25.2993179789427, 48.5035737085258, 35.3002371724612, 36.734489312491, 43.371567718148, 42.4624232979346, 36.1133312262645, 30.2237814641323, 46.004023305489, 48.0469299910379, 45.5715409479344, 30.2028546503463, 48.6303388293404, 47.0115450146029, 38.5750599609923, 54.5742517069525, 41.0553212055246, 39.4035944778754, 31.7256664975542, 50.5518185471545, 29.2117721326156, 44.3934775843249, 52.7720193736308, 43.7005089685387, 28.727857530879, 59.1536637078588, 26.9283834268857, 28.4731928766553, 38.1619284862305, 34.9926088225218, 42.4643043487414, 23.8377897024256, 30.6165022250162, 54.3055390954487, 30.350712799192, 33.9722521115086, 29.9722117490944, 32.3981110043113, 47.8269680804139, 49.9307271476344, 29.3205956118439, 37.0029789027807, 47.5301940417164, 35.540700178215, 42.2217181946169, 38.7284972212573, 45.3372751926785, 33.3519483447905, 38.9712137319265, 46.2971848045107, 33.4094460063402, 41.9798615935047, 37.6237023604083, 32.0047218146206, 24.9172472658947, 34.2468528628922, 37.7287263726478, 39.6226746540116, 31.7632673326928, 37.7938206960973, 27.1662658373109, 36.0415231384437, 54.172439165218, 33.7920629307559, 47.6417395391526, 27.2408403138682, 30.6190422853589, 38.2829314670042, 14.9867131991762, 54.0780657629659, 53.685045274822, 62.1713067739992, 46.6766368615433, 37.2618533276633, 46.2150465228621, 40.7879976846168, 22.0276823665866, 40.7799668954483, 36.8127156348612, 39.5621859043056, 53.5289392942718, 31.8932446097374, 37.7717933744904, 36.0402208466944, 41.5735298079369, 37.0977907890274, 51.5414376712088, 45.8820993293596, 37.1424085094276, 39.6861569003963, 34.8402003455063, 36.1793347801874, 35.3941874410075, 40.1267864513966, 56.0936768711462, 38.8330778040125, 32.0899235654334, 54.2979329987557, 44.3253969802414, 31.7757145614366, 42.0803479093045, 49.94428565451, 48.8552150632646, 40.0012618986226, 56.9272636644093, 30.328813802248, 35.9178154927349, 49.1815796685291, 40.0231271005684, 34.2646811409989, 42.826755238042, 36.4714984764093, 50.8909137485877, 37.1857355561099, 47.4939909661813, 47.1245197330198, 32.8137895858901, 45.0397182319897, 32.4525675676496, 25.6205623036695, 33.5109918679693, 40.548921000864, 52.8396170251205, 39.508655919369, 42.8730449370566, 44.5778000847631, 36.9113356896341, 40.225758734615, 41.4708278291462, 43.4421388719514, 34.3389262704568, 49.2767450176089, 27.4935872483537, 40.2265971423086, 33.0819661464123, 41.3590294378533, 29.9430364286066, 37.852283060074, 29.9620917488299, 48.2234438578216, 32.6694989338528, 52.858465462917, 34.6084291085863, 38.9960575583812, 39.7042774736664, 39.0897952675034, 35.6783011492836, 38.9191917374338, 31.7405107585126, 50.9139897185419, 35.9504630803215, 38.8214100034639, 44.5385033817736, 21.7688504974937, 43.7321917090879, 32.1768517020739, 44.9794399054256, 45.975516235888, 34.3524332764691, 59.0665389746272, 48.2413094093049, 49.6062358706481, 44.1163004097358, 29.147221219626, 45.806057495855, 32.8008803190682, 39.5224274867026, 36.0443222015924, 37.965364932594, 70.1560980962505, 28.7617999560045, 43.3452199628265, 29.9175240030008, 43.217446711337, 46.4411978855634, 29.1344835694803, 43.9512663617669, 54.1799831580794, 39.479172947005, 53.8001909745817, 56.3005745222394, 50.1614630943191, 37.3890167174416, 57.5525078223925, 31.2230078472876, 40.6111084755155, 55.1400635446393, 43.2772819578072, 22.3245823352502, 32.3220901395876, 36.0909993174475, 55.9048520083815, 40.321923115823, 44.8638985442975, 40.8657471130482, 48.9590998094788, 50.5518860311387, 23.7370655017359, 50.3800165076727, 53.2583741441881, 46.7198054992598, 33.0628290882521, 45.3402934868742, 35.8985080644016, 46.7674996462076, 35.8690567655581, 58.8285910900085, 53.0170198638784, 24.406897353808, 29.4616211093513, 52.2957329139188, 42.7554874927609, 46.247588935292, 43.8961686887972, 30.1849750234705, 42.334753408191, 34.0773881557566, 34.9504918644723, 34.3276366368026, 34.1289763663371, 38.1181617769003, 42.2954525976332, 52.0657043404257, 17.0441804376411, 49.7449175051267, 21.2267008399858, 48.4867426136821, 55.2991300696638, 51.2444869148371, 25.0517635686886, 44.9571112142938, 31.2176548810394, 33.2618336285191, 58.0446240445986, 29.8060607676953, 34.0840184975436, 52.0122747437966, 39.8714122388314, 47.7248290940882, 34.167164727578, 27.2490231352433, 39.4843804475013, 46.6183090223826, 63.4696036272385, 40.3038872753955, 51.4367945598371, 42.1327382065805, 29.6660366745037, 55.2259668384788, 48.4119731602007, 56.3820311419076, 39.2666373479869, 57.2575104471203, 41.9641188671633, 30.1782967046031, 10.7549329638692, 51.3784667370961, 39.1222368004545, 34.872226026217, 41.3225141014701, 31.947060795327, 35.8789339007258, 37.7926877553719, 33.0557093056881, 53.1828075799579, 53.2101115609087, 29.7321883837806, 47.9031188418644, 44.0864893061606, 33.3888824404513, 30.7048103110294, 42.6506787454632, 34.2763681916409, 28.2248753909459, 43.3217981022076, 41.3628207998707, 42.7914477730189, 37.2291094923723, 20.1349622302713, 31.6334141564118, 34.9841455914747, 27.5724137938013, 59.6600178741946, 45.7845002307232, 54.4985122995578, 34.6630944029013, 33.9393928284099, 29.7725546559668, 46.2026976550903, 29.1463820902095, 44.8041982644058, 38.0440685814291, 54.8214087193417, 44.1600152243572, 38.4518223902645, 41.7918270763105, 33.6092464000726, 28.173518751306, 34.099202525255, 45.6320967349257, 33.4476634781572, 57.4233414098754, 17.3933085159722, 49.3120683379484, 26.8649584518109, 38.4402451760189, 44.4970668816324, 33.5699729931191, 51.2190238350054, 36.822035898338, 45.3416961293059, 29.6876895822101, 27.4849977557996, 54.118119180682, 37.7633292055655, 28.5763162660364, 34.9294959574845, 37.0671388896519, 42.860323648353, 53.2440125138414, 47.6150427954793, 41.301253714364, 47.7496457240319, 40.5543506871672, 38.3126975839938, 46.8465509948071, 50.7362420710792, 55.9527868090611, 32.1748360713454, 56.6491546985926, 52.2175703828632, 29.4363545446014, 60.9988549624174, 40.6159963314484, 46.1972771158002, 38.7013720560138, 56.2884817318735, 64.7950060564263, 48.8940660304922, 27.7022061739897, 51.545596044359, 31.0005299562431, 36.6428135876514, 32.5898841636616, 43.1682096088947, 46.2151614299939, 44.9388199650328, 51.0598324390839, 43.3688067309336, 51.7310827414079, 41.2479120317964, 42.4006564158684, 33.7785798479655, 35.7047473641175, 43.5606675102591, 43.0888159064331, 29.9303641707763, 31.7866942230033, 47.6617391988442, 38.6320302520026, 41.478919968654, 33.8252166849084, 43.9118634073277, 30.5972114367889, 34.3336068865309, 53.2333506461797, 33.5080459281611, 53.1404823325535, 34.48052349231, 39.9913490074548, 50.9066521403488, 37.8591578292231, 30.1020879272407, 20.021344143686, 46.9109837598294, 17.0767844148032, 45.2362194780316, 40.8868594468182, 28.0735787135186, 39.2481230579991, 49.8713000065237, 49.7442502892555, 22.1640063029369, 32.6467977178357, 32.9596349818647, 41.8159778912969, 46.2406125009337, 32.5559828347985, 49.8871403384428, 32.3319710144786, 44.1198965809052, 55.386304414825, 39.1069044647038, 56.2314710859416, 44.0094478977976, 55.4265820137707, 27.1603854808782, 28.585430405034, 34.7940122247865, 29.2581009516195, 44.1702427250091, 49.6174794314859, 32.9417037551941, 43.4339671486727, 29.9664212509296, 34.0714564724765, 35.807979701606, 32.971998966367, 51.0216175666571, 50.8997054098128, 38.9166645822637, 39.2011888770132, 33.6579856962625, 24.1385552469788, 41.4266921278434, 48.9429913319459, 35.5914116887515, 35.9440099873431, 42.2863833099418, 49.4421052392769, 47.588678235312, 15.9349324021443, 37.5588461114695, 28.1133549734651, 55.0884077754388, 41.0563774001642, 34.1301288864458, 38.0736750545991, 33.462888085063, 44.5425092608849, 40.3830285843941, 37.1412806471272, 46.82590622222, 40.8725167443517, 43.6923399004108, 29.4343144803051, 37.9407592151577, 25.8299447174022, 39.3312148323897, 53.6541170995615, 44.1006359452416, 38.0851466774604, 34.9893041604666, 30.7013099004568, 44.949746012795, 20.9005795880175, 40.3991018546694, 36.1048429240807, 32.2837261283015, 47.0136526070342, 41.7716515554948, 42.1623177239594, 22.6090200356333, 51.264348844433, 19.6211066697292, 36.3378508479405, 42.9272694139361, 33.1056649789682, 37.5847951033531, 53.5030677606214, 42.2691283914302, 48.096937465841, 19.8463738737281, 42.9922280845093, 31.7599180564426, 58.1312655481642, 37.7068758857542, 37.1515878587849, 31.9222082189958, 47.0252970346602, 49.4473010945817, 38.6175764658173, 33.5389288091377, 49.3718523442913, 34.4843851906588, 41.5089862331108, 27.7660821697356, 28.621101759726, 41.5487519136559, 29.316242409879, 35.8683355252054, 39.4132504306886, 35.2034026145369, 39.8104207629391, 31.2527229064964, 45.1203239799902, 37.1751882081933, 32.1262754092395, 32.9934060663093, 40.4226246039097, 45.4933207019141, 45.9445830290439, 46.6782954964283, 52.8863147847852, 49.4280379170623, 37.7896048730624, 51.4541567531351, 47.7870772218599, 49.2786852871128, 51.7233366209287, 28.593482627489, 55.5769386220399, 51.5413875519856, 40.6535485887677, 39.655677132763, 35.5600686851153, 43.7396394377758, 34.2514483641527, 36.7933600614804, 22.9570397194042, 35.9403889840121, 29.8861438670417, 32.4553257405947, 23.2413995403831, 32.3630513561399, 55.8772347900155, 33.7825066060667, 53.5563558959678, 32.9859008321378, 18.2760316161591, 39.5262060669056, 46.3289204297558, 51.4897755805499, 52.3516422132822, 45.828875377666, 37.7678899929927, 51.2633021785144, 32.0957269200425, 45.2343082722427, 38.98865369788, 41.105452252857, 33.5991166924702, 52.548707176595, 46.6372545070809, 55.4675249974533, 62.3916653175548, 42.2830848259286, 39.9472927459451, 30.4332843373687, 28.4323083074552, 45.591676783667, 36.4724064934941, 42.0648767579963, 36.177905665655, 39.1809400053896, 46.0722016713397, 46.9862288304278, 32.9455423148387, 51.2132474439117, 36.5623860534431, 49.624432335637, 50.4645500226871, 39.7562723054787, 36.942041167419, 43.907081898167, 36.0652849727486, 50.0221450106894, 38.2656529464192, 60.8223796036045, 44.9813505229979, 34.3694142786275, 29.207580047249, 43.544670093706, 48.8406444391394, 34.2131933260909, 47.1500752872471, 32.7091399322277, 45.5242990363836, 31.5944370904057, 47.0575740076461, 41.8436063055438, 46.4128627497393, 56.9626642500855, 37.2229728605692, 15.5691570848973, 45.6163100167515, 31.2722792102499, 44.8345007995506, 47.4971213143368, 33.299960559845, 40.9685463744526, 63.2375176069316, 53.5642723724972, 51.5716438893531, 24.6186472193177, 37.1878276981086, 47.768163185151, 23.9862342481195, 48.6489604264476, 36.2132194444887, 44.7327599550772, 20.1736217344693, 33.8557660874112, 37.3233943941322, 44.8819648590054, 30.9476843622946, 35.7259983575171, 48.0103489960433, 37.5122958449717, 35.5061518975244, 28.4837442730611, 42.1310472394583, 17.0517727072039, 66.9164710831955, 52.494607743812, 49.4648562161042, 44.6519532389021, 38.5410750831437, 41.4972437778773, 47.8769896328228, 30.1311216415936, 37.4637759437631, 42.0354247107654, 42.2594890046437, 31.0872440703889, 58.7358921596689, 39.2825938905811, 22.1255250897389, 41.7358840800148, 24.2005131227942, 44.2225549412788, 37.9259439564689, 22.8807983578725, 63.463477045594, 66.747057575018, 41.7570084608326, 49.084187346971, 50.2216958845486, 56.9614388642979, 51.2901433023618, 39.8197405980201, 26.5301709769908, 41.0815050554208, 32.8871005590645, 30.2461098159997, 25.5816897005741, 22.53908613962, 35.9143498044301, 52.5220003843796, 56.8856643794694, 43.2022803847722, 36.029523068584, 22.6924368990936, 45.6883801918921, 50.1020485362952, 34.8676567867198, 31.7478829236637, 44.1073459407277, 47.8373089251738, 27.8897339326255, 37.1938121516012, 64.6925676825068, 39.7811908208701, 41.487497119083, 24.3994992087233, 24.1048845491911, 46.9763435775765, 40.6448629218544, 37.6411912595022, 31.9607199516118, 31.730945208158, 29.1143654718629, 39.6133726988901, 36.032333587339, 36.6721446538778, 40.2190733435356, 19.191918282883, 15.828854816278, 43.1931691569551, 61.0184954137782, 35.4059098818374, 40.5450069204795, 45.4985529701019, 54.4561250898588, 49.7825942542076, 49.4288474415133, 55.457031538891, 48.9568078195414, 38.3141354394128, 45.1050794269608, 22.2271756305914, 18.8436625017254, 43.9068042147624, 16.4791737512538, 35.6963360735864, 32.7310382308535, 56.6316083492462, 29.3323170570034, 38.5406003127237, 35.6729919086112, 39.7686009642093, 48.2950396616749, 54.3104258858274, 42.2340604501866, 44.3705912561282, 27.4150822418221, 46.2966569727895, 37.0359787594574, 32.6707388763012, 39.577293013542, 42.0827639263874, 29.3047448576245, 32.9651228846291, 62.4503551605445, 48.466248569563, 29.9186476209448, 51.3837442243946, 55.5805860858806, 35.3350704920442, 53.59315793405, 46.5033501345226, 63.4930540973128, 52.2292809645751, 39.3108282014242, 50.9907705295038, 31.6184898770083, 44.4403890384129, 30.2445584840697, 36.7911795242669, 35.6790717421745, 36.5023447627844, 47.4407331648672, 37.6292975165228, 58.9642927382254, 47.8032228229406, 33.8767060482302, 45.1101183393026, 34.0731285303418, 27.6489088105274, 42.9844525283313, 31.7296715708352, 48.0645440319331, 44.3056502945591, 36.2845388084548, 25.5210592213921, 50.1275215191026, 45.9187250306359, 30.4474100412131, 55.0528988973966, 29.2058596995866, 57.344288427707, 18.530579237782, 29.3671958460724, 33.1634759777559, 49.4712672461749, 44.8491251455649, 40.9255942258881, 37.9941166643569, 37.2432079507252, 42.5985249097194, 39.1475922379593, 38.5910350602369, 25.2752862140552, 25.6355087923412, 36.621396340865, 44.4258629779942, 48.6028063872223, 48.8266217545847, 33.9435536065946, 38.0307978073715, 50.1671605490028, 44.5207498181845, 60.6547760502198, 32.2097644505942, 43.6608337690691, 30.4660749334928, 60.0408956566368, 44.7700773216069, 35.2305262619012, 29.8576741492452, 39.3962761201181, 44.3453080899589, 23.9994697543037, 49.3090385578899, 36.2248946759888, 40.2407163946981, 16.6979561954412, 50.933879221515, 33.5710925214985, 51.9187999525357, 27.1029165315518, 26.9631539862784, 35.798530524622, 24.4429648415104, 50.5686339288431, 47.049695565588, 34.7066034203617, 37.3303304489423, 39.1049023521905, 30.6446708764324, 36.3776438059621, 37.1912185630372, 39.9655330918825, 45.1663108320233, 54.359571398423, 32.3022755607234, 19.8214604856527, 38.2636724221101, 44.3135129405286, 49.1823058040238, 41.4239625535546, 50.4678277815152, 35.8711767183366, 45.383285093296, 50.9376174933298, 38.6132537510018, 58.1921463500694, 35.7147831133096, 37.2171491432398, 34.0288092041239, 34.9301143135773, 54.1427156033275, 44.1191741074454, 32.7406067145885, 51.67060419161, 40.4534226651223, 39.1608944712909, 40.5061953851588, 46.9075817868253, 43.2464631911192, 45.4040527096976, 55.8974235614563, 28.3902977388804, 52.4438561327178, 46.9891304625075, 54.7255092850624, 45.3555120421525, 51.0241872054527, 69.1339126838764, 51.6380494314591, 53.0499672959775, 44.5420718325653, 25.8629922539845, 30.5029074701292, 47.8283183443208, 56.0501016582013, 12.8232414599487, 41.4364409852056, 33.954493041231, 53.5852668136078, 50.0840665151659, 37.3561736543098, 31.529552560286, 27.7429240131491, 31.973802290266, 38.1574143889655, 41.5337306884688, 23.8141861575402, 32.7488106367989, 31.9426972269873, 38.3575837309781, 45.7983025348661, 30.4754966051217, 31.8864933538838, 20.7733161161428, 45.3464865424292, 27.02231293322, 42.324054224752, 54.3043034494469, 39.4066799445413, 41.774110590798, 49.6020125119382, 31.413186615415, 47.0261006504993, 39.039368146459, 63.0514596794619, 25.0210984537944, 47.7380927627755, 49.7084845678022, 24.0526080104372, 35.0817969232707, 30.0390594813749, 42.3867978487479, 40.9129627465629, 40.4300076857564, 40.4590745869054, 52.4263962193806, 22.1377839396948, 58.9272976353492, 34.7244316737184, 57.1191788679273, 48.1796937105434, 29.5087853066383, 50.4848289853737, 47.9833237900274, 24.5739742388943, 46.746762682511, 43.8462702970541, 31.5762522630885, 59.3551479626654, 54.2149027486152, 34.6319527705213, 37.4204940162653, 39.306802094416, 43.1458309177515, 37.6444442121224, 34.776368638873, 40.1815636255379, 33.3881347347016, 45.6584598777471, 38.4104688600812, 39.8125661442068, 25.7351765709152, 44.5095202238692, 60.4703048448651, 53.0787933193028, 42.0234862650108, 24.4424948568042, 30.600113041328, 47.0726215067422, 45.1183791005191, 43.0393721501872, 43.4810408512707, 43.7522828941751, 31.7700283521492, 46.429766438049, 39.7980077826806, 31.7334421382267, 23.0623517817489, 20.2534038067031, 45.2240597308122, 41.8704521319924, 58.3576445508869, 46.818128184417, 39.9076522263951, 39.3821077563943, 45.0653281264162, 41.2073373785254, 33.2488410461884, 53.2944543146728, 26.6832431299885, 36.5341232978535, 45.2017831060142, 30.1671853002549, 38.8967361717808, 38.176096027894, 31.5166939825998, 27.8812485448364, 17.2703630800999, 44.0355483085389, 33.6010309629992, 35.3091730662513, 36.8439798883271, 42.3901213169551, 16.9523884047199, 45.2722719692695, 30.7420604612572, 40.9472390722318, 38.9867341746856, 51.8100329088015, 38.3536498782653, 42.6194586727692, 44.1704512255321, 61.5575020803642, 46.4044171722075, 30.9706306921649, 40.0203480538353, 26.3866567791077, 41.4756101229957, 45.536143611352, 32.8923786794598, 42.0244528092315, 44.9946115494226, 50.8651814763191, 35.7642132219812, 44.0444318548891, 27.6558688763283, 40.1622914602815, 35.8885575039645, 55.4784958699502, 32.0820044424596, 33.9712946458067, 51.1897533536377, 57.8189054076566, 37.6912394992042, 25.673465462996, 33.565064595968, 28.0377146626019, 26.903023161403, 46.0438023126482, 34.8777843019823, 39.5849920143495, 23.7922816099108, 48.2242727618538, 33.5489580952533, 30.4717537112904, 49.1139209660618, 52.9703329738601, 26.2573527054951, 48.0231692025726, 39.3637549850745, 47.9995889988861, 41.8655318724205, 26.7162636126295, 50.1387652800412, 46.0482600953984, 40.7988359254431, 27.0193956595364, 52.696267743627, 63.3424168322614, 28.4275164398012, 45.4368255123423, 31.8882404700493, 40.6880448846504, 39.5861101218826, 24.3108030698001, 26.878618184683, 46.7317238288079, 41.8002427930866, 61.2418746600421, 52.0592853222027, 43.389329393291, 38.5641232550075, 50.8284617064057, 41.9075992784648, 41.5226025211677, 37.2682395814215, 27.1765700592999, 36.3515623806229, 31.7061537985434, 35.4888215284311, 39.7467746314746, 36.7463784686255, 45.59691456345, 33.7589437715527, 44.1304829004913, 36.527133688078, 71.0498208176094, 32.6730003180537, 34.9712487131532, 46.6540450012578, 44.4146667097276, 47.1027093325493, 43.1645594517849, 35.8679846839856, 51.637506602526, 29.8968675839804, 43.9316284819881, 32.0879352308261, 58.0776135757416, 30.1888921747685, 60.2805915402699, 44.613239280922, 52.6867279302071, 40.3215417246929, 51.8689497202531, 50.6481949436161, 39.7055302164743, 33.5305539366903, 38.0406611089557, 52.6311004879685, 39.9644996763585, 31.3530946206155, 17.612820425727, 56.208068267882, 25.2980651875041, 29.8167580916779, 20.4959128471412, 51.7863875222871, 44.7782916456475, 30.477295647946, 50.3070710608116, 51.2144125626589, 48.7569772306775, 40.6977984236251, 25.9489916699102, 16.3776651606188, 46.7691109571799, 44.1936285532291, 52.9028821651195, 29.8268786692213, 41.4896009387151, 36.3914572495736, 56.9242974968053, 41.3795549171943, 34.0636216503708, 39.1941821904819, 34.4279053325094, 40.5735358806886, 58.7865780165854, 42.466272143504, 16.3357884686176, 31.5397833620348, 46.5536523168258, 48.8696611944106, 49.6621529460689, 52.7310978330714, 43.6498288181362, 35.7028859009541, 40.1023061712129, 30.4171840598891, 40.4922002027556, 34.2837376155365, 18.8371317723723, 44.6293227634948, 53.4366385954795, 37.5849723816332, 48.6189231719078, 36.2523741653053, 43.9002137658558, 58.0372549483693, 43.408395302869, 56.1730967974915, 36.6507576318356, 46.7361054229457, 44.8368081973889, 45.4530349483521, 45.5428615836159, 36.5687671523875, 57.4219862443003, 54.6302189816316, 35.9556039784032, 51.3998246514376, 31.2354319012359, 42.1729356587627, 43.6371917075152, 58.2751365355013, 52.8561028754459, 28.3624175095633, 47.6417664222279, 18.145543991388, 47.2801141486321, 47.6061223416229, 44.6684443982376, 51.607756790813, 54.6141452822945, 40.019290411616, 49.7495888529867, 52.1465105332656, 39.0668068576604, 26.8146185614834, 51.2083139739827, 40.5451485013615, 30.5650780469035, 43.7286989604264, 37.4758727005377, 23.6703721374611, 40.3311012074683, 41.5646556362854, 47.301718944146, 26.0679044501579, 49.2923344910199, 37.9926001552422, 32.2457875141971, 51.6365214027972, 51.9820908950375, 46.1157496185532, 41.3289249306247, 38.0630686692617, 26.462458502498, 37.8648312339089, 54.7343886746334, 32.6141891917201, 36.3725917804333, 29.8529674885403, 21.3469147852471, 41.3258870553118, 41.3171376351236, 39.1471785778575, 41.6715770568133, 46.7612920355969, 47.3331009448503, 42.2096469085064, 51.5767177866931, 66.023710936003, 26.9192717730246, 33.946499495397, 36.7588372712984, 43.6765324624904, 58.058576402663, 30.3313012714396, 39.6328223983686, 39.2287227444099, 53.7927088307559, 43.7797120873907, 33.7363074551512, 47.3310407201006, 36.4634898048623, 50.4932504114964, 43.5450167760265, 31.6841881671321, 43.3635784600544, 35.4000352824683, 62.5635945269841, 46.2999645599631, 41.0636040749118, 50.5957777565672, 47.7197999489396, 36.1297376482612, 28.2931482390999, 40.9991992127042, 45.7989661365277, 15.7050202051007, 32.7076348731996, 34.4429963200222, 38.7561242889606, 37.4348254084305, 38.3954476910767, 53.4079409266437, 33.8993060881371, 26.9194425170348, 39.3814875628799, 43.323109084574, 28.2546078081286, 44.2428493098336, 29.5798366752417, 39.7906926982673, 33.9602623491099, 39.1924070445714, 32.657784933284, 44.7840483666108, 40.4657039347051, 41.1652554170125, 33.7196498922093, 39.2179985056475, 49.6099511082427, 46.5262866628566, 53.8442164686235, 27.5083559738927, 49.3154474647078, 36.0300285131823, 47.6101114099536, 43.8553016377841, 33.614876960044, 60.9345130105396, 44.4928755879976, 22.458468212617, 52.093640033936, 30.3563149732163, 47.5816529748661, 18.3164580218119, 27.5828254071158, 38.9776563446328, 42.5607507885256, 34.5094252290772, 24.7909153613435, 26.3703627959916, 48.7011053189494, 33.575258482926, 58.1352392477438, 34.615642601822, 47.2555316497599, 39.3213184480905, 40.2588903019913, 42.4126019535153, 36.2039387129402, 35.9288124083129, 42.5359011433258, 29.2464178797176, 54.4112708456555, 47.2689333017866, 37.4844270479688, 30.1901488362187, 35.1467187004365, 49.3323955362722, 45.7502533403142, 40.9711620097559, 51.0331650317061, 27.1175377974561, 42.5682520779058, 38.2208901396885, 38.3996247590904, 57.4717532586863, 34.5525524182727, 56.1575988932136, 44.4325614980116, 49.6093503254829, 53.5742986564737, 53.8300143884549, 52.7249407315281, 51.2839793532477, 35.4558528442763, 46.6965161062496, 44.0748867914091, 34.1480239335195, 43.5877948873107, 31.5038796263794, 53.911658190366, 31.0804854369069, 40.4469545351942, 57.6043913489425, 25.5101984567683, 34.8889317143019, 40.7367178589367, 34.8917715473459, 43.1897854377206, 42.2668659488251, 40.8226637024307, 44.5505252576759, 49.1330230751572, 23.8868084712022, 29.6194649996125, 41.6022743444213, 52.5080578481153, 62.0926546373396, 37.2687128081603, 46.1030875173152, 31.0185928540853, 49.3078311175733, 41.369828327907, 47.0447519633718, 29.1821029526757, 38.5853702006109, 20.889184589851, 21.1415081052559, 49.2781459010418, 55.120232392126, 21.4475304268844, 38.0848794343709, 33.1021207543292, 51.7998038417184, 47.324133087055, 48.5612435792085, 45.2306689497293, 39.2542230230803, 41.6790390018266, 33.559781199691, 38.9952374583668, 28.6861217613219, 43.3730013635172, 37.3473623101137, 27.9528405202081, 37.9086627703073, 32.1999189282895, 47.4359509073289, 25.3997668263854, 39.9327039109743, 37.2405981893204, 41.1197282202856, 48.9045976093435, 56.3454450607134, 35.1336505477399, 45.4069185879924, 32.303902874292, 42.2610920124581, 45.1662823571442, 51.2229423796158, 37.1443070737895, 36.6626679223435, 20.0243585561306, 30.6433619874685, 46.4686481321862, 48.6750815692744, 32.7590132283738, 47.6458785378359, 40.469505317557, 37.0499648957187, 42.6121655311618, 31.2614233332375, 27.2298305436569, 26.3658360717389, 33.5760687502198, 38.9255128649603, 50.0846794784592, 43.8044769028128, 44.1166987477991, 28.0909664455412, 53.0637097794102, 52.1338109877195, 36.4890543107765, 44.5209702655059, 15.1505329390967, 41.7752458476376, 13.2889033797973, 27.6382679854265, 26.4073681436719, 61.2627911323779, 31.5111221533181, 51.0803813936711, 48.1887396237275, 46.0728435341251, 35.984794345781, 27.2584408841322, 41.4950865700335, 25.4170815725912, 36.3852007813821, 43.1464040736257, 22.7554814450064, 44.8476592923176, 35.3040122899345, 47.0070380279383, 32.9615311849162, 42.4329930431636, 48.2268691068956, 40.0510710702159, 31.3573577844388, 43.7998203498425, 30.9882589330388, 49.4384568117751, 41.8570256897179, 23.9673546745347, 40.4170920721067, 41.0859856040032, 48.8837120890821, 39.8683654978833, 33.720788874411, 57.5112461321824, 44.9477654616089, 49.1381629657415, 33.8798880934772, 35.0166752135358, 51.9396106167779, 50.8756023932041, 51.8432573704541, 33.6098498507214, 46.5706801498224, 46.8325614917481, 27.3229306202123, 49.3895613784267, 47.8223500189466, 42.5590758938176, 24.8806988942969, 25.0645203550367, 43.5284787827714, 38.647327009067, 56.0894375301136, 33.997582851285, 19.5547648979539, 38.1441104614454, 57.0702208893477, 43.6299248657957, 28.0076597666957, 54.6990677934721, 36.4141970391139, 45.0933738143062, 38.076407295432, 29.6109307306575, 35.8146147015901, 44.8122341007458, 48.4434409946648, 39.8774301473153, 38.7320641638739, 27.1981840210746, 43.594117597744, 59.5010216856036, 51.6162012751222, 46.6734558488275, 21.4286692586196, 40.1878692282655, 32.6952449021941, 40.822166210419, 55.2415941558259, 40.7470262288958, 39.4132628224241, 43.4953858620232, 44.8875854969217, 36.0121734023199, 18.2302865371069, 49.491674825713, 25.9063110461655, 22.90664844592, 48.9051432609702, 52.3598900180304, 49.3540821165199, 33.1648662191558, 42.5843166330437, 44.6623719567557, 37.7346321900503, 45.4939057704926, 39.694708482131, 39.9361957546921, 41.2860933633166, 44.8948838611667, 54.0334806059516, 41.3783992732882, 36.2032415844476, 46.501120744582, 28.7568456057158, 33.0670727296204, 51.6073910878866, 28.0754332110991, 24.1902934528215, 28.6426076690058, 51.007603088584, 30.76226385296, 21.424409824279, 38.5131948571959, 27.8815482603811, 26.8478215009924, 50.871502383449, 37.4711475051184, 38.2971992218628, 30.8168793391922, 41.1289702000208, 37.9103332353736, 62.1506647407034, 37.2756109289428, 28.4712562161512, 50.1705597459968, 32.9052488606958, 49.6116771057763, 36.1586744385944, 34.260349452023, 45.2564752066045, 47.1663460054962, 52.0151086766083, 45.5544463304981, 45.0447756386415, 44.5396177163541, 30.8552359345373, 37.6068905504278, 22.0663651811432, 39.5889076822064, 41.6308206167684, 27.2870707312427, 38.3976707363739, 47.4166973528915, 22.6289152057159, 42.5744391651178, 21.6225958159313, 43.0219540674344, 51.0336447249793, 47.3985747611303, 46.6622977312696, 52.1591361736796, 43.2435028018936, 38.7359485981597, 33.0960441109653, 37.2954863239722, 53.87476090127, 38.3821586103497, 34.3824346484935, 46.2124369893966, 37.9400986570009, 30.8583524677346, 47.7823794702808, 38.8208371130862, 39.7201971415985, 39.525189542745, 28.748032964848, 50.8090729437893, 25.8275284323812, 46.6617284956473, 49.5313910581421, 28.7209464154029, 18.8210886425309, 33.7752150374697, 52.7735699406488, 30.9949294924304, 62.0951766335458, 24.2354777968727, 45.2172983881862, 25.8847457616419, 54.4291667909888, 49.3796837113725, 43.1126027848071, 43.7765759723974, 40.358360495473, 30.266509027396, 61.0608754559942, 44.9921064793707, 40.3575803793206, 51.7943528507199, 33.5449685101026, 45.832926932271, 41.7760878444376, 53.6931797408648, 35.8167239706227, 28.2452004850984, 39.2826917964325, 34.2397703958264, 32.0026337358866, 36.6127727590786, 26.150167905928, 16.5597697415874, 39.9134210626071, 36.5199596296452, 35.4592947879021, 33.0400010250929, 28.5969660104933, 37.1915517025825, 36.0812349306875, 58.7776389843554, 37.5986189268976, 34.9888592346417, 38.2317939990347, 15.5931866184285, 44.812429021085, 36.2869800383532, 59.5006267131846, 48.4354236166934, 60.0677638366044, 32.4140714450368, 47.3620282590658, 36.7545788129891, 37.6721232546985, 45.3085181649715, 47.0486108674398, 37.6255749128982, 44.4228761890225, 43.2719480785998, 35.8456375348067, 20.6075840813947, 30.4582806601168, 29.3186885583458, 34.0977860241136, 28.0558408232052, 55.766108896695, 31.5910396171213, 38.5078741435728, 55.3337447155078, 25.9278481746765, 47.5929449640072, 50.8367623892676, 41.0557693207775, 39.2462901718082, 46.8946699189068, 51.9914341695749, 23.6145673401021, 24.06490487169, 41.3460163558235, 29.1649295188209, 46.305799137701, 38.3048691790073, 50.6917854643368, 47.649780743007, 34.7104218437088, 33.2653427691229, 43.2470581028473, 32.0535305885442, 18.3144527731948, 36.8703051033181, 49.3197039350891, 52.1246705804236, 35.4399992224892, 27.4555152637272, 47.9857191067382, 54.4341334783905, 44.0207767615637, 49.306049754433, 41.6049802206924, 37.6381450774033, 50.9181441087178, 42.035353853467, 44.051718190447, 54.0986575331948, 36.6694840848158, 43.4503896059405, 28.6267912605448, 48.1607451479979, 38.9459606253147, 38.3183180966648, 36.9940529652935, 36.2824581708674, 23.225562423449, 27.3909099074827, 47.85284591774, 41.456524926699, 42.3685540540388, 52.4558567981516, 39.2516864122266, 29.8877003602662, 37.0320842623406, 53.7388981743773, 48.28276242508, 42.7873290356368, 48.51200589429, 31.3810385514574, 54.722672104627, 15.1156508623002, 46.672893124875, 43.6499403870507, 29.3567802553769, 44.4639015582438, 42.1063877535514, 53.1922516458395, 47.3960623409688, 39.2010626786768, 50.5354199298512, 35.9620859704924, 30.6257954092779, 50.4159792077878, 53.9579290270218, 48.7532621375778, 28.7293115461393, 40.7893376024911, 50.7401542434832, 36.0422147269448, 37.1838592620434, 30.5132816384594, 52.7344002694398, 49.9228748443946, 34.0576192475717, 59.5585956534135, 49.466912040873, 31.2078016378835, 37.7336331781817, 34.2622099604273, 42.9624056431214, 27.3382705529154, 49.4694978857675, 33.2542729725062, 41.0521959377641, 34.1992071363619, 50.1749189978469, 41.4194024894475, 59.491818800942, 44.6108769014267, 25.274342444666, 42.7312738555967, 41.7688379070885, 32.996796339623, 40.5006305031467, 55.1948744765186, 31.1473014564065, 39.6826147756424, 39.1467158843974, 39.1013577700704, 38.3094541207751, 40.5896914006548, 49.765883930969, 31.9546226484575, 39.5313840683772, 41.9303378668006, 58.3584690189267, 62.6865148013474, 46.9991217140781, 47.2737472969211, 38.5102001814417, 38.1465608778366, 38.1900383071057, 28.5263983470035, 40.1773979903969, 40.6414641549105, 33.8990813861392, 31.4245547948171, 47.0332521834368, 35.9592764911868, 48.4484381311762, 44.6404935729857, 48.949268877124, 41.7007832039068, 28.1412609163322, 35.5152210866043, 52.3763369366695, 38.1574233558788, 28.7472432803073, 49.6382988456068, 25.7840017942687, 37.0465492448342, 32.5143214140741, 27.4725499408351, 24.2882053843847, 45.1763231411733, 31.5956834637057, 40.9590730443646, 19.7449559642641, 36.1441782787508, 39.0205960174013, 45.1807059353091, 37.2870074890096, 45.8883814102604, 34.8200971413361, 38.784514533281, 45.6996594094585, 51.486096813802, 17.0578182904292, 49.1977923902076, 22.939432774469, 39.2631879365872, 27.4580956991841, 24.5020214753992, 50.3609424728642, 47.4701486047927, 39.1614781986998, 40.6095410997174, 45.5645675877828, 47.0515296737631, 33.515156212427, 42.7364411047419, 51.3863745053654, 37.1583636752314, 48.8541182929887, 54.3131808315648, 39.0534671974303, 58.9092315281042, 14.8455612147303, 58.9853709939238, 32.020581083263, 33.2902009802123, 32.0426123105019, 36.1808322146938, 54.7559938177348, 61.6348110906585, 46.5490177012108, 26.0662217016567, 52.3013021780362, 47.7788519705049, 29.9328862668801, 32.0483649307358, 36.2228095183121, 61.5269998300491, 25.7771176341627, 29.5133463063238, 31.7909766368208, 44.1371949285728, 44.6470010826213, 36.327310852799, 48.1502402822368, 44.2000482434731, 20.9904719099835, 61.8324230202499, 42.7594690566235, 39.2954848388878, 47.1110172294117, 31.0775421669816, 47.1460179235746, 36.7238761016466, 57.3216254721799, 46.7084760113842, 32.9865680495852, 23.0610438634803, 41.8131935517088, 49.8058429080735, 34.1384021189012, 52.9203051687621, 46.516382554597, 33.6884859380783, 45.3006635660567, 30.4123220257195, 47.1995275540948, 25.8083054240442, 40.4188389953418, 31.788747675616, 59.5690579178164, 49.1057156312235, 39.2581022483231, 49.3251413522698, 53.0820168117362, 47.4544505995318, 40.0170129614557, 46.7100301996081, 25.634689336151, 43.9312975409624, 32.2298805548929, 25.7627441151598, 39.8968477193927, 44.0073646297718, 18.7172855870612, 31.8503588920568, 53.3518065871369, 48.835424832936, 30.0407995779929, 52.4222057286505, 60.7529258015735, 38.1855028845897, 55.8390351664384, 38.7246196939837, 41.3926983753662, 45.9896180621508, 27.8327097711248, 48.7795059874964, 38.1282889203183, 42.0199472714538, 45.5238349307087, 43.4773843401346, 61.6227236105293, 39.7087431198832, 31.3667637218573, 47.2057046447994, 49.5872911376496, 42.9714343215637, 30.3408031055171, 38.0241229202895, 38.1479712024551, 20.5648215826804, 39.9854705306123, 30.4307002323441, 36.4282986308752, 58.9649406215209, 34.3869774235082, 32.3364428750853, 36.147585672053, 50.1684046128475, 44.1709182711749, 46.5161419460365, 29.3334656492186, 61.6250730373289, 35.0863995107262, 59.7678051073669, 42.079259475687, 49.0196448005279, 47.9459964069683, 16.5789791281305, 51.4191666494382, 50.604161800135, 33.2183362342173, 43.0801388619062, 38.1240592058817, 54.7532969011781, 45.8074253820271, 45.1301596526681, 35.9849718242941, 48.6138013200905, 29.6687391546598, 59.7179793056672, 55.8441862391458, 28.2275817726912, 42.9553342883411, 45.1712791119553, 44.5126757079275, 38.8397417533848, 42.7315316049574, 42.0972687980287, 25.3551697492404, 44.0421200201346, 52.4464783927261, 22.4322625378644, 40.7553631525026, 46.6545748374983, 25.0778089618639, 30.3955692112512, 44.0595316951685, 26.5423698458549, 47.3031993852594, 57.9363327680559, 44.7629964134178, 74.4104535590828, 45.4837673797836, 33.6869882381362, 30.9460921876218, 46.6613118873617, 42.3909421971447, 34.0320297366277, 27.838061541744, 18.7001716941534, 27.5761559750898, 58.7304551686588, 71.4290893718593, 52.3901056471306, 59.1702873102585, 19.2159635354371, 30.4887406023137, 44.8804604929515, 40.2283634258584, 33.5754463799307, 43.6342542234903, 58.9300020386821, 47.9742323556306, 37.3309833501692, 32.7825898890392, 26.0183938370848, 35.0236442525549, 49.7497422751651, 24.0786591358744, 28.3742311269524, 55.1273546334169, 37.7765572634104, 37.1493152478782, 26.4827949834845, 53.7046294735532, 38.6198247794734, 45.810429627183, 34.928964459927, 31.6069370721636, 33.7291381427956, 56.7553807187852, 36.5634100229884, 43.2474897668242, 50.885971556873, 51.3437816641645, 38.0831683547362, 31.9622281629345, 51.0856274230111, 25.2051572002963, 57.4855344079973, 27.9122988011841, 50.6672023315824, 43.5055417519013, 38.7180884810127, 39.8836069426953, 32.520065532903, 50.776746872357, 39.9560423767094, 51.7290999039349, 43.7683592753658, 49.1716345725449, 54.1934839350075, 44.9924767635794, 46.2404654431836, 41.447279159088, 24.8205712424372, 50.9815635327466, 33.7182495350456, 48.936258005411, 41.8940255300303, 28.3195772169765, 41.8130037419174, 26.6318720834271, 20.6044564871385, 52.0833148529385, 17.7783703625066, 45.2429884566326, 41.9808885167445, 36.9896515995474, 58.7499103787452, 31.0166377554421, 51.269956711963, 43.5872236851823, 63.438341596303, 48.1523818514358, 32.6749426689781, 32.1533697380272, 61.8983429559122, 24.302636286835, 34.2784092322283, 19.0476303231266, 45.765549005309, 36.5929011629448, 51.9298693594013, 30.7610293613734, 48.0033831829624, 37.5679605852128, 32.5911705731504, 20.5762237960834, 40.5070049968017, 51.7076723438271, 46.0734719732025, 39.9979509492169, 30.7358909441381, 28.3319830862167, 34.3120996115935, 28.6662792495123, 68.3011848135757, 40.1100975564494, 48.9671376118829, 14.3151052072609, 60.075382821602, 38.3604511344943, 26.1630913815713, 41.2577092482516, 39.4133712682363, 36.7397835125012, 30.123285687178, 30.2284162059468, 38.747957280192, 42.7905461617684, 30.3979813892764, 42.6071677883237, 45.4365138255023, 53.0434152730864, 32.2757678115234, 45.4250753695328, 52.3001212200221, 52.5634627295874, 50.6347421043184, 37.8230624251974, 31.6386539842721, 51.1053238018205, 28.7658415488215, 24.833277484964, 39.4451690497863, 23.8306714257436, 32.7801853305747, 40.3931953162643, 39.2936510950074, 24.9173855484269, 32.15255358101, 36.2724748493436, 64.222374080083, 44.7631625964551, 41.116281835439, 47.3377862163495, 34.5082957473579, 36.3317357931745, 32.4478317655765, 49.6332507653435, 20.2890263951591, 41.6003147922768, 44.4314154185015, 50.2115920812742, 38.3175933368757, 47.5034711044102, 11.9615164149439, 38.9600863159677, 40.653479181442, 50.1337407737967, 34.3050238859043, 32.0576051397274, 33.9248778066405, 29.1673078065372, 34.6538205272714, 42.8957009621973, 36.7396977536465, 36.0175077485675, 35.0577563365931, 40.9165851722882, 17.6939210625727, 46.8216508020967, 31.6451366544586, 30.6656038432589, 45.5990192768721, 40.9954523482019, 30.8107782601219, 39.5668642900571, 38.3102760081113, 41.5606226793784, 52.9028313608242, 48.136671028313, 30.724902606514, 28.5610890727487, 14.6982734218337, 38.8360714211564, 35.0523456296636, 36.1418353257682, 34.608260993932, 32.7375844956245, 39.098890218621, 43.782141681794, 41.5383807419351, 54.4589104654419, 30.3973107800687, 43.3717744797085, 46.389165245292, 24.0689723026309, 24.6564873478798, 43.5336718861884, 20.0358945298154, 71.0235231445957, 61.8219922392136, 40.7991721379208, 41.4565653594136, 30.814016895936, 38.2177566470199, 45.5358939751068, 38.9410701766881, 56.8735596127563, 47.6998437992072, 38.5850675348471, 33.9443026506261, 43.7899444757544, 42.4218653759647, 43.4414611169997, 31.4972300791513, 36.5131604028162, 40.2776856097783, 47.9242858282187, 41.0033127951746, 48.8417806655313, 30.4615819883531, 39.273870781967, 42.6070996359372, 27.556693926115, 45.8218178226668, 32.7119746531501, 42.6977299673627, 54.0740795042963, 47.7355160573774, 39.1974040024666, 36.25834448571, 39.6437857208, 55.1836587180793, 40.3086908332358, 37.5610948290347, 54.0252558456257, 35.9426508957318, 35.1721193740734, 16.1409444821095, 44.317324003467, 37.798528059218, 33.7730426491281, 21.5544125778041, 35.4216143199791, 28.91109207975, 56.5842148341693, 32.143114205212, 33.4765422557495, 38.4810867628826, 48.900785893391, 38.6726269070236, 33.6010329840444, 35.9866904495792, 25.290299912017, 51.4420159585109, 45.6200892590334, 25.4396907774249, 24.3855725210265, 48.7749478197181, 36.0196511408002, 39.4920258345613, 45.8572205101877, 51.6881489152732, 39.6013532305562, 34.3166309510116, 32.3888678675021, 55.1112313948963, 36.9399565249687, 41.3686163189663, 51.0167939106465, 55.6494369855786, 23.5092828109, 33.1211388494065, 38.3016372094951, 42.4542936478129, 39.2430939372613, 27.5128899136412, 23.3869202976485, 36.4259731907885, 29.6557132386207, 27.0233470243899, 34.774822350247, 46.7935271474747, 30.3328230324372, 52.6292937378191, 48.9127637144278, 37.1018393484565, 46.6038173052732, 26.9895190140181, 37.5392735382035, 38.1857293074375, 37.2817949544231, 43.842047771403, 28.423963945563, 23.1021831911513, 22.6011501717739, 32.9952088244504, 42.1613826854445, 57.3550094874914, 42.43637045759, 39.7693068319514, 43.6683065405857, 34.0815871151248, 30.5957999016184, 40.0194465233881, 42.1180216195553, 45.2996874636737, 42.6797033417636, 49.578955072341, 33.1021428914709, 57.6401909603489, 42.4493318700846, 28.3373638583041, 34.8325242996639, 50.1978800774944, 33.5846977323465, 39.246172830734, 41.7867230372794, 42.2321805929286, 43.8839369206677, 31.6826188346279, 20.7414926747064, 42.3719851200716, 32.5700607006797, 43.0114578544904, 59.5841125305221, 29.1239059380588, 29.8176967319183, 25.9806333849658, 36.5291876346598, 37.4404788706991, 72.8008218933746, 40.2617410313294, 52.0253159834619, 31.546505113562, 32.0770403057142, 39.8873101537953, 34.5098118228934, 50.659671391192, 45.42410396875, 45.9576800015019, 43.477506452133, 32.5945029108745, 34.8399455800255, 31.0123647396126, 24.6095860683877, 41.2817122827049, 45.9012409709902, 48.9110089132094, 28.1114310748858, 32.3008252974877, 58.9108616178761, 51.6933609660783, 26.3628467900204, 47.6309659015061, 48.8522164180679, 46.7587489437173, 29.4477217481954, 46.0381633472963, 55.5480222817998, 64.6993421616893, 27.3018809618304, 56.8559262902146, 43.4645711040602, 45.3214348531854, 49.1124258632953, 19.4678539785005, 49.5864312332081, 23.9270629488313, 47.4377817072869, 31.5004043319265, 31.3060499230456, 56.377042857578, 67.0324122314548, 38.2515693364767, 38.3327993864319, 54.0236868599689, 30.0203014440697, 41.5096741856269, 44.909860776646, 28.1718067430283, 47.4872289851952, 44.2417808966461, 37.0802937203857, 19.9961405762203, 41.7747268459448, 31.147009158016, 41.1998507740125, 39.1710847814567, 36.9695853953289, 45.9452243191276, 33.0248181397645, 45.9266434741166, 33.6141085903256, 39.3852777199079, 26.4786635526601, 37.6281613094331, 42.0245231147492, 38.1345506401727, 55.1457851108427, 33.3972791237541, 49.9736921848077, 14.3141887744428, 40.0756373936798, 30.4117565351291, 56.956887434068, 39.0804680813677, 42.9539581739955, 57.5616265146444, 28.0069365926666, 20.7510173960284, 40.8758630235137, 52.4893655811454, 28.0220306160712, 26.4390404638109, 32.9798803921151, 34.6898541673712, 35.0875682314655, 44.8029123342691, 36.7434530073451, 53.0682717511035, 29.4848388285427, 44.026589224606, 43.3781202380499, 39.4602916906596, 32.343386299937, 37.2684906350786, 34.4003198192815, 45.4894267098507, 41.4769756233155, 47.3259386875481, 55.5816088154002, 41.6771720194694, 40.5445421069637, 41.3478999549966, 56.0318168407454, 37.6676066622699, 59.9643116901982, 32.6305545717176, 39.2804660412081, 34.5200894207972, 56.6958930258768, 49.1173975207188, 24.3222261522798, 49.6364316413631, 43.042292214303, 41.6443631016872, 47.7741603359267, 29.2630344031206, 42.1003337771712, 39.57278147907, 58.4018510090454, 47.2353851073035, 59.304422324311, 45.7728588270548, 30.9474428881674, 50.7474774485968, 45.9200121952163, 33.5575296113611, 57.2264954737371, 55.4777032436312, 47.6120207290232, 44.6869097356899, 49.176302227116, 23.5688918166048, 38.2967420634171, 52.2197367233813, 41.0128948902997, 50.8696834101814, 43.7643568032751, 31.0139775013419, 32.2551622563944, 24.5304123558759, 37.2778792440728, 34.2564282744416, 38.5706960740769, 53.0836260756725, 43.4603476675606, 42.0110994436866, 26.8071598642414, 25.2244061017354, 53.5898392533351, 46.4923268859244, 43.8356700859018, 54.6877190232189, 58.3075327764286, 59.3563980683849, 37.7917935786616, 42.8803660213052, 34.1311378025824, 46.0632638906244, 43.3227273681308, 57.1984235788986, 41.5468264147581, 47.9689993720071, 53.8783395418933, 40.6167340584601, 43.5675169507771, 44.2646007077464, 19.7804820312227, 46.6839907067516, 41.4340080102052, 53.033250015314, 39.8219315938527, 35.5098116959684, 29.1605512301425, 46.1952647517891, 34.4323025094462, 50.7025958240934, 44.0515541206391, 36.7481628691146, 28.5287449505284, 40.7815283956673, 62.5398721374726, 43.0719869825067, 33.001788732349, 36.6229549596869, 31.4045032008502, 44.7550299497328, 32.5504302641645, 54.2239735831133, 27.8319892660181, 34.473111779673, 50.409861926445, 40.5765460736312, 21.2354002950139, 42.4244116434292, 34.095332165291, 42.4360050075989, 31.0002252491667, 56.6229454154764, 32.8201697223901, 42.275486593968, 41.1093878017033, 38.2318340249453, 46.9957202854769, 51.3485778194983, 37.83417869139, 34.1283289124964, 48.9546849872831, 35.8259979717625, 48.6574246430011, 27.1911987819388, 40.4783641808022, 25.7512189436381, 49.2724520257285, 44.5957569007927, 33.5408097644549, 51.1572020865704, 34.6919778404351, 22.1991691180875, 48.4610788935169, 42.7870394949029, 48.2708687547662, 48.7537476952092, 31.0953991586357, 28.3198456789681, 41.2467665829453, 35.2024799453813, 44.9104056283181, 49.7298732000666, 47.0699450369184, 38.0600726065693, 31.8382687538628, 33.7105739644905, 33.9608638508563, 20.3747752507276, 50.1972636213264, 47.5016097559071, 40.1374262685815, 46.6822146158928, 20.9802688459062, 24.9050582167373, 25.411419366053, 38.7275104997107, 38.8190602724679, 50.3572072196809, 36.5140976620684, 56.3207215382682, 36.2133370621951, 72.3142359141627, 16.702557489306, 33.5359783626004, 32.5610854538551, 39.4797108748191, 50.9002016603175, 51.2231052520828, 58.3354818526206, 59.4034187061687, 44.7406904243918, 51.8535293871928, 49.3983947164332, 57.4905595184745, 48.7693236143258, 38.2565176219934, 31.5877926761615, 36.9298888184853, 49.1811575610625, 26.0306052887948, 38.154781795008, 45.2909428431113, 24.358589605242, 29.2844870625869, 38.2650546175597, 32.8665182276601, 29.2613136032242, 39.6353682309286, 29.0509934832094, 28.2691486198935, 42.669092247938, 20.4158120535404, 44.1584534432925, 24.6416424456392, 42.5658263524932, 32.3335492235481, 31.9091662472889, 59.9116046673786, 41.6854987226617, 36.228944632345, 44.9902315009993, 42.1101619876508, 38.7184828373123, 38.6047878361495, 41.2302022059632, 42.1950674102122, 44.0998762644394, 44.3184738608921, 38.6542384317742, 41.3895260114962, 57.2826550937628, 32.2219026849525, 31.6573665124633, 54.5911988464994, 52.3112685403357, 57.3820529800078, 48.7444992742547, 39.015325873679, 32.8765950849726, 21.3902931600444, 46.2902841072467, 43.1373823643835, 52.5837616682977, 54.0190293162482, 34.5101365350696, 32.5107628652892, 40.3477927460286, 30.7780657250064, 51.634843477897, 39.8856763542037, 34.7664829140876, 38.7290997776781, 54.7051709594572, 62.8805561749311, 41.8584616524106, 38.3768008841624, 27.4568510309575, 56.7202151365713, 60.8365404413883, 39.544069703426, 51.8185887640546, 34.4026329228489, 38.1124494328187, 40.6101718633023, 34.8772719712245, 43.8619775446447, 43.0959660031922, 41.8623552870413, 26.1207745539959, 48.1382211192724, 31.7790862981015, 57.1244840366058, 46.3729739862562, 56.8535637937416, 33.6951876863751, 37.1933574444182, 39.3375460093503, 26.0225089294279, 18.9371257676842, 34.2777435938133, 34.9050403616451, 52.1573788994602, 48.372282353313, 24.85790234431, 23.6324789758538, 37.8487668349188, 44.1207832057203, 39.593441805807, 37.1114130100625, 47.8185378755975, 38.5840609019447, 39.6584342777345, 34.6479804424068, 34.4907182911244, 37.2179225821805, 39.1367327412696, 45.7730718937616, 48.5510995084077, 24.9724519516395, 52.0694218789513, 44.4927507887284, 25.8775283025133, 42.8791851356286, 48.4066875504986, 57.0680085768936, 45.7834214235678, 37.4830731735926, 7.57165632493655, 44.1911342914513, 35.6168883206451, 46.1872994909668, 31.4106459581643, 35.6547443106948, 51.9418905971751, 36.8262848709533, 34.5483134482419, 34.7104344051704, 31.2964253586936, 37.6594266380482, 42.9076194219457, 46.096107897381, 44.5381642169239, 19.5968357830689, 49.691922863021, 16.8155171809677, 29.0368865310739, 37.6949417597755, 42.6172830776086, 44.8138714055093, 37.0838831029632, 37.2592035582995, 27.6333771197056, 47.9158181757067, 46.276977358006, 32.4746875273564, 41.9211087732303, 44.051917480894, 40.9570713225185, 37.8683131209749, 48.4112811511475, 38.2996675720866, 30.0484464685407, 9.10792629197814, 54.4695004084501, 45.6513887733738, 21.6527029603253, 27.9037354681657, 30.7706492475114, 49.9595433143268, 39.0940729299279, 24.3488483425323, 20.8296538639505, 34.105638837356, 27.8950492654209, 47.3286456950065, 18.9576504097235, 33.9239054771678, 30.9449764643595, 34.1319204835136, 30.760023169326, 17.5876028136532, 36.2842302417911, 40.2579578699746, 29.0124253036881, 29.0771521551305, 35.3106080468012, 50.5735868859402, 51.4841627103364, 24.6205463060628, 28.2879044790414, 45.6329192055565, 47.3456508779659, 38.7299416927157, 45.668913883349, 20.8597896927506, 36.5079321022776, 43.6536909259157, 19.053730940932, 37.4008455245483, 54.9226708950387, 39.1183069450626, 41.2695225958589, 43.4010170653463, 51.0388874074622, 44.1416226910867, 32.4526362365734, 43.0994378096526, 44.1173638091143, 36.115495255247, 32.5018876749811, 31.8775166891757, 57.7591949220288, 54.8758310627722, 40.7490975941065, 47.1521823176505, 43.5089450372133, 41.0035590933167, 38.0372866817614, 57.9499128506469, 39.982257677535, 27.284182865007, 37.530251912104, 44.1324940182677, 41.6317470740028, 41.0526310968735, 40.6454018869102, 24.7636838443008, 33.7523594060315, 50.6586609098426, 30.8141965005199, 26.9526587899272, 64.7873699943291, 43.662122758388, 46.6264533060515, 32.4259393980024, 36.488509493409, 26.7934907254975, 63.1376764584428, 52.4701695374635, 27.1806965102195, 34.947453923745, 41.9099316725959, 50.3769661568197, 46.7507718355056, 28.1398546334767, 48.0541054392262, 41.3853673604456, 46.0196639232645, 52.8159753212992, 43.5820173823652, 46.3177421528219, 37.9924050254267, 29.2386525240326, 39.9107259913068, 26.5811613422634, 36.0476631673249, 45.5096990929985, 42.8281808318059, 31.1120488749376, 38.3069517970813, 40.2591338224124, 33.6632061461151, 60.3917124353014, 62.3627068172737, 39.142500841161, 28.9085010675111, 51.9547191965388, 43.7380825487442, 42.6929698913892, 50.2196134690242, 54.5509064679456, 37.9006517603193, 35.2208654303804, 41.4137186661511, 40.3759323631145, 38.7320897942549, 29.1608846197122, 25.2785701254087, 50.8209343392094, 40.7777515288952, 46.87013134794, 39.6813033438585, 27.3565257192151, 56.0838249432361, 33.8311048188036, 45.3968458987418, 38.0041359192086, 37.9375191917162, 56.524371213434, 43.7624099458875, 38.4301956842823, 62.1127553499692, 35.0334914384563, 41.1223369858795, 55.1095251643713, 36.7439206109962, 34.1226818772013, 51.2336772323432, 24.4373936931803, 38.8610783809002, 30.8977928296379, 52.0919362731964, 51.9247647902539, 34.9810718301597, 28.9952005769589, 29.0617341920019, 45.3025124551966, 58.6604802152802, 49.3680216237159, 31.4079987131241, 44.0611093437085, 51.6771971668396, 49.951619471839, 42.762011022008, 15.5100256210971, 33.8145289772774, 36.9218527432079, 66.1571771527837, 20.0648280391963, 24.1161177144083, 45.9843629997122, 50.7237465273491, 27.2797585938359, 47.1915284568516, 43.7853226904716, 33.1127236319994, 31.4369215979905, 19.0916030969222, 33.3235692554773, 49.2069191386884, 61.9412503397469, 47.9133367653464, 54.8340521924296, 38.7537240700469, 50.9761595742553, 46.9227806046833, 40.8162085125166, 39.5596935855977, 62.2681610132705, 42.5298374743775, 22.9043512595584, 32.2889252070773, 28.8038472152646, 26.7574750767718, 36.9596982090556, 54.6354235378197, 43.3993261378418, 33.1934371674938, 33.1019272171302, 71.1576550067327, 51.9558376816159, 41.7632956865795, 44.7308967295456, 32.4279949240094, 42.2436805450577, 45.9791414258852, 35.0661280424951, 63.6293520010319, 50.6953399829651, 42.0675949667008, 29.3732441383371, 43.4134258709263, 46.2404991570748, 56.4257352310058, 29.559224967492, 41.6938130584042, 20.4614235013617, 30.5938747086476, 40.6343040273582, 31.2864574948595, 35.6737735001718, 36.0822220525662, 40.5931718051166, 37.6542536893663, 45.2401279825084, 38.4756956220982, 39.2057609802016, 38.9464405777637, 50.8791904305789, 35.0815024573186, 38.7860752921161, 34.3083711736571, 45.3830841814021, 45.9779481950975, 21.0175288864787, 49.787635301431, 40.2380318356903, 46.4652967186635, 58.3126687895174, 45.6365264125192, 33.9086685897685, 34.7510624747555, 38.9524484049236, 51.3389763836856, 22.2255642966123, 50.4975805461217, 37.4891336747388, 34.9195873569807, 22.5710813282415, 40.8826826432685, 31.2602885615102, 43.5827973968626, 32.5342825081966, 37.7220524231789, 29.5581101759416, 43.5349339544097, 30.2578768967574, 47.262050992011, 36.4982441965975, 50.7868139488834, 33.2551316973228, 31.5396160596577, 18.3403033462275, 52.4589501231218, 33.1596695712189, 48.3832876020639, 46.4506407473007, 37.0260563567178, 25.7139866123789, 28.552169712881, 39.3828488750393, 36.9695947664332, 45.7956671173321, 29.567208051938, 45.7653079738754, 68.7175596966406, 43.8422803558123, 27.737854539267, 37.6317219524548, 35.6656847101603, 50.2263656979459, 30.0576803483053, 21.4360900761311, 34.036864140706, 41.9602346254819, 51.5863573742394, 26.9823499454575, 54.4567168492571, 59.6566047358652, 35.8225105277565, 45.3730451376517, 51.305226998461, 43.8385801154004, 37.3328836461032, 25.4887621918728, 40.0452552933477, 41.4060368446439, 51.7385139512805, 53.1770535206674, 42.4542706073592, 41.1749242021095, 32.8447758465068, 37.1467376658982, 31.2486119582496, 60.6595155775912, 35.4606407303622, 59.4772201394321, 27.6151389587923, 43.0972946461248, 29.4711212666742, 33.5114542852305, 44.8716866370881, 28.3831563027579, 60.9153348612927, 20.4257756341283, 50.0620168250633, 51.8343941182051, 44.1674200896165, 35.9353818720648, 44.5281705002814, 48.2363009440297, 40.684124661621, 48.3002406568542, 60.2987775087669, 51.6338726691282, 33.942162050838, 26.5519244696022, 43.1725342682731, 35.7224168563172, 40.432622795474, 36.6615942030241, 47.5903031262847, 40.6139980225809, 30.5033353506187, 28.4064748708962, 54.5757896707483, 58.8552956858329, 55.68725469484, 39.4273535299871, 47.5583096869789, 43.9110822639285, 38.1140969292362, 53.8052503291515, 48.2268256738387, 32.563679741863, 43.3318692337122, 43.5911077637807, 52.6106005882782, 23.8189021683427, 37.5712736714851, 21.4738545235897, 61.2812794286915, 21.9122644653642, 23.6964868747991, 39.0303591579376, 24.3777013627932, 43.2615555766223, 34.6779545651014, 42.2089432613112, 48.3740301268045, 36.1956064966271, 32.6066483157307, 46.4669201917872, 33.6685685183948, 42.0790656501448, 28.8349173679951, 50.8177202133974, 25.6143606670642, 32.5480176926963, 42.2731658094275, 32.3220017142948, 36.7177438272951, 48.5619659422601, 32.8895190871362, 21.1993379234155, 42.6001263119484, 37.6585859753495, 34.2176566788807, 37.1251981744507, 47.1598005561533, 28.9328055339361, 27.3246190186756, 29.2800475479861, 22.1522783938254, 46.6030598713775, 37.4772198844309, 35.7674589972117, 39.194836911185, 36.9836091435986, 40.6268784119983, 47.2984990359293, 45.4778633636708, 37.1714045574272, 47.3616958639838, 41.0080538949982, 37.7230781875334, 28.6141811920272, 44.5394694786439, 34.2621551866598, 49.5142983720576, 29.004776673132, 44.9860991421894, 49.4542763378858, 48.1010266568365, 25.6611172352948, 31.9163052946363, 30.7921615583687, 33.9050215711897, 65.7303063504119, 51.982620881304, 45.5533774877807, 35.9847165112406, 48.7740603468261, 33.7808836242095, 45.6974462999433, 37.3569416293348, 38.7990361369266, 47.8327775569356, 39.101793606158, 36.1756266424582, 29.8325209727151, 49.0020541259215, 36.3227485167543, 45.2881430112808, 55.7863028335995, 35.0688828699145, 35.9320800970649, 21.3016414853285, 37.1441936784982, 41.9511353341174, 31.5247200594309, 49.5473486183124, 37.7019579723586, 33.3072169059262, 60.2686435208856, 46.47476914917, 44.1309594544873, 57.0473661776952, 34.5303930505719, 48.5291601507039, 41.9285580711152, 39.7933096032425, 39.3672798326936, 48.1849211225491, 43.020640633247, 46.8987034386427, 12.7721989615279, 42.9282374702588, 35.8862273486561, 48.7168375792768, 37.1540685902362, 31.7895275323709, 55.2737772675364, 52.7215502690709, 41.9515631681097, 44.5967283479033, 53.308811125288, 36.0986886156917, 55.6312488270078, 48.4208009024757, 52.0497518230151, 46.9787593613096, 35.4029764064645, 37.9030793474267, 38.6951601176149, 59.3529350941574, 36.3331456448867, 52.4954988448271, 27.3778668505116, 54.5859396320895, 33.0512509682597, 24.0802882126981, 29.2058877531036, 38.8538384329519, 45.6949748280925, 39.3911266825127, 46.5687912592248, 24.3046755607932, 50.8107552125875, 38.878071602495, 36.6228024533932, 30.0929331771799, 16.5306441844264, 39.2143353994547, 36.177827220992, 48.9444724225129, 39.2033024385791, 41.7603258245633, 31.826143766358, 46.3273259886948, 29.3963753457558, 43.7096580214163, 55.710734426975, 22.5670537058445, 45.115267701642, 39.698385336456, 34.3830253988818, 35.9784494648263, 53.0215411474618, 42.0388959400706, 39.8755388040986, 43.7317877602479, 23.0776085730837, 42.3269626707612, 55.741365300188, 20.3169037839369, 26.6959430236745, 55.9607605963314, 47.7292866739784, 40.8390282475422, 44.8484567251949, 53.5999054692527, 54.8628072800341, 49.5421530823058, 46.5046371055291, 37.2161668463492, 53.8942663620597, 38.8703393686216, 32.3466373143212, 26.2398081154877, 33.6365722029852, 49.5555553317619, 38.0185445037432, 50.2313997687375, 52.1805578380185, 34.0659015364401, 40.0094350445522, 47.2252492737918, 37.9542244782079, 54.5168806416988, 37.2136905832027, 25.7632920219325, 46.5413714942307, 55.5605037064599, 54.695739237967, 30.1775033576602, 27.9419623270258, 36.6241681773375, 53.6147424387721, 18.9250579753925, 30.5977803765285, 55.7158654983615, 36.2810465280442, 34.9102471164478, 44.9551691041208, 24.5372053195974, 48.4837902791, 30.7255193936335, 40.0645023532385, 51.7239652674097, 53.111240185534, 30.5799136136747, 41.3456628188419, 34.288983604007, 16.7198891008774, 29.8444562972444, 37.850214572784, 48.1752763568064, 37.5876482460501, 43.7470668268912, 39.489818016748, 32.3255800635354, 39.0745409089316, 28.2997699065515, 50.0716281765914, 27.2386526064758, 41.0833858264393, 34.3532414531911, 45.9989319531937, 57.8385318646773, 43.4921026301004, 41.6345956174417, 28.7099101157288, 30.1565314547017, 34.6938725356036, 49.3633373546578, 40.4465024529952, 39.6723137326865, 33.8702597245425, 37.1868057833756, 40.7019553852551, 38.8619045074666, 38.6116142482187, 27.2905372813507, 41.0435592079657, 41.0166526534901, 48.2643645202959, 29.9631717155627, 57.3247305840974, 32.531219724935, 36.9328189281744, 41.0940622836808, 28.0796964631935, 40.559390441245, 29.7522551834601, 43.4264286377805, 21.6879692400561, 19.9741359401749, 52.7174875562223, 19.1409577037151, 44.9848905994723, 47.5212937984847, 52.3718914849578, 39.2074647426903, 39.6837183508456, 53.2002452939288, 30.1349749031562, 39.3262708103924, 32.4766412532504, 45.173827815309, 39.0198640145994, 27.1090420127047, 45.130269462666, 51.7590555788148, 45.4416910620159, 43.867268017783, 46.0178302462249, 35.2955411814122, 36.4685387401328, 45.720410292286, 42.2858569803947, 31.546928400059, 39.2292530574153, 51.124019957312, 43.200004590502, 52.3865425276926, 31.55436720318, 31.1769422309257, 38.8260462743687, 50.7572184817077, 17.0006011445648, 36.089700003681, 47.3881163729977, 25.2511471921803, 20.7640425181611, 23.5767283044741, 50.4907220868059, 39.8462079905587, 36.1963902646776, 51.6320743439511, 38.5015404928849, 43.8402471481962, 28.552976181141, 48.3549766447967, 37.0930828592817, 46.8163801135705, 35.3629438394259, 43.4270465708105, 28.1982658768138, 42.8566648828647, 40.4317721985218, 43.1282098111373, 59.9033224153698, 34.6282701650406, 48.1049930913571, 42.9589760646964, 41.7666192162519, 35.8551315224511, 53.2318985475534, 23.3820202978961, 37.4796096151632, 41.7964008085354, 37.4341859348306, 33.0306424905669, 20.0051581192081, 39.4971568968912, 42.3311621310636, 45.8532586222481, 45.656646708918, 40.9019599084455, 43.9923950561487, 44.5551206734575, 34.0085592318119, 30.5053290128562, 26.3816958933665, 25.2874791851313, 28.6801729162825, 36.7175409120745, 44.2525676813952, 47.3361417336087, 37.7776418884689, 35.2675467782269, 21.0101034987756, 55.7280012727467, 23.9761757660142, 52.5902109821922, 46.5409000583609, 35.5809441335064, 69.9555330331009, 51.8205538821492, 37.0645135636388, 44.5019251898866, 35.9787475925705, 48.9443856718647, 14.9650959944755, 44.9143311995094, 42.9008293366281, 27.5621007173305, 41.2151349490473, 36.3694416820674, 46.1434622685201, 56.8848205800334, 49.8248717521272, 22.9431551110865, 36.933573167999, 47.7253895631308, 34.218903743938, 38.7739529356395, 31.0294536808631, 49.1919685355656, 31.747500896667, 62.0357875486629, 32.2052346414621, 32.6432401310771, 34.1117772814279, 46.1610143781194, 27.2184137092894, 46.4325801207071, 37.1471119418573, 43.9612239467295, 40.8679072526181, 49.2917158477812, 33.9169168412917, 43.6018634802363, 51.3807474648398, 43.1882603089936, 36.6512607994092, 20.7423786934901, 44.4425862991713, 58.9254451123812, 61.4884753773555, 60.0313315746223, 27.8594180612861, 43.5094277432835, 35.3806988977084, 26.432621615104, 27.0944176998207, 38.6755086418319, 40.6609642981223, 51.2286700097577, 54.0971249422721, 36.5733546898673, 48.6731518299529, 13.9665140113732, 53.8391302570274, 37.7361216821668, 32.9671458864941, 39.3101747893275, 34.2321368554845, 26.3110065594699, 54.632320687572, 40.7778795329943, 47.2461403711543, 46.8985579649838, 44.1922337559289, 48.4621835845519, 55.5765332952299, 47.8431355591525, 51.7085514045066, 31.3715828453261, 60.1467924213361, 49.1836329423923, 24.7182676055574, 27.5035897246203, 34.1415428469143, 32.8052267799672, 53.1795641335555, 32.29798907427, 51.101764643206, 45.5116417945042, 36.8479461160522, 55.315854684022, 56.4645310359711, 42.4328390901373, 37.159777142727, 45.9430670613532, 63.4753707193719, 40.3938040352297, 42.7366103316634, 28.0866143965657, 41.5630512722221, 35.6309580273199, 27.6835893080411, 45.3748018171644, 46.422387898204, 21.674751350417, 56.0595887307388, 45.5985884240362, 40.8127242668915, 26.1790269123758, 51.5203658686595, 43.7402112400941, 46.2558027261065, 31.9528207778093, 28.3365978003162, 31.4433056676334, 39.4910273762274, 32.509765441679, 54.7623238981135, 39.6205805175457, 35.9129789885883, 48.1094296912185, 45.569425886931, 33.9578579616002, 16.5814931334512, 29.507885194105, 19.1326571912875, 35.2370034682578, 32.6358871128748, 44.9376805456897, 42.7700765558206, 33.2922737120486, 18.6053490306697, 33.7754238507634, 35.5823213730254, 40.2732133081229, 35.7504311844959, 34.7665587458282, 40.8688881777708, 46.055585979231, 41.848376712152, 50.6202611993322, 48.0607005456116, 32.3230162009608, 31.5234834650292, 30.5611701748124, 41.1871330697295, 42.955257315032, 49.9564009281542, 48.1854789189279, 35.3985544530037, 47.0193460711615, 41.87204103419, 40.5596057120209, 23.7347987329818, 45.8991875121938, 40.8152102761216, 42.5114774817586, 42.142785946742, 45.3206289569544, 34.0514730016419, 47.6737061883358, 38.4187978908135, 39.2629958935911, 36.4070424540752, 39.124143487601, 49.8942372426768, 36.4010372769789, 23.5822040821376, 46.0501214105639, 34.7540405842755, 45.4244043776531, 20.7952095474224, 37.1494739072846, 26.9100894679547, 47.6908591330879, 33.0976610186603, 35.1034496206763, 35.3554786730756, 44.7252809866211, 41.0986183879285, 51.1231053305951, 46.8163111256331, 35.1710898559966, 35.3431807525306, 42.2175648213657, 35.108304221613, 45.6197882068719, 21.9329558447511, 26.9466892804981, 30.1752867422882, 44.7790533765206, 25.2552422851885, 44.5099177245336, 37.7240103930622, 34.2415235170865, 47.0587959171935, 43.9901118502982, 40.6010610417051, 58.6932613786096, 38.6443628331536, 39.7607909942929, 36.6731461497216, 32.4681675533576, 37.8734381391944, 37.4275076368779, 42.1397602510388, 25.2215274182627, 38.5874934772787, 58.1268873613947, 60.8727214395399, 29.4372654172147, 47.5128732840619, 37.3786532378728, 39.9489246943399, 50.1806257916275, 30.4554258056778, 41.2961411211154, 45.812157230346, 55.7037607594113, 59.7603960876371, 43.7174642399742, 22.0327531760746, 31.6062683279807, 20.3820160499342, 41.853308164645, 40.5353178826112, 50.2617350432958, 39.6471445013453, 55.539287409062, 40.6101135275104, 46.014150277284, 29.9640292081371, 29.9447315618317, 48.2180757635814, 24.14768550816, 45.9707246079901, 50.4587940132677, 33.3822721775986, 15.2888771866623, 48.1169308639869, 32.0551628015244, 49.653206532556, 47.4709000640221, 31.2676390099656, 34.5178314513502, 27.2270747844957, 38.4226134053036, 21.8204352221604, 48.4141247246906, 40.5724493209952, 54.3651739675111, 59.0602859032808, 28.5017262197273, 37.4356089870522, 43.2435242027027, 30.3244688557632, 35.2911867744305, 46.7141073843517, 36.5850196416289, 26.086118157626, 50.7872039339863, 43.930746702529, 35.4225053980023, 34.4986708335091, 44.4483639796459, 43.6002549607439, 51.1386194367565, 24.8069630006726, 59.747315704182, 34.1566925800425, 49.4362170714599, 48.3340950192421, 20.5117804993759, 35.3466848699658, 37.854801044537, 39.7033189988364, 36.2649059928585, 47.6281015527951, 52.2312380953134, 29.4039698460983, 43.6298501180603, 25.1947784380153, 37.8724328274544, 34.2134939232044, 64.5938181280243, 40.9819512103155, 32.1806133834848, 54.0961911607547, 31.4970631914227, 5.42953142708534, 46.6793794264683, 44.6821049094726, 52.8025939058648, 47.0520277403546, 37.9532953429983, 18.1148031831016, 48.1291603345573, 42.1750383521984, 39.9413334235862, 35.8010822251292, 47.3487099908084, 41.3398934915302, 40.1334118682298, 43.7571476005472, 36.0507626936627, 54.6052166343336, 32.5521536323244, 55.3446775157078, 22.7375510644285, 17.0422796328322, 43.4780703286625, 37.5869270464352, 38.0394659650182, 40.7954919293664, 49.0926766334366, 51.1912310296455, 33.8407791163167, 39.6213485001947, 40.7528073490322, 38.555692109607, 39.844080922456, 45.526337582006, 44.6141538851567, 41.3838576061584, 34.7398294404628, 44.7371528091132, 39.7008333713381, 30.822238909646, 40.7536923802766, 42.9881164979317, 37.9938422561123, 44.9094609836949, 23.6042933696397, 39.5200300056842, 40.7151157769353, 56.0034524712095, 33.3549125799958, 39.9215449743515, 49.5228598192765, 41.1432836497132, 36.6255482771277, 45.1652147372449, 39.2597970948244, 35.0599853769227, 39.7401552011282, 22.7769618712384, 33.1553501166492, 46.3824397528752, 46.480218941992, 54.2931688981601, 37.9258126348374, 37.3061069027252, 38.9344267211884, 27.8524479518139, 40.4043834242116, 36.7534062763273, 41.2008852137141, 22.799407448281, 43.4829364876577, 43.5666304536368, 55.9486477243486, 43.7885603764313, 29.7204751365134, 29.5004122410426, 48.8300203642574, 43.8696494707693, 53.823117771825, 25.1271407521127, 31.6099582605974, 38.7669626196465, 43.7845421075036, 43.2036208014849, 44.2520810829866, 32.559493076375, 30.9226411686124, 56.1237275203369, 41.4347914265138, 31.2209870340928, 25.6490821405798, 30.4910498326401, 38.7575491354027, 35.0875527899329, 41.6487739744774, 34.4924601749729, 54.2962276659211, 58.6779120218335, 45.0544507823074, 48.1380487540165, 38.05708831072, 30.9823994041276, 30.9627419925173, 47.208402648962, 51.4734971703604, 53.8759386869012, 40.2095579018885, 57.5932326907298, 46.4562892961473, 45.022740198363, 37.7332420524553, 58.0012934053485, 43.9358054750438, 43.4307041747399, 60.7442593016729, 32.7143239589763, 38.0419328653289, 40.0122614477271, 30.8007348860101, 51.7565873868314, 48.4098517596595, 36.2063342394211, 51.9618012114472, 25.6552625736154, 57.3269716385472, 38.6257813762876, 15.5558917477224, 31.1033929136567, 36.1759293215465, 44.1252608857469, 41.6633527068254, 40.8602060120355, 32.4246794710562, 43.3325839492619, 43.9566068754502, 32.2791905533908, 46.6169128764562, 31.6532067832794, 34.1796521613816, 54.2248965287248, 35.5100332979132, 31.9158811562062, 39.9065398165175, 40.3627925013828, 34.9877142507104, 41.9985780445862, 39.0472894524174, 41.5998138452702, 34.1083207103021, 32.5905077246124, 40.2200365532498, 37.2542492439619, 35.9330630105114, 49.4552145914611, 32.3671806176438, 43.0236345219536, 46.5661284915503, 48.6958118964318, 26.0405640748045, 36.5555299856735, 47.5289196613413, 50.573744673456, 57.0063574452663, 30.9698599521258, 46.7126547376144, 40.2143483310757, 54.9097691104517, 41.8451909300224, 37.355979298326, 36.2256846831602, 48.2141198777404, 22.4779420844004, 37.2574974408714, 24.9757907037253, 56.6025112796839, 33.3120895864417, 33.1322416564552, 52.7454612125502, 33.5009174950582, 42.546982797092, 41.9306794866523, 28.8013736379768, 47.2827791951319, 45.4697572990245, 35.4189776389302, 44.1279802453283, 43.3541355219686, 49.6627233799581, 32.9910870473265, 39.5138812808522, 29.2533617308836, 25.4597796515206, 50.7064627137797, 32.7184805288695, 37.1233782426808, 38.8576207591442, 37.1142697567491, 32.4532743449906, 36.2837606739831, 41.5697787637188, 49.4879409506811, 49.4162980781956, 37.8955976271948, 32.4986328965152, 28.5516258155255, 54.5755288779635, 50.6744332448035, 23.2881114280409, 42.7994110453101, 62.1085167092322, 54.4985564300824, 15.7351726736439, 29.9829820978025, 36.5392633857548, 20.8527407611431, 31.0264317425675, 33.7269434409448, 26.3165884666941, 31.1347587250815, 52.9822910455529, 40.4167706034731, 47.388694433902, 34.6192695811417, 34.2535870231081, 50.0488266026773, 40.5370075922512, 38.5365429876116, 66.130181966411, 46.1764229999113, 44.4892748302266, 45.5317124305527, 29.760735798335, 37.9223810209353, 48.7529633142512, 36.8404559686839, 47.6478309327712, 34.2408639201302, 23.6875428941214, 26.8884048792654, 59.0302187975329, 34.9477270670977, 47.1366899156576, 38.4816164116443, 39.1049489294669, 33.5015760839394, 22.6299299772278, 31.6787963260948, 48.185251619458, 23.2956630031985, 37.0758573873808, 37.3346491017409, 61.2797823605662, 26.5171078170522, 33.920303565384, 41.4418922548852, 39.845403463908, 33.1432843241333, 43.9813059455625, 28.7935887104424, 26.0305648119241, 44.082363748232, 46.7487096605115, 41.2077769356921, 52.3837232454419, 37.2880470515615, 35.1405427847384, 28.3739480228422, 50.967338345979, 29.1146806045964, 38.5026078017816, 22.7136410741934, 26.6149424917826, 42.4456146399918, 29.9913029902583, 27.8140355364253, 39.6634259982732, 32.757269466372, 45.3859113082846, 37.4562980983909, 44.1789910091819, 34.9705462541638, 37.0939759033199, 37.1004844617018, 68.1352764706054, 55.0378981121518, 26.4138189651309, 34.8220778368441, 48.9502335078138, 34.7567419708873, 29.7591593830948, 30.0030983718512, 47.1127586111215, 38.0376128620874, 40.6453829253401, 37.172369678078, 33.2644478690574, 37.8740781612407, 45.4581224061565, 33.4929253401655, 43.9912255465062, 47.2687889508775, 30.8045249481815, 34.1759025145364, 28.2232703801036, 42.6971671768005, 28.8798969638639, 37.8683818049536, 35.6879436273448, 49.5201499876314, 26.9478320805247, 43.2535337826454, 37.8193235377458, 39.6126417190434, 40.4900379461075, 44.09970140891, 42.5710111460606, 44.5894078303501, 31.2035527124005, 40.0889084397416, 39.1574505392019, 28.3837179066373, 42.5905133112625, 56.9905479791195, 38.385301508859, 38.1166140988392, 32.7594832277399, 57.3155660961853, 42.2873826623078, 41.185988338886, 56.8710180198357, 37.2264446286683, 42.2093786176216, 26.5442296668862, 31.4330734822968, 29.5362683920143, 36.5614538580407, 48.3638441458938, 36.4741237705028, 37.239031482633, 12.9499433959054, 40.9769545686831, 24.725833138734, 38.3384877901995, 16.3245021666984, 45.5281233104663, 41.3445184932677, 40.1903737385912, 35.4800022386811, 31.9344120619725, 44.545097439001, 32.829511994023, 47.2446580636682, 45.4505236590464, 44.4375002387417, 45.8091977248126, 43.6550667191717, 50.1779809830795, 29.7189067027266, 31.01152139793, 44.921863952041, 44.9747255478866, 15.0564431469908, 43.9271283021109, 53.0785564397811, 38.3849827441506, 32.8148394033756, 42.4696523902758, 25.004890751347, 42.1525161158186, 35.833870439329, 37.6220060135307, 44.6031903818529, 36.9395146855641, 34.2725433897423, 37.7272322995711, 40.6396368255908, 35.4199498594499, 32.7195047126317, 29.5057200663633, 34.6769659707259, 20.8081117338956, 39.010069569378, 29.2045009800729, 43.1857160132769, 42.4973761247055, 35.3186178659597, 50.3559475054602, 29.9914459741747, 21.3370015072407, 41.3654414842236, 38.8784026723324, 65.0532698432379, 37.8960648235494, 46.0373484369679, 30.0392500265321, 31.1877181354905, 53.1646518054422, 50.9481059113016, 50.0299365959704, 41.5309720729673, 37.7288687922373, 33.5163120656539, 27.4457015888341, 37.933238609489, 51.7239246436223, 34.1654771219079, 30.7189488536138, 46.7180675486411, 44.9146233195648, 34.9116307407059, 54.873134193215, 33.0039851052366, 53.2403993144132, 44.2623136004286, 37.3349749000343, 20.3362564870035, 30.102682664277, 46.3046229431742, 31.3329077914374, 25.4012628470085, 40.8746318341262, 28.0837426890894, 38.3698004788014, 42.2167912100121, 35.7391814651201, 46.9184051256347, 43.9013152096852, 52.4957663164074, 48.6110402217841, 27.768997085535, 47.9294439785539, 55.9316141423067, 36.6166126439507, 21.7413255562743, 22.3204148439288, 41.4731830512136, 35.0301784395374, 61.9010591073816, 29.9347797265342, 63.3655909032823, 25.0796002671192, 37.3030941344138, 45.5879173680794, 33.8143372253224, 31.8924880790295, 37.9547104914399, 48.3423365040386, 45.8562003718458, 42.5750066062506, 33.3294728336622, 56.3965821735877, 61.2181717984251, 32.1238390359238, 39.5669751597417, 45.7383036682231, 43.9372724234407, 47.7107522874625, 62.070060540873, 45.2701137639551, 24.8616237047289, 50.6468408005147, 37.5791781544162, 54.5168404776462, 36.5369313255802, 38.4722379904963, 41.7065159073628, 37.6070016622745, 49.2357647905053, 38.4810133238083, 39.1089594703712, 37.8436319897917, 33.1122756939545, 50.3576332053827, 30.1677010586731, 43.1096871896248, 32.6655897506309, 35.140757751971, 45.5796538779817, 41.3507939822611, 50.9879893382026, 46.3741008064019, 55.6047680291667, 38.5214500955472, 51.4960538760334, 34.1306419722412, 42.8086291833731, 44.0691505283871, 53.1020940993988, 36.2759749732693, 26.2166076765342, 48.9995801218874, 40.7731904993786, 35.2387089431642, 43.5705864748061, 32.0196346637961, 35.1341420852731, 20.1904790634809, 27.0241009551646, 32.9722990088332, 38.0704218936263, 39.2457972668083, 54.5560379351491, 30.6432781806985, 42.6093385500741, 36.5088556669351, 33.0912696612272, 37.3247843458798, 49.6401549901596, 34.2575404618295, 41.3831860665219, 52.6357817350009, 44.1184828261866, 34.9031191558095, 33.8136408647606, 48.5798808718725, 44.9148471785033, 43.9439226607611, 30.4047353597014, 46.4427609356874, 29.9746125708936, 48.6949038673748, 42.5791613265087, 32.4228298762177, 37.4681597860771, 25.3030685605309, 39.0817040446368, 35.192331081367, 23.7682437405731, 25.7973812127463, 20.5944554298098, 39.8499834347239, 50.2262042074281, 62.533884584427, 47.2825798282191, 26.5513340538344, 24.1095686990954, 34.6809706370693, 44.3469212675393, 29.6530962918478, 58.3146178669828, 26.6824598305279, 44.2313018490689, 44.360152326942, 37.101916066781, 45.4575319657669, 32.630617899672, 38.4803545553493, 33.3038926154206, 33.4452776072827, 43.9820438737456, 40.7590418683125, 44.3321477833905, 36.145235560627, 43.8299795322148, 41.1834544270276, 47.0658508436094, 47.9281710668589, 35.5975223318581, 30.1155347657954, 34.0147380529184, 53.6837014431237, 29.0363002649109, 40.950451273143, 41.3130066273026, 46.3633991482749, 35.3179136742507, 36.4752140619903, 34.0422519688274, 36.8717144447956, 37.3150867349071, 43.5052898097261, 52.4262335584201, 33.5648311895044, 47.165411671039, 47.4817915449554, 29.3857511407286, 52.8500585659566, 47.0133575503041, 34.9544435769493, 25.0862751826351, 51.7584328052956, 37.1008528059482, 52.5636526553312, 45.705215023222, 49.3040903152792, 26.779988320657, 60.3767709419352, 38.793186775606, 41.0743732634644, 48.9275715240082, 48.0692181469983, 49.1159574377036, 35.3034763587693, 33.8349323967523, 59.5612052987164, 29.8958293417747, 35.2169197928298, 28.4366771202634, 39.7936762943818, 42.8470732800292, 40.6280897842318, 33.6967442534979, 24.4972832002121, 31.8476668779292, 13.5164141481562, 34.4499665870943, 44.1099796723643, 28.8490288025744, 35.5257195138866, 44.6687507652659, 23.0534083954801, 46.6773889045642, 21.1889062705586, 29.1191429649019, 39.9418502124604, 30.457957827715, 39.6115304146122, 25.52775127484, 61.2994866328395, 51.4462872768265, 27.612104318557, 46.6886460708798, 51.2088526123111, 33.526370849575, 28.5006894418252, 50.8568973842935, 48.1920959228745, 46.2129515563104, 37.6077390414183, 22.7032509404364, 36.2450052631809, 26.9570145778765, 46.8743566321282, 41.4912190162838, 49.3153517074503, 38.0314966500643, 58.4950931218362, 25.7614882168634, 13.7939195818526, 40.5336725456224, 41.5796087511362, 50.237718726829, 38.3310317239167, 29.1765639657855, 15.4577261026323, 22.5747467264788, 42.9012182753977, 42.9009451899994, 33.1677776559115, 40.5226350957638, 29.5875766857784, 26.6823264403211, 45.2887168226301, 61.4333689248181, 47.9317857499127, 48.0457522224038, 32.7147621154339, 39.115951315291, 46.6973644459711, 31.719786817849, 33.7732833610459, 27.9454394589695, 32.0485413068285, 30.7475086727096, 35.0684677677908, 41.5255187375852, 45.1105504756248, 44.7567077263428, 47.9866543469861, 56.4577814630758, 22.9070737505154, 51.5924795502885, 31.0145318746025, 24.0935557915362, 40.9102362350712, 33.401724671102, 31.5403217480194, 68.3846567285439, 32.6155060914201, 33.1690786158484, 44.1801566522589, 47.6588587247098, 44.3108330225729, 27.4310169857377, 22.7672649129556, 49.9701931802139, 40.7214827007243, 41.8866961999754, 44.7851856023918, 44.3511620788357, 32.7852224599172, 51.980996515864, 53.66565668522, 33.4372462727364, 40.6895031401752, 33.3897990510066, 60.7865613883966, 53.0412946094824, 32.6331708494442, 49.6932651125824, 38.7911293255893, 42.6208507574893, 35.272396444175, 30.0061770464233, 33.5710971315692, 34.4785064939685, 34.7504107341013, 40.2520231750667, 56.522318358426, 48.9493370663828, 31.7625837064341, 37.4123458837978, 31.3277584714129, 31.4565487343205, 26.4237842256054, 59.6239513287015, 45.2398695280643, 38.1035394914834, 35.094840428949, 45.3421126076396, 37.3031400858595, 28.7253076296516, 35.6923898694467, 53.9642170342551, 49.6306465175466, 51.9828892178088, 43.440502093789, 57.9477374352632, 42.1337982663496, 31.6322001557714, 38.3193456036013, 25.9256971549641, 43.642753476223, 30.8798177118466, 54.0967459387251, 42.5825876813981, 25.3573825833341, 40.8700604187394, 35.1161963631162, 41.9080459116153, 22.3161618579505, 56.2619171756354, 39.271741612788, 29.725158706939, 29.1287876240789, 46.6806369909434, 40.0251676437708, 42.532852128367, 51.0120148664262, 48.4799006331915, 44.2667423012848, 45.8016492577238, 43.6272668272774, 24.1415008805337, 61.3502678014013, 37.8321303296756, 47.167939864801, 35.366455460484, 42.2244046844811, 33.506456261944, 27.8902469032496, 50.6526005171865, 37.6442308152741, 24.9586967022199, 41.1841444624931, 59.8175766219762, 19.8857075672464, 41.8136256220566, 51.7779790046831, 61.3910817327049, 58.7588271605924, 42.3874052814734, 32.0705897633976, 50.3880170969743, 47.1928838147611, 34.6065905543196, 39.1515019571117, 37.4664314374492, 44.877077534659, 38.380226592601, 51.21659763957, 38.5503471718111, 28.750348988427, 47.1578707015088, 49.8379666143036, 44.4538506297064, 24.742237619899, 26.3016041703548, 37.0966253729053, 45.9410655434228, 55.4256457497054, 29.4776875137613, 39.6086319623311, 26.803559528248, 33.3749867868227, 43.523503042081, 42.3367997369411, 24.154121787483, 41.7088304310889, 31.9449613519697, 35.1595999369658, 34.4109257006513, 51.1970290347961, 34.9420304530684, 45.659680642233, 47.4243784609435, 46.5479485901091, 41.4508736964717, 30.6135378245282, 47.2750058669016, 40.125215819593, 51.6934468934422, 25.7015230731949, 25.9606373105523, 39.9883862044771, 47.3901290203272, 25.0760590876476, 62.3517007871733, 41.232594646738, 36.0826914473806, 37.3862329261972, 44.4531435751642, 29.332091157825, 26.0434871376654, 44.5604170282272, 48.7805572446443, 36.9654794496487, 27.6282128527887, 42.5662448943138, 45.9056757588406, 55.3644780938526, 42.9656357685879, 58.0275353609716, 45.7446521672571, 33.7138150526254, 57.549921711048, 40.4611033699023, 52.3689136972931, 30.2460202027897, 37.379768679335, 24.2044860297138, 37.3680036932391, 38.3114683587758, 50.9968277303673, 39.8286073355461, 44.0774622917271, 37.30226891679, 55.3237944797005, 19.9240691998711, 54.516817816181, 65.4709872373618, 37.6148169027708, 41.8680270843387, 20.0673426488259, 62.2661569013137, 29.4110650095328, 48.3039329981938, 25.3893981049837, 26.1177717291912, 45.4337789591244, 57.0410489803605, 37.4489761687571, 29.3983639516161, 42.2370626387976, 30.9986942493199, 49.8657992728117, 44.527483825331, 47.2599310534953, 33.9815857598068, 33.9531018892842, 55.6907902715345, 36.6439495435836, 41.9022885998027, 45.6746282173532, 32.2547084963766, 41.5967373881547, 42.8943198101782, 49.4463343126598, 29.9650409872653, 34.5897119353692, 41.7398320771776, 33.2867489793187, 26.6819004776221, 35.0652587204865, 48.3415722915836, 48.2823816269575, 66.0099552168928, 34.2146722418388, 29.7488130296138, 29.2644124494745, 38.7844920824824, 26.9131452034912, 49.5883488457289, 48.2485762352102, 32.7434733224228, 46.5992887034111, 42.797626146727, 26.3237213008452, 24.8247988362769, 40.167414811938, 33.1124098901596, 52.1774858804825, 46.2999587149502, 42.0976562374905, 42.3390078778593, 36.9822358197035, 50.5122708165605, 47.9181846951304, 40.1555755070373, 22.2513096426231, 30.4289223919018, 45.3067213955503, 58.2566830088953, 47.0241429439076, 55.2903154238628, 21.1380272242845, 39.8617333219155, 36.7918413558427, 26.3677931188831, 35.9654794458057, 37.266398101633, 39.333603870788, 38.962087020693, 30.3870747443553, 44.0519290984867, 67.5878940836482, 35.9752222441381, 44.1625322770316, 36.4509134601265, 38.5536420530041, 54.2571864846897, 46.6560415565468, 33.0325903013748, 40.2252374952414, 40.5677210320774, 39.2028502678101, 49.1530753580103, 54.6926067556118, 28.7039166892285, 34.7551866435244, 38.0795217729094, 50.2484357292666, 33.1397308315823, 36.2887482286512, 41.9112950084651, 41.1905890039593, 29.9517151811723, 40.7427410756329, 33.0839816593983, 36.5906377137901, 38.0733533467515, 32.1246926938275, 49.6875116284106, 33.9930983226485, 46.4140681527831, 64.6084969724657, 28.5385834351954, 36.4069785064277, 56.0248122865592, 49.1132377217184, 37.5240200345075, 57.3293777911058, 36.4104896254847, 39.4005316119711, 48.3380920886706, 51.7886891328692, 56.4166052658841, 37.9456348182717, 53.3927002881194, 48.4057688130126, 62.9378916235037, 28.1004152890474, 46.790168250552, 42.2181829547708, 36.1196421667559, 30.3638184113105, 34.1977660720736, 48.2681175092563, 41.7205040004945, 38.59769458102, 41.6512712814079, 28.4899173352252, 50.192384984556, 29.3064982169912, 48.5320635307231, 43.5303420025143, 36.6880594187788, 26.0969688981557, 57.6386946357112, 32.0147788173009, 22.8277982621165, 36.2415320107992, 47.5785864597746, 43.6525371230346, 28.5103369016033, 32.1169355214764, 35.0369103145639, 31.2661532232706, 25.1788688646356, 44.1896649977021, 50.0982595553521, 43.8288045091346, 43.8524444380182, 46.3406433927762, 56.0433955606448, 15.6578024561953, 39.6328398257658, 38.9512103824912, 21.7248161625576, 38.8441820644255, 51.3204194009698, 44.9653844450257, 40.7814125155919, 52.7161852314693, 38.5534640598916, 27.9583414354901, 23.1766569618274, 39.3800249264704, 23.7577296476397, 35.6715349418516, 62.455586111132, 33.7951102789922, 48.077147971641, 23.9472665020166, 57.7622180931402, 49.0910217007644, 40.1500105236041, 29.4543324601189, 29.0397033026239, 32.117072004766, 31.5669696791721, 44.8180873839133, 40.5447987681846, 43.0414534970194, 41.7015542404471, 42.4416678552853, 18.7226564976872, 45.6840864373918, 38.4734546750421, 48.2392825678565, 51.8571638641685, 43.8275050141393, 39.6169249157301, 39.6248017611541, 34.6888529163202, 38.1625634295133, 46.9306823130971, 43.1494582558653, 45.0078160927607, 41.2763478601112, 30.2928375843214, 57.8901396530512, 45.7771527152158, 39.657373831645, 24.9712156241557, 55.95498999139, 48.0069799632289, 41.5634864370026, 39.6429765942599, 35.9826569220173, 40.1880456811943, 49.1623417842624, 56.2819585617681, 37.3981207561, 45.1144381755978, 33.2071134056148, 60.9192707970915, 55.784332672874, 47.8037131211051, 35.4739855372684, 49.7237376252182, 46.4033779207209, 28.8185348236055, 49.2755261251732, 33.9104794942126, 25.2654375801766, 37.3226275406932, 43.9950216822702, 43.6799703363414, 25.718932760026, 20.5080786049271, 38.6674220924986, 33.1834913628862, 51.3531754117087, 46.5470444050697, 32.0018042686133, 38.5022174518767, 53.6567395297492, 40.3629611800992, 51.8325148955742, 47.87412094713, 27.9669539501037, 41.4519033879403, 38.9645900222005, 47.8229636255618, 43.4255158369457, 48.6576332089774, 48.4878205549407, 30.6309894589979, 35.1126052833751, 37.5555454475447, 38.1676777920257, 13.2430281602149, 44.4050412151419, 61.8986815696126, 53.4162334205931, 36.7866316826552, 44.0557467525439, 35.3602495428288, 48.9385223141702, 38.155914585394, 45.1475120844424, 47.3807035558903, 29.1753245515889, 45.8257570433417, 35.1879887421937, 51.447783364874, 37.8999920616174, 29.3914891061806, 37.2010175608278, 29.8004880980672, 55.2211883689403, 46.7624548764054, 52.9086557386273, 47.5401977220377, 45.4834388181185, 68.9582301389359, 38.4408531698427, 37.2201592859815, 32.9361869510083, 40.7959736735287, 26.1965348995528, 32.2083987319669, 41.3672109742241, 31.2449252756008, 55.1897151442585, 28.6935670379994, 39.6879145978606, 33.5822691363159, 54.3168718887568, 32.4507209069392, 48.1742046936074, 28.873966532567, 41.1263481982526, 58.4180662666299, 40.3571417988751, 27.5454449872081, 34.0086635851344, 35.9745859105116, 55.8363200065714, 37.7075645782746, 47.2386725668462, 23.9046450959682, 34.7304554488456, 43.2686724544717, 29.9530898795184, 46.3775317828222, 36.6218465871003, 54.0459784574418, 49.357695733395, 32.5996882864423, 41.3193650295793, 30.833346676082, 26.845216465553, 32.0474213014929, 43.4100876769752, 32.1409649030731, 46.6671174386089, 29.0539515064283, 62.6825388061018, 37.2395562290994, 55.0999683237454, 34.7725702921572, 44.9206427728763, 59.9517868438444, 34.9836525931222, 22.2805102426009, 45.7341338937772, 42.6974819900194, 64.1232172467859, 33.9922727747488, 18.8705080318349, 29.3341331107096, 53.6300988683868, 32.75558609538, 43.3465359143083, 62.5868525279922, 26.1951352337399, 29.1990690430754, 49.2984594914785, 46.5529951231294, 32.9163537407301, 38.9478172843594, 40.4443357191399, 53.8388404122292, 47.3038453278554, 42.2264021340428, 26.7712650469098, 30.1072063110256, 59.3328857243534, 47.2428350082023, 56.7272805308634, 38.9300411652858, 24.7372287238818, 25.3660386395771, 45.8456587138516, 53.5884938989464, 27.5039677355626, 40.2018217243277, 56.3503126644064, 58.0642859240905, 35.4613610069465, 37.5516446767301, 35.044503583311, 42.2626428070933, 43.9060763962571, 26.0429989856658, 40.6986921213069, 32.8241588008494, 38.4728934056372, 18.8829051883201, 59.7771825780909, 23.457399466078, 22.4269814429657, 25.0023174170087, 62.8709301513201, 38.902907731664, 37.6568127467914, 26.0313347082193, 38.4508424022761, 45.8747654651444, 32.6766984801521, 44.7931452889457, 24.9288971146763, 36.3214122909523, 38.2438193326585, 38.8774621278491, 51.0182640474793, 35.7651864349851, 44.1804026229706, 43.0864311868239, 39.7585639329926, 48.4845574814871, 35.0268297337953, 33.946532290338, 33.3634564194772, 36.7873396294852, 48.9378004584506, 41.1539807663049, 62.598790923708, 31.9755718954593, 32.70796327938, 50.5044284783695, 34.9130329874181, 27.6597556690497, 34.4843430663621, 27.0636307574406, 66.7288591554515, 21.8048104235255, 39.0395895147888, 41.5329289943694, 41.7761662144454, 42.5183546016204, 37.7744467835269, 34.7684288200721, 45.8754781902632, 36.1361564787067, 42.6902868499101, 41.2994030896331, 31.2258932889303, 40.4745382606926, 39.2121196965189, 46.5766775652358, 53.6944137964148, 41.2531193073093, 30.6833051394047, 47.4838427940327, 39.9703194186924, 28.2191584212424, 34.5163779364467, 24.6783245922325, 43.5349493968237, 18.8452618123767, 63.3010160702548, 38.9688200216508, 20.9369284503897, 28.0982627690873, 48.7408344437683, 26.4593187278414, 26.4605929796728, 23.3753381750839, 31.7193121192084, 44.8490155862321, 41.7524368600118, 44.5397097242061, 31.3704306566425, 38.3996357527543, 26.6562037061398, 44.4046950162349, 28.2510289881368, 39.8872636884684, 50.0854617843972, 40.5342708467893, 42.5469392360042, 45.4405528241262, 45.3893558331662, 34.8940115888299, 31.9327658580903, 32.4117842921078, 33.4483766513863, 37.1642742551496, 50.5572353546488, 50.0479367998094, 38.8793584232495, 47.7683418288988, 50.7710443233784, 38.2050870059323, 18.1026007606835, 48.0351469545002, 32.6247409725408, 58.7520448854415, 25.112012908149, 36.0023095449944, 34.5349730278159, 37.2564054321163, 32.4689365959676, 44.1865255797441, 37.4524489752832, 37.348001354454, 28.0336320296153, 34.2778447560612, 39.7563791841827, 26.6200234845151, 33.3140761639627, 57.9669438876455, 40.6837670223439, 55.2446161831543, 33.537148289624, 45.3410175194971, 36.1398645177151, 32.6404711907329, 43.5990323426082, 24.8577228121412, 25.1753957429515, 35.1006635455599, 27.2019759376825, 13.7016813006845, 35.2936689555719, 41.1286968079967, 52.7760581512993, 24.7460887214541, 40.6136078802852, 39.0493018054807, 54.4824978178913, 46.9374324059333, 46.0199515494334, 53.3861541218131, 44.8241258335259, 54.0957747527755],[30.4093970415936, 35.6787712899726, 45.1386801390944, 47.9970801222178, 55.4056196378868, 59.7408074235096, 55.867642160399, 37.7185304370546, 53.6054183275487, 61.0649911873967, 50.1327985970999, 51.239597156883, 57.8716511751148, 42.6110714998798, 62.5235070622739, 52.8796338440762, 55.4835379593707, 54.9845825145769, 57.9524982410547, 63.3510756327939, 52.2304847424203, 58.6985274235482, 71.1953776403296, 53.0029803437835, 52.2142492071433, 59.4514821715121, 45.6965451247407, 50.1706875125057, 66.2946711887207, 46.6659342830693, 49.8993970616098, 58.8513122020416, 53.2511319056696, 27.4071509848952, 78.9999485429505, 59.1015378220535, 65.0964061272195, 80.6420143546474, 39.5698792668458, 39.3249289422846, 49.3995657695501, 49.6693393137232, 48.3109781392549, 55.1215540048237, 59.8526720597833, 55.4980266951941, 68.2762017097338, 41.5250369754658, 57.3134169525025, 52.1440253496115, 58.1077296380415, 50.052912730791, 60.3820164701362, 49.8131238679918, 58.9411674692372, 33.768899324951, 48.1889777241311, 47.7028059476214, 45.7103640481489, 69.3413811521555, 44.5789250142622, 61.5752345532517, 48.303398524887, 66.2634486560193, 44.1631386652406, 48.2925844460473, 58.9655346718821, 49.461257390725, 60.6528845295913, 60.9320462318343, 50.9978856557584, 50.3032856936518, 46.2048238639188, 60.9595418291889, 56.2333778861399, 51.2164124087555, 45.7179442555146, 54.0921232376053, 45.3220221837311, 45.048873749811, 66.8112119635695, 58.409616385821, 57.4299220617172, 48.8006160206319, 46.4754376966978, 32.8748033908863, 61.5748703665847, 72.1692708526516, 45.3893442118819, 66.8031063477201, 44.8815606243917, 49.4773961631162, 62.0799060801888, 59.731231646087, 45.3128783810244, 62.8369757327809, 61.5780887758497, 44.8460832161407, 65.1538266912564, 58.3421582997272, 56.6190008757043, 54.9449486623787, 57.3528971874891, 69.9116126924029, 30.4418573268916, 63.3941883141017, 71.2206068816971, 43.3514755021309, 53.5320907511293, 54.3970560606298, 57.2145827531294, 69.0881686751966, 61.666517181849, 59.1315847881205, 52.219628745639, 55.1881196740053, 77.875926339802, 59.4454916780954, 69.8824077567001, 55.6653040233206, 51.4678160866066, 63.5115686167438, 55.7893391434889, 54.3259566312042, 68.3833186806352, 56.7109118117749, 53.3877588959919, 55.4160227893034, 77.0851559664931, 62.0576592149041, 44.2183575027745, 54.4431254156948, 54.1509066342062, 67.8428665475396, 53.5325687871763, 51.6471074951369, 60.1013550565804, 55.2814711644575, 62.7149655501366, 73.6335282407634, 50.581795042959, 49.4876785624764, 45.3107230151172, 65.5360963758725, 52.4583812735456, 73.321562896098, 64.0323186790209, 70.7459284839608, 55.0009177102447, 65.9122253300838, 50.9214390144822, 58.5263718089269, 57.4950804424571, 66.4048225382131, 59.8995863984732, 50.8243822360518, 63.8996745454069, 52.2972160248798, 53.0966898489765, 57.6130685372953, 50.4615122729594, 50.1289321256942, 37.3591734493963, 64.0417377483539, 62.676755627928, 37.6188690481281, 56.2454837564236, 61.4520167541078, 54.1303147386617, 53.5857500546538, 50.1921151438934, 68.7862484686733, 67.7222849617561, 67.6672553270812, 55.0990834517784, 60.2254179817435, 51.8586933072475, 65.4168859961466, 67.1851017530443, 62.3092707182789, 57.5115412273006, 53.6470824885132, 42.7031828530647, 50.924577405642, 56.220981542592, 52.7917670011049, 43.6844291921137, 53.8787317608808, 58.2712876086943, 48.5169116376044, 48.1559289059551, 45.2867568232894, 58.3654508516263, 59.7602585182823, 66.4469587890186, 61.561732901307, 57.6232633421499, 69.8844077565766, 38.5233680298933, 52.8627379875518, 68.6546478213727, 56.0265914361391, 54.3613673612269, 73.719005327297, 40.3208881037436, 48.2113064223466, 54.352646903316, 52.3828752941249, 55.5932870499879, 86.2080283856828, 51.1902181449912, 51.6092560412825, 46.837329541033, 48.3285331345139, 41.4101362508597, 57.1795614891805, 55.9212235763135, 60.4142486572458, 61.831171341857, 48.2296707495442, 74.0657501848107, 68.1314282598461, 53.6603872828711, 55.0749522044179, 39.8890388854369, 44.7373409543989, 43.2529194614802, 53.4485222319176, 61.4894337155212, 69.7826026271914, 66.0332353902859, 55.7062418666021, 70.1805392940564, 58.5790267208302, 37.1076878861226, 63.5257813586371, 60.3080480360556, 55.8540140604848, 62.3480225974228, 53.752367282594, 57.5335151972168, 53.2621888924103, 50.588211353587, 67.612496123402, 27.1338782612386, 59.0710350733289, 66.1990339664788, 43.0542489935517, 52.7649398107823, 43.5371647595108, 47.7310635930252, 45.6025667805134, 61.0965173629738, 52.2611155989585, 43.2785350885234, 43.1410394598607, 51.9203436770529, 46.5175834045641, 61.459700030133, 58.990038721119, 68.0628287322252, 49.2199474622582, 33.4697795661606, 45.4660232438258, 57.0206122249181, 66.3909284513846, 61.6427279108288, 65.006570987378, 66.4471453170633, 73.0909753848945, 58.7605574481559, 70.06329887898, 73.6124925465193, 56.126716784432, 43.5000552673064, 53.6989600342005, 58.5226893159768, 60.8555586460657, 39.7194446249259, 57.5435456806639, 61.2639556177748, 63.7913920208694, 32.1208010490457, 54.1313390656083, 54.5842760560114, 60.4178749717369, 60.3345349725484, 57.8897109201478, 50.7060050375526, 42.2597147858887, 59.9712926838185, 39.0905577245332, 40.5737477696683, 48.9616412546068, 62.0659620720368, 44.7912259642296, 62.7344801625298, 63.2994112931747, 54.2454526493864, 32.2237250121945, 45.1132160503332, 53.4066529858174, 49.8884269672863, 40.8351534631926, 57.6100880662606, 53.6143302145786, 76.1328497850724, 57.7461187338711, 55.0543858596247, 47.4561498444293, 68.164693660578, 60.0868818303503, 63.6525942882754, 57.6238940747478, 46.6102964953837, 43.0925431159235, 59.1073153446464, 62.582354326021, 67.1233678668595, 59.825815329538, 66.8261566557652, 64.7628942205758, 55.1603372515272, 50.3531146047842, 38.17532216655, 56.461642211221, 66.6619009812635, 57.3802781725037, 45.0074749283122, 66.3024637064125, 72.363998840244, 67.7140560767505, 63.0509448132988, 59.4573428793137, 59.4334672306986, 39.1823361972705, 54.7934035927231, 65.861107745504, 37.4997555935711, 56.974923105719, 46.7148339144811, 60.6224537717041, 45.9352525379895, 58.6925770665638, 72.9774487061502, 56.424124294963, 86.4304985338992, 57.2154347159033, 60.1335723919185, 57.5707604758575, 58.2373668794819, 55.9831589296676, 62.0091292879721, 55.6331957397932, 64.6983574597617, 51.192575609518, 36.5551969331044, 72.8677783793184, 56.3444988340556, 61.2441060024876, 53.3393654071736, 59.5093600801533, 47.8478798556262, 67.5185673901871, 58.2403936746673, 50.6433137726881, 64.331437313423, 46.431279589564, 58.3420645735137, 57.268137563419, 42.4280812176545, 41.1540451234429, 56.6858019553193, 46.4481322666468, 54.6075678636875, 43.7985894751537, 52.6933834631776, 64.9989605740389, 34.0070357550761, 71.3853395932723, 41.1601977547471, 44.2752417797107, 57.1045880653972, 51.4979247325282, 51.2277798063219, 66.4295250544729, 39.5935186232873, 46.9069268854619, 42.5912257966243, 54.2560183643077, 50.8935415512144, 58.4631338238504, 66.2889446024031, 45.869955314053, 38.2783398613219, 55.22312831913, 42.7001201044594, 68.4903263217871, 47.5320156968164, 41.0570326671142, 63.2701509409187, 52.5858374059487, 42.4322381804381, 55.8151984016732, 69.3030609709836, 62.5160446630613, 46.2872001091976, 69.1451250267869, 48.2394754040607, 51.2042679055974, 60.8906181688586, 67.3862654973153, 60.3048865343134, 40.2555158966592, 52.3011242785697, 57.1682786617008, 71.4821661775061, 45.6755779520319, 53.9609982591162, 56.336432882141, 37.2246363576906, 47.1551140459865, 30.6386224414032, 62.0573220032966, 57.3133435267193, 51.0023445125508, 57.1030738355744, 67.4918026528369, 47.8050862364243, 61.9852212305806, 46.7186753479836, 66.9929540318417, 43.5928647685812, 46.9755093358582, 57.9494292542127, 47.370762764282, 45.9158713512326, 55.9384525397934, 77.0289523966861, 55.7000693301611, 61.8483851856814, 73.6477071244486, 64.6760114253926, 63.1438095248378, 58.0974986356122, 54.8177876960796, 28.8395032585577, 64.6450339943247, 29.3524498921067, 66.3994952896528, 70.1885346457875, 56.6956981935745, 60.6176695403576, 71.1511344446649, 66.719910505129, 60.7480032473152, 57.5595766211019, 42.8783057886786, 64.2083458778686, 63.5302784826712, 60.0036734263767, 53.6844047073667, 43.7445438121805, 40.3636054310749, 34.1701457175063, 60.2319850034035, 41.0080325409816, 48.3796405476668, 50.7298397089759, 46.2195433010711, 55.928115117447, 53.1401203209776, 62.1404261882045, 68.3381033285317, 53.4057506265379, 68.621238763117, 47.0251485158031, 64.1520820494294, 65.0408144394707, 53.3662480967133, 57.8203265944248, 47.3162373932532, 56.8997436312554, 40.0270905788975, 59.5056003062578, 67.7932162030712, 53.5207030377387, 52.4085627443927, 64.1487211118746, 49.9641855486116, 57.2661937029634, 55.5153170248781, 58.3523200151928, 28.493198938316, 31.4116647611563, 68.3681577776952, 62.4413819281283, 49.3460798404746, 64.6662899601813, 60.8138787136849, 75.5484873466997, 41.2551070597564, 52.1038227862563, 52.9635882563352, 57.2190855531438, 59.3001796200906, 48.2344571681726, 67.5598613769879, 47.2978487001742, 60.4279057416685, 41.4361080859107, 61.3429402337931, 45.4573110788134, 35.6973308785221, 45.8971332026665, 59.5179996501526, 58.3308435272619, 53.4139674069139, 54.5970076337788, 65.7573867044469, 34.2067539894995, 59.7716799048653, 49.2672004404449, 57.4766347439872, 39.5742131209229, 52.7813402184403, 71.1053209897574, 72.1119795578581, 70.818196521876, 42.679561345398, 48.89353140844, 51.0648166765245, 71.5329772283198, 51.0448561800473, 64.3793375236897, 51.1416071580868, 43.568209841776, 55.1809487478852, 59.9717136825478, 52.0037239762603, 64.8385207779583, 54.673491318917, 62.3085374699399, 62.6143673688355, 59.2798177647511, 59.5388578226945, 52.8539332796571, 46.7728338760814, 47.6287860996845, 51.3699564521038, 66.0712658349698, 52.923910209387, 47.3621961184877, 36.969497973531, 61.8267206055022, 66.5378669778553, 54.1924018422394, 48.3401973085668, 55.4431888621284, 64.6653810818183, 59.4754534593033, 59.8714318439815, 56.2515748616869, 44.6849539073633, 35.3823452409829, 58.6916648016262, 58.503329376643, 72.7490542438205, 63.6592666196742, 58.1807080209105, 71.2252829276359, 45.6854554173653, 45.1314913892726, 67.7415235019729, 37.494719014709, 54.8321460868988, 48.9669270278993, 31.5466085816134, 60.0080104796581, 46.3856792627163, 67.4898402103288, 43.2901463577718, 61.2334152493768, 66.8583493952044, 57.805992221432, 54.8267437294277, 45.7392276009918, 58.8425547809167, 45.2940531081878, 39.9160443509995, 62.4811793497066, 83.9720708354543, 44.7817213646322, 53.0691259746032, 48.8509693365973, 60.0642511697972, 54.317934712458, 60.8625373115596, 48.7619311148066, 43.7375795532124, 49.2625330325153, 59.1778554085433, 55.5444183249579, 45.928641797741, 44.0660439488339, 42.2912680342316, 52.2154614752431, 68.2645373286572, 58.2041409514167, 70.1224520092731, 61.0612404832885, 41.1926381318155, 49.2314227965999, 52.7641887004792, 54.5904144021358, 58.4584567952003, 64.9479119635272, 54.9352422900113, 54.7739337476897, 55.8837104466666, 59.6149407164574, 61.0014538037996, 64.1412319947852, 55.2825151805239, 49.7515943036749, 28.4258407857753, 48.4192325692747, 38.8347594480147, 51.3530707073459, 50.9890864324699, 54.5659855151606, 47.6461146020687, 25.2903185357023, 62.3858732421442, 49.1929986846076, 50.3760587039241, 53.5115289781007, 62.9611195090634, 41.6361296611858, 35.3639232330117, 46.2213463546791, 34.8741375821516, 47.2125278234226, 43.8814553050042, 56.6095322824096, 63.2897711898448, 57.3088177635615, 68.5377435841474, 67.0558060370425, 55.1445376384933, 62.6328214598543, 56.6132133702258, 57.3689046584987, 44.9102756524281, 71.3207092168062, 63.9822171121922, 55.0562654088341, 63.466168821289, 39.0970866982765, 39.0639376773486, 67.5305382304238, 55.9511342175161, 55.6087630219692, 51.9522112401182, 46.7329920200181, 72.0687643545054, 65.0061869945028, 61.3015206620893, 46.6692034265286, 47.345735605172, 48.7002808061407, 50.1749774581771, 55.2858954633302, 72.2821127449153, 61.2445217299495, 43.3525685784063, 50.4441099096421, 53.0243775133224, 67.5018868671557, 64.2976738937519, 43.2848526681951, 51.2342099246951, 43.8206851701888, 65.5897979557973, 67.396293789785, 66.2143371009974, 49.0054085614449, 64.258076416495, 70.0874192658059, 53.102559061009, 36.9250812024634, 53.1585474876094, 49.0796496597111, 66.1189049044096, 64.2599990254525, 55.1462568106669, 49.4392797215456, 50.2535834305741, 58.1427330412976, 47.5532874651323, 81.8591747093367, 68.9347839376404, 53.6725431656978, 69.15081701694, 39.4585394408663, 69.9008362092767, 68.2817183719779, 52.6864053622812, 54.3101267563022, 61.4283352272307, 69.8396300944178, 49.6450997352727, 49.2115322682641, 54.4460176197811, 60.9824250937935, 44.4482198988437, 45.2313830345122, 63.4582930159601, 36.8224976072631, 68.1225182396022, 42.2834639443275, 55.6356335273234, 42.6204390000075, 58.9175927834957, 47.2714019544176, 50.1157664804221, 52.548115883166, 44.6893022383747, 64.1360241334004, 73.5218477840352, 63.2641877477099, 45.6412363064638, 47.4407511148511, 57.0086912770108, 72.0248249437915, 51.7679109702634, 34.8785662785826, 63.345252338278, 52.7811900999187, 49.8297914022699, 77.770672321649, 56.4835005088233, 77.4704785474017, 53.507345320773, 61.2540835523661, 56.3909421478752, 59.9439597087294, 45.8913893805233, 73.1086508049209, 60.9629833553724, 52.7579783735856, 68.5184865149397, 49.8258830693128, 40.7765375325835, 39.4484014072044, 60.6830832479469, 49.6504703133073, 39.2075445887681, 56.0739864895557, 37.6283329595149, 60.8525880771686, 53.089933868764, 61.7605446939134, 47.6743691558405, 62.2062661382901, 50.9781839796579, 38.8676652563853, 53.3683658930877, 66.2602019460563, 58.9369378988923, 65.3582034138308, 57.0428967609728, 52.1047606061752, 64.9631719621751, 65.8124306514644, 47.8251424543509, 57.2852541426007, 57.0895906634176, 50.8358748028074, 52.3257389876492, 54.2864911403815, 60.2495682850032, 52.8230590976395, 73.3571147848032, 72.6482507527638, 60.2083561665916, 72.6280754251962, 66.7241648458208, 58.2177993480811, 44.5715293484878, 38.9348495793675, 42.9721539722547, 53.1724661182862, 62.5221761583907, 65.6967799841047, 64.1361300844765, 71.0045827011539, 51.2043166478959, 41.4455511281003, 48.3628853729203, 46.944333804983, 60.4032387867593, 43.312838221994, 55.532465834431, 48.8830828330117, 55.6840022960896, 61.2884064220823, 73.8349357940621, 51.6151595227446, 66.1494804887709, 44.013065639033, 71.6670587764728, 40.9021420116439, 48.8963109340938, 55.4642964164593, 47.102592151793, 68.2635880012855, 49.8773710960324, 71.6306369795324, 40.1969132330396, 55.4178798536745, 61.3880522349237, 48.0493931126377, 61.9783040131149, 52.7902251328606, 44.5731005363504, 70.1895948275715, 39.7948320336121, 53.519931580329, 48.9432148927916, 58.2432055954917, 64.371268485074, 39.4323561678095, 55.2246812778758, 58.6156731975533, 32.642385913036, 50.6004160859977, 74.7461539475876, 68.3165928557054, 46.2734952741702, 45.3472306971538, 52.3274758053696, 48.1833617125513, 51.2429718967717, 67.9997871664782, 56.0566044587971, 54.4896098013811, 50.5465186487745, 45.4070026088798, 40.1912502583878, 54.6630123858325, 73.6669399487932, 44.9036777901402, 56.3398520742734, 50.027229375697, 50.6822679225706, 69.0158853715151, 55.3348464635829, 51.4255347016721, 48.8538721329717, 54.0506854226414, 36.3728537475214, 42.442433643796, 49.5281693748431, 50.9066027064104, 54.356303592564, 50.8200741062535, 68.6309197237298, 60.8790630065517, 45.3074053871486, 47.4202262673368, 75.8344485540367, 44.035830509007, 38.510000625903, 51.9420182566016, 58.8771080077526, 50.2130392113442, 72.990565011677, 52.3683686329935, 36.485448723506, 44.2112560309871, 69.1641226325226, 55.7043744936963, 55.5146021829023, 56.8674521104325, 50.9792559300707, 57.5376981207301, 40.8389112114953, 53.8120470694629, 56.1103738022171, 48.7978146546691, 58.4979849726611, 72.0032467110911, 62.9825321864891, 47.3393531553735, 51.369585128499, 24.257865050632, 51.1500091761358, 61.2898732526658, 54.6839048878651, 47.1956799166283, 47.2514989868322, 41.9510984118941, 41.8867662633427, 62.5749042942764, 49.0858587802177, 54.0511906045156, 64.6833310377662, 38.8025134626493, 49.3468503448, 57.0934219450957, 33.0299877603325, 49.1806011268547, 56.2546524855515, 63.2073755843856, 64.6340973855359, 44.2031442299705, 58.6088593507788, 69.5043125022402, 47.6589349779703, 47.9930211929755, 58.5170658159896, 48.6740228626053, 67.2066883508376, 60.7952081704888, 67.2484897016099, 61.614623958533, 76.2481477486597, 60.0610565785015, 46.5438827974102, 51.9250529652294, 50.1496249950603, 42.3046773415591, 48.5328248133988, 58.8351747613301, 66.4517465393081, 55.1060804014423, 62.9505690359769, 71.0558228362514, 48.0822065681331, 44.1919776000774, 58.9199808588704, 55.0191148160943, 60.1031862627664, 61.7401624234658, 60.2253773522889, 50.3098666586602, 54.8287930546097, 57.3891902199652, 67.3768687561042, 62.3105506856915, 64.7853076463615, 67.0782302962091, 57.61018650642, 65.5097060018609, 59.9711107405644, 63.1362297287122, 38.0011344028727, 68.1288289185711, 35.5795257590368, 59.3929717596633, 53.4114374359018, 54.8564731704586, 68.3076892737979, 66.1064338987926, 55.5148292418947, 52.6002589077215, 49.5253468245739, 56.5098575510252, 54.3632613619741, 50.2234469449497, 66.2756297818786, 47.9484242040374, 42.5730489704169, 55.2428556990621, 61.4553768080187, 50.902711157118, 42.0343797375123, 43.5905061305905, 42.7545382838323, 51.0009354090615, 43.8227011334883, 74.6283835406313, 75.9740615726176, 58.1163974877012, 63.4317279113747, 42.8958417213808, 62.4216402180175, 51.5244740772341, 43.7145490819643, 63.8609744717233, 50.1437521502158, 64.4269976682277, 49.3875081047331, 54.4776684201012, 54.9374624943116, 53.8999819987509, 43.3647463175471, 45.0335545177238, 58.1569192334985, 52.9269390194182, 51.132194057516, 32.9849236943016, 58.9981402429331, 64.2145698659795, 41.4644657913563, 41.5045381891692, 46.7155522051019, 39.0356356437007, 45.0768293922022, 54.1888461059928, 38.3017577562263, 64.2512011588649, 44.2110570600121, 64.0826680319323, 48.9368568560708, 47.1993490758549, 60.4247440059264, 38.2349451268375, 48.5486133944997, 53.1445279772061, 62.8239392289754, 72.1884308802983, 60.5696309110973, 54.384904545471, 52.9855856614445, 61.4841970269402, 51.0112897847555, 63.7869092484596, 41.4747145224911, 54.7855100023083, 51.8131321404784, 51.194600493771, 58.0250141701343, 53.2563931869829, 58.9160301406704, 36.4078333935253, 52.1822705557647, 37.589063415798, 48.5742421817824, 65.9273555487127, 59.0876689678669, 55.1468377847661, 43.2516995943387, 58.6845816938142, 48.3795767799056, 51.9810704258539, 63.2821025641843, 40.1158098751535, 59.8700528251182, 53.7330399646451, 32.7413740735802, 51.4225818664579, 74.9505983762251, 45.0658482983602, 49.8293646547109, 48.2506610658396, 43.8924291138313, 40.4839185225694, 47.0587730355661, 57.0644299713822, 58.4942950322402, 45.7488783503498, 45.2299205709154, 60.0472099052564, 65.9874823220651, 59.4743676704523, 71.3191578627969, 42.06218993474, 47.9140155259227, 32.883693167046, 65.3766176720868, 65.8698934339042, 67.2810532891993, 77.4003159025052, 50.5076068965353, 43.023901333934, 61.6778134011784, 49.1633922892771, 64.3641883750291, 56.8041852687642, 52.9109559032626, 67.1851829906661, 49.8974933747927, 38.0606259676311, 58.6561958450032, 52.1447812654818, 58.35260112525, 40.059479126532, 64.6604540118064, 75.0609173811258, 61.1319251791822, 39.6434991019513, 65.81470841062, 58.6508979222832, 42.2186583703757, 50.8081248846549, 41.4662152858906, 55.2549027630183, 67.137065422416, 37.9335373440079, 49.5699531569459, 49.5127218631196, 57.4049019656212, 52.5995492542687, 48.1619968514832, 57.746362254085, 65.6273926299193, 67.1568315745751, 50.7549218368005, 48.4348063655053, 26.6858090287404, 58.4819594557241, 57.3324748266192, 51.1289743183144, 60.2053820318858, 50.3914234519415, 70.9940245431349, 60.7138254144618, 55.789100279672, 59.2105986502287, 50.4348542137462, 61.383434297236, 47.5363067911522, 48.5289314985735, 74.7871052134429, 64.7044889767118, 44.5810664247764, 37.9534161275562, 44.8962378946741, 48.377573245111, 56.2786251538958, 56.8767266199209, 46.1384325932632, 64.8922780659834, 64.390803095837, 46.4044244762657, 64.2484175147243, 77.9444775822649, 54.2438379701112, 57.7850673884037, 62.1860415892243, 47.8733314274027, 50.7141654535057, 63.8928400670935, 43.4652438221754, 57.520800905052, 58.3890160189568, 55.9278537265654, 49.8028661667707, 53.4706584428069, 57.3264941674629, 73.3136971783148, 55.7682005273425, 39.3730266916769, 41.7931985696821, 59.6772591261022, 38.7700978678045, 46.3001898922107, 65.7008311125068, 63.1617235311506, 47.4311378746587, 53.8572031263309, 64.0470760432029, 53.3835586178665, 65.8567511624199, 29.1902809083585, 61.8320717981232, 65.7179187409883, 50.6710666366487, 76.657123303193, 68.1494698778119, 49.955235990545, 52.1725481321428, 57.6588028657661, 40.9372668304892, 56.5297075117461, 47.9910169292256, 62.9893169259093, 39.6889792202295, 58.4996838077072, 57.1249144633035, 55.9021804721222, 54.6201472079596, 75.703782532802, 83.1258265074027, 52.7693156771247, 55.6983483113145, 58.1666484155825, 58.0674320343078, 45.4736080611099, 44.5965044008836, 55.3233950190773, 53.2979847867546, 58.3286282092823, 46.7732094087036, 54.3863987039943, 65.065409147542, 50.6891798589784, 47.6969953954577, 56.3019028088838, 56.0298972613555, 45.050691692332, 50.133695889927, 35.2921195177968, 40.3416769797044, 50.5929617038693, 56.508138941444, 60.7876863252044, 39.0702444739287, 48.7758116834246, 52.3444453073734, 45.5550942418292, 47.5247284783419, 57.1413219150537, 48.3896299521894, 74.9041750143194, 35.1232008279494, 55.9479424104423, 46.069193174902, 58.0549951152796, 55.5509833988239, 57.7192888281385, 63.5086237576147, 53.8502351308648, 46.2937550702201, 36.2063336696262, 49.726085821086, 63.8797481379513, 67.3923978076028, 89.0395458529187, 50.6985740998992, 46.1004632367656, 42.4690921067981, 57.3253129508902, 46.8438327444248, 52.424806363441, 52.8994877630659, 53.834682111611, 38.9474566936631, 52.9577710270647, 57.9913987439942, 64.5269190964724, 45.6388875461652, 75.0937067062476, 50.3491271115285, 47.4902286082366, 62.5330165413542, 59.7878827805085, 45.0937073933913, 62.3870445480672, 39.898288037363, 60.4076260688075, 54.6721663642925, 51.8847586250765, 39.0433527457922, 55.0791354518234, 45.1693972263547, 60.7359236834505, 68.7130705110308, 53.1225068086736, 56.9581554295786, 63.1010540520533, 71.7460726903102, 64.698391189626, 43.4322393062653, 38.8883166475743, 52.4686406581533, 47.6551528193693, 53.167193068427, 39.3860267753931, 57.9353359805357, 54.3458344112829, 61.1966923038961, 60.9177427377244, 64.5783444573506, 53.5446673392132, 58.5661391378071, 44.8109351595028, 61.6916926709447, 67.3798481358895, 62.021363620784, 55.2848702037645, 45.4625787315841, 51.9608840662267, 58.4336465830775, 47.6111313503724, 55.0197697202452, 28.9405752978719, 58.5733316162913, 62.7367054303099, 48.0014428933729, 65.9134998967384, 59.6524931059479, 69.4287267460922, 59.3302667383591, 41.6273339111507, 55.6670506725597, 47.9989288286317, 50.8519849359131, 62.971117313265, 66.6241484176795, 46.791308077158, 49.6176106646302, 53.0411394833321, 59.7884799817928, 53.8059805267047, 43.1284807487598, 46.7641854412316, 61.0420510003067, 45.7739606094067, 66.6015984529547, 70.9603726414482, 66.092464122917, 49.2181655696327, 32.0545953067144, 55.4367258556794, 59.4964451137828, 72.4895248349689, 58.6205106433089, 74.2013183368202, 48.2981432381356, 48.8602755580172, 55.3302270414592, 56.1340850864857, 54.9361393678644, 56.5887557515166, 55.0265954933557, 58.4195161334782, 60.1953136042957, 46.6049349871561, 57.3231023526882, 58.3147006685133, 60.428296058908, 48.7642753140587, 61.1481118275536, 61.4272921036158, 57.3785034941826, 68.1547257191658, 57.2357545211844, 57.2277154016279, 66.6682218943874, 64.1693049889043, 32.655557339689, 68.1942302925464, 56.5663688457892, 74.4943160930818, 70.8990279773451, 71.1317541458797, 49.5089401179687, 56.5980276283194, 57.5168861121297, 79.8476876359689, 65.0469012866783, 59.2341349242098, 53.6430058299171, 41.8873221220968, 68.5126243465917, 45.4965992637135, 52.9883580865791, 55.771407754423, 45.7595592156909, 65.2923463642884, 53.8709484825758, 60.6646007867139, 54.3656468239548, 66.3365697442054, 69.8171176665347, 45.8666253990047, 35.8857208136028, 64.5819025953989, 59.5620019477432, 44.0168711834038, 45.0303640248943, 43.9018886450917, 57.2116938614255, 58.0189104927617, 52.9674722194816, 38.3093874229657, 72.6912647255648, 78.9563776559088, 55.677948510465, 49.5779233790557, 41.4223045277325, 76.5024247267736, 64.2002762344078, 61.5195643599655, 61.1357656405562, 40.627967155622, 49.8233999831669, 77.0174634644976, 42.1510369342946, 47.0638271565259, 38.7078041278443, 54.9664185432215, 57.0837653742217, 53.680349546802, 68.227902355819, 57.6613960926322, 67.7575957406657, 59.4212105114835, 63.5807879850704, 41.9094364581405, 45.6005311332618, 52.6300626754313, 56.4080784967312, 57.3802238824562, 50.2479440081198, 70.0330118555447, 48.2950857887586, 51.4249988841669, 73.8474688176818, 55.9853419451244, 79.2434740617363, 49.829482193497, 69.4148715273654, 44.5473880106395, 69.9858640385298, 63.3852179952108, 55.8355572298193, 52.8783993139412, 49.5037199855741, 48.1326768906536, 62.4685956235578, 54.8431944429957, 67.388652483496, 59.6743597864039, 57.9446345872675, 62.4742077355104, 39.3971880460349, 49.8571378578568, 49.2152981161883, 47.4592451282763, 44.3896019095002, 51.4407435696684, 56.8046254711259, 55.2338880668563, 68.9454450864862, 55.4669980847464, 53.5636533549327, 56.5200564438661, 63.3506159200307, 55.8991760890179, 50.5083464036298, 60.5507037205506, 56.2873804594162, 53.0112897922143, 52.7932465890217, 57.2224452265556, 49.6886259697618, 58.2045100025351, 55.9566666503162, 60.549778687739, 33.1029509206587, 43.3115746074194, 45.5649784569722, 52.0273885576957, 52.6047718632068, 68.6876083518534, 60.3466042299354, 65.706164149715, 43.7899298787554, 53.5280232579619, 40.7569212363641, 47.4667327303204, 55.8738018670746, 58.8996852983749, 54.6277853017497, 51.6841971497213, 40.3679667835094, 54.2723045645863, 52.916202562263, 60.2274826915505, 57.9726769972289, 40.997925245991, 32.2669254848155, 31.6551597154348, 54.3522966161768, 66.5793768954912, 63.639235211849, 44.5414052902897, 38.553837600143, 44.7316333588261, 59.6844747921041, 63.1549617788524, 47.6064499129219, 40.6273939092685, 56.5260755090875, 48.1887968373586, 56.7434549962395, 65.7018445023195, 53.0534416530955, 69.2772788546019, 66.3862213372852, 51.1013019148065, 40.0442077793139, 69.9631196612667, 47.0263590938174, 29.2663867339196, 51.7204653996426, 31.8105975156351, 49.3125442624753, 82.0943546471148, 62.7754984428778, 52.1785493091658, 52.5497986940968, 81.1872939159195, 67.4162908284465, 50.049272962451, 47.642659797658, 63.288395969767, 29.4003935653454, 42.2155061484795, 46.6726266717651, 46.5968891437025, 58.5077237954768, 51.0999278887151, 63.5156014623689, 46.2558702869586, 60.9126001284121, 36.1719918667872, 41.9001892374981, 50.4063476196026, 46.6075438487057, 44.8960296264282, 38.0513731904542, 37.114125725228, 57.7656488940817, 47.9242616688213, 58.2415392290429, 59.2483719074793, 51.3166937570017, 47.1738513405019, 38.2492489485286, 52.083544462529, 38.6661087544629, 59.0362828330333, 54.2064697352863, 41.2806284632992, 70.6771239899336, 60.423358295699, 51.6639275896619, 62.7418827257058, 54.0823049790233, 41.5612813513023, 49.812613454673, 48.776316087826, 49.7414724974446, 50.5557294074486, 55.7219903423422, 58.8251935480143, 73.3124807279004, 46.5161836638396, 80.609057884795, 73.107285518974, 58.5249047185369, 44.7458875020271, 59.774648861529, 56.5301944635636, 51.6629606824078, 65.7374236788379, 56.5550914452673, 51.9710283395899, 66.774162042334, 44.1523491876809, 49.2745243037241, 43.0121643332652, 70.1707658099098, 46.420125711819, 54.4097716602428, 50.355642226086, 55.0083416724137, 52.5706477692782, 56.7878303555133, 53.3753083970263, 69.0373737386025, 47.266500391104, 63.0608590140541, 56.5751105887536, 60.2814247205121, 55.1896503566254, 45.3449714634603, 52.0635019554186, 53.7171143730764, 71.5860848379893, 62.4396559656392, 52.3334141167654, 50.9233118614256, 50.1827456431765, 46.2084039476607, 67.6656902929131, 49.7885699225425, 59.7859533930317, 63.5072858878335, 40.5118094458253, 72.4314172850237, 53.5546241676509, 59.30895868448, 62.1392964011356, 58.4658339414415, 54.1369867884329, 32.8680849173355, 45.8892050990035, 60.9509743019106, 42.5621293945515, 59.666393292038, 38.3567858384385, 55.7812040616018, 54.9247657350961, 70.3552894383716, 43.9274166386762, 42.8559049795447, 32.5094520136853, 44.9207855207421, 67.6755886479143, 64.8269470559907, 59.4257825771233, 58.6612580463302, 54.8178843250841, 62.2482419461179, 76.1437437927724, 54.5206790821555, 73.508130375317, 73.6194581247214, 73.8358030157351, 55.2223390606981, 66.2700618861072, 48.2572408308571, 63.1163257265577, 48.4527301311141, 67.3673117166121, 65.0699709436844, 47.582387381065, 44.2843623091159, 62.9310240935278, 64.48029671807, 63.1115748777681, 45.9724999446719, 44.0148056865071, 55.1848289964, 58.2439616765092, 64.5731090588454, 63.1292117328351, 65.8445726305057, 49.4499536435573, 49.1177834892186, 44.3580617207394, 60.9246865870866, 45.2659641627404, 40.5978234170779, 58.0498926754598, 64.1964252429725, 43.5489689849066, 61.8141421638108, 51.1420859935401, 49.9125985832003, 48.7260668142845, 66.8835473239342, 45.6950171879529, 44.6319270084042, 51.371918009117, 61.5045579532937, 48.5372634087159, 62.7783417209386, 40.6485442581238, 49.9313816695693, 55.6796062035614, 46.3953235248689, 65.7678752302505, 52.4641479418321, 48.030302223355, 54.2039469584316, 53.1833207979959, 47.0993425822418, 51.0444981781296, 53.9749940589191, 54.063314151661, 57.6760086171742, 44.1533491609061, 55.8019476636439, 53.6215783824153, 62.1278168553708, 47.5992891581407, 56.3314114159235, 57.2086492718862, 49.2553878488982, 62.443260980297, 60.6467135204096, 38.8661845081281, 83.4648183620225, 44.6887685237487, 53.546504316905, 54.5575017062668, 45.5941354977639, 62.055850497703, 72.7482149764437, 63.2285029368903, 68.9898409312603, 54.1581134833726, 59.7319970810404, 50.7665603446537, 54.362314508401, 48.6782383996455, 66.6715391119808, 59.7471224705108, 66.2330873193537, 51.2160860015845, 41.8570540044578, 43.6884029843419, 54.3593876059288, 58.2435601003859, 47.9508316863253, 34.665854632046, 43.6074085164222, 62.9244021486194, 49.2449433261939, 56.4272716697378, 30.5523334581272, 43.3507734048399, 51.9869174449307, 56.0427812785019, 54.8207360355117, 60.9881597534476, 59.2236981513839, 63.0794979798567, 61.1799701880264, 53.2999471802446, 47.3456085352566, 59.7347981232225, 56.6794727512511, 59.3154391835548, 46.0696790217056, 56.9574292512928, 43.8073363231933, 42.7681214876575, 43.6646786662257, 44.3847874964666, 43.999095627929, 48.1611055391031, 33.6335664079601, 56.8223930941563, 51.2165131096651, 41.1990981429232, 70.1275860763261, 63.5013640431252, 62.9839135176069, 59.6221242481553, 53.1973641233372, 59.0408550454244, 54.9582612683816, 60.2254612020459, 57.1440247919764, 54.3498155646669, 60.4835586848125, 47.6951161278439, 36.1942515612224, 60.7728765332826, 42.3436078420439, 59.3964552174937, 52.8919980213214, 54.2153867895162, 55.3171846588786, 68.4613818162995, 41.7782114201932, 55.6740240272017, 58.4288821173312, 41.2859127830728, 58.6729310248604, 46.3257976501532, 52.4863123281024, 61.8924773557853, 42.0393604834182, 24.9362051250631, 72.8638558282506, 58.3998290852091, 63.1207554410246, 54.4775441902168, 60.045147536066, 61.1948500241364, 48.4568989030901, 59.7961353847339, 43.0875874649058, 62.5746632509485, 40.9628916715189, 50.2321684781603, 51.3614121644375, 55.4003722485745, 41.1503122248315, 60.5494336558644, 41.275468252901, 56.7990626057533, 75.47965862326, 65.4266752247305, 57.4583735738496, 54.736616700165, 38.6561468492013, 64.9716829444369, 57.6389969987489, 58.9560675025119, 66.4251272587391, 66.5197878393486, 65.7281742995835, 51.2377287134256, 38.4116322381889, 49.971543401482, 55.2621488322758, 43.6793593181242, 58.7694565618662, 45.9430218894032, 65.1014424550088, 47.9902002769322, 58.0539708762439, 62.0890464323273, 63.0986114766305, 36.4294390803945, 44.5050204482089, 42.9091332256653, 53.1724993424176, 70.2765421291694, 50.0219452980818, 62.0263055102373, 38.4063950997437, 48.5636267420601, 68.1281638057601, 47.6930444275578, 59.8655091162799, 64.9910817928166, 61.895493764449, 50.7372401730391, 51.0430468858888, 62.5226969518594, 54.4659558059889, 70.3461789703266, 53.9666587474853, 52.7521933849285, 58.3001443811086, 61.1011634175374, 46.9626100315709, 39.8935403470216, 71.7501524057661, 54.8437744278163, 76.6327068497935, 58.6867194006962, 45.2686324420651, 46.6204690536233, 63.4657344623688, 56.1999593432283, 63.7279565099559, 57.3282160925672, 61.2601500723921, 44.9891936527151, 39.8710141524528, 57.4645924399965, 65.6152694261338, 61.140379351929, 50.4352377126592, 42.0306815589222, 38.3064569924242, 77.6436335499669, 56.9599952114285, 52.2010496146765, 58.293325406377, 49.2732103066661, 53.682219439893, 60.2772448375157, 59.4790802320215, 51.5428099699263, 43.3384278268391, 63.9634266190486, 57.7312448700292, 61.3129572765088, 47.5043006856638, 72.4050984410516, 66.4685554562276, 55.9731774592918, 55.1493766851023, 59.7975194886852, 66.8954055885802, 47.0963282838592, 56.5300167036376, 41.2970170984506, 55.1521405671195, 58.7165004267627, 56.538336383364, 55.33741786592, 39.5627683099126, 50.2082234848456, 45.3170051588164, 58.6216389602961, 51.2465036193805, 51.7805255026605, 60.4789297697673, 65.3983907984215, 74.1004434199091, 64.4202698612944, 74.2371330866619, 72.4767615620182, 38.9002807601338, 71.4345043837938, 54.4729309849872, 58.2956626356409, 45.5620713158585, 47.4568135208953, 62.010635211119, 57.0817052861502, 44.3959501251384, 46.1348328234526, 54.6903633967287, 66.3085086169993, 58.8653030792856, 48.3875829655079, 63.0831652461694, 61.4099040484162, 59.34201657137, 55.965790574606, 40.4321802182024, 54.4827808403705, 73.0438037055598, 63.1299800114242, 54.5669587397437, 42.3053057304936, 56.7438201718371, 44.0735046012113, 42.0084479543734, 52.2110843287361, 77.7151135690754, 59.8266600564865, 31.8182094817016, 61.3108615700864, 72.0720385756068, 60.4827099052226, 53.4984985157332, 60.2229950463067, 55.529660087477, 63.5844379999386, 48.4505956420061, 59.9894093839751, 39.5201555198584, 49.5149960385353, 58.8439382980674, 65.7040756048508, 40.3312015798202, 54.4773179909838, 28.4793053035598, 63.8850676595259, 51.1204635107358, 46.438934940756, 50.031784262763, 76.7792459916368, 58.671023549763, 31.1533182134512, 54.5031398755833, 26.1316209522222, 44.9255952629418, 58.4510312175806, 62.2721717519388, 60.1123537314958, 53.6007807405006, 62.9502133870869, 71.2991998959857, 52.3659679690323, 57.6771791935888, 64.1854822885405, 42.9720658144521, 53.5070803620465, 66.8443925232236, 48.2501858446999, 70.773312015902, 76.5869303021268, 60.8289529421921, 46.2653956505752, 59.717544387806, 50.6555398077338, 63.2455634559669, 54.6903336942809, 52.1386247587513, 38.169597716364, 57.3042765182413, 59.4444366519646, 60.4475003608187, 45.0161509044467, 50.6751942306792, 50.2084376304742, 34.360601699132, 49.25478325985, 57.1357692045541, 50.8314919597426, 43.9237049550005, 55.7909820897965, 60.5858001148742, 44.1016487478187, 47.4185846045427, 56.4039998025247, 54.8240892377742, 54.5630302321011, 35.4810302806594, 56.3624118558714, 61.3774596512099, 64.3617677238737, 47.5826461733569, 40.8835149927707, 32.9034534070925, 56.698664860575, 67.3329638253208, 61.6921440986698, 52.1880352470208, 58.371398450538, 65.4428512803266, 58.40186755596, 56.4370163222396, 60.8402048238226, 61.4414010027699, 54.2309691659247, 64.467983928505, 64.5311667972569, 61.4870578088631, 67.9230696588879, 51.5693097468787, 41.918262642973, 46.5554897744072, 68.3658634953364, 57.1531112103898, 60.6029994702969, 49.5600153368873, 57.463200595538, 57.9837910700544, 64.2154282486383, 57.9916811260985, 68.6271933849177, 61.0328653680655, 49.8272168148201, 59.7781028535468, 56.2506432570993, 46.7105449489279, 46.9380853960349, 67.8481502334625, 45.8321272625432, 63.4900255493438, 55.810222313905, 52.5516535571173, 55.2691925350963, 41.1300122747521, 73.4492093137433, 58.1330233817861, 40.5207818478758, 47.8267550937187, 61.3366190305905, 54.1494229430725, 65.7876043488035, 50.8256276508788, 68.4763572719047, 63.5202968886253, 61.1931391164921, 62.9008179881988, 69.5986751581564, 54.1588819920307, 63.3097799271878, 81.4950639582382, 52.2076031626639, 60.449597236483, 44.3188088597644, 62.636611005406, 65.6803114810487, 64.9097622073096, 45.6142384737008, 59.2054082526297, 55.7099870450533, 50.6055796383616, 61.979930348118, 42.7208735481368, 49.8277719552197, 59.0532723602618, 54.3516095520538, 34.3469290857562, 66.8136533269586, 42.2869048180121, 57.9541281561737, 57.8321656924043, 63.4494841635791, 31.3209192292302, 57.4280549025492, 48.5735334263118, 58.6986053328199, 71.2302232596713, 53.7011442331829, 52.512646005792, 65.4078593498021, 50.9965462618603, 53.8372715866092, 41.124980939837, 53.0863216425774, 38.9582768667389, 58.9293725042488, 48.5492345811716, 51.4991973104352, 56.9311841366157, 65.7167346350438, 72.4233736501651, 44.8370529972461, 59.5577706324996, 51.650955579279, 77.6483524533026, 46.0307387087966, 50.2523953659522, 59.7770837076424, 54.2490684805846, 62.3187662645155, 57.85647283032, 64.3072457655275, 70.1617909363208, 55.2316274898578, 53.1392120211013, 42.0980166222416, 52.9434207046622, 38.5057222021279, 65.4257090363503, 54.8347553430911, 45.249853689401, 56.6137954319791, 56.2350295892028, 55.0453707230222, 40.6072696478082, 57.5285390563925, 55.510197568962, 43.5728122672475, 66.1097483158478, 57.1595548156837, 55.7559761772062, 60.3621582242163, 69.3379710798654, 60.0379501339433, 57.612545292174, 57.4470672863897, 67.1502210034755, 62.7012813845928, 59.1626102114794, 67.6133666472055, 45.695990771738, 54.6780375085846, 53.0141287620307, 51.0159707620787, 49.934623157111, 53.616852973251, 77.6271086545249, 63.0919145931259, 68.3232230192197, 69.2812720775122, 63.7947134772387, 50.529201328, 58.4114905210159, 51.8834842225906, 44.6224129240639, 54.1795525755611, 49.9620063814875, 80.5314178388164, 55.2960748642242, 56.0781045592072, 55.3424242311999, 31.1789341973382, 49.6814062065985, 51.2959856686623, 51.1071587278122, 76.3822282715906, 42.9685232404869, 57.0839881001251, 56.5256629376202, 48.7943226975069, 37.8147545638343, 40.3597651609495, 52.3578456342899, 56.1741116244411, 55.9472065337616, 74.8591446987515, 62.06981121201, 31.5378978565141, 65.6253740547626, 69.595991769923, 40.7311997900822, 60.2225972962472, 64.3733793587615, 63.8964878707553, 38.5230881655216, 62.127515911126, 73.3884471243367, 74.0409656932134, 38.7480963528885, 54.5601793358108, 66.7899809425919, 50.6791625608223, 69.6589972740957, 56.9427141692349, 52.5887260281768, 48.3926102745003, 50.2818413969449, 49.2843804944645, 67.4590790068276, 32.0480403149373, 68.5024864270406, 69.7351403494119, 47.6219871347303, 66.361946378929, 59.4217933037957, 49.9775348051886, 67.093177479455, 47.6513210736711, 59.8776726425751, 77.66954242987, 37.5724757450223, 55.3213951854481, 31.8394101485178, 50.2990487002612, 62.9815807971185, 51.637136166541, 59.4417275293826, 60.6617324932139, 52.7789624330117, 51.0461852906767, 64.5533076011954, 50.5960635032221, 46.6981650447072, 64.6370216291211, 41.2724198378147, 61.0410886810778, 48.2804879022762, 55.4776544718811, 35.3541142898155, 51.146786663472, 67.8373977451811, 48.8160804431891, 44.8253451888539, 52.4042101701783, 59.3349726213996, 64.9370331169126, 73.6317996889819, 39.5589333013136, 41.1464423980605, 58.4353059922167, 49.720110089662, 50.5156931206625, 51.9682577462201, 67.8325027663548, 57.3995088767131, 53.8298440628458, 69.6020554411831, 55.1494392767683, 56.5984509788832, 51.1830023022956, 57.5350122614465, 50.749306101087, 39.4236771356358, 55.5202934330556, 76.8358967591955, 61.7894622464278, 69.6229580344918, 56.7626876896358, 59.6333558178679, 53.7105577065066, 42.0223322502287, 61.3218292381936, 73.23262963074, 55.4660461610583, 47.8350481394704, 49.1237394339956, 43.7194447599579, 55.854815660397, 35.27875139827, 44.7711924798949, 52.0557842889001, 66.5808473214289, 58.9533389771584, 60.7295228565095, 39.4691719992343, 48.9620976288053, 46.4135016119306, 69.8980951076202, 59.3755454260598, 53.4505436763772, 62.3784048340831, 70.2014718994247, 62.7590667420555, 56.9108443366822, 58.373227464374, 51.3864621766599, 60.0395723783772, 56.7283305539619, 64.3513402925012, 48.00618243742, 52.5170483063987, 65.2362941487661, 57.5847122865632, 46.8845811165751, 50.882557966287, 52.9693314627967, 50.4967332265705, 49.9203861648996, 61.6418259971114, 65.8730405415716, 49.1522132432248, 57.2355626754404, 45.9973831021959, 70.8791315823652, 61.3024795552001, 57.4962289515904, 48.7514903905961, 38.8259824717606, 65.7434278204397, 43.0722560386389, 49.3288130327991, 74.4807264080905, 70.2179261455899, 51.6305419762712, 44.0968185192486, 46.0846425265645, 54.0801478671638, 43.395611591074, 60.3187298216898, 44.5791667098932, 58.552199429218, 50.2090947901092, 47.0132219485993, 38.5534825177628, 59.3617196664178, 56.2740230895043, 54.7079356943825, 44.4041355050334, 75.3818808509264, 46.9333054332332, 55.9884507811589, 31.483170168707, 44.4276568007392, 49.3515583751844, 55.3169889285846, 49.8526181910499, 74.5263716672034, 40.8662006199584, 50.9708977034516, 66.4728645568585, 45.5713344418788, 47.2609470961667, 66.3577148362813, 53.965750800784, 68.9252353053033, 53.2567035632338, 39.0501132908292, 61.1805505911783, 60.9566335968038, 53.3460842967718, 57.4769402134151, 53.2870578299095, 73.8825973208171, 52.0610078763339, 68.8551718821509, 41.7565961192539, 64.5203812552201, 66.7026116310692, 44.2207158970682, 55.0321621347299, 47.5473320420307, 60.3105553555478, 47.5218920355691, 82.7932640479544, 20.2371676822003, 50.4417574954321, 63.3236050472973, 66.9673174116728, 63.9110051337336, 61.6413595881725, 51.8104948678006, 30.5767739446648, 49.3278344087253, 56.0225848704176, 51.0618872000523, 49.9894838373572, 50.0514509867624, 45.1143076782967, 49.9126098129061, 46.9130281690094, 50.4943927493472, 46.0638319110134, 56.4143871308286, 72.0570503958888, 65.4049758520052, 55.907805145776, 48.6776284423161, 58.8097338735032, 49.9682871063311, 45.3646491772934, 59.7389846500938, 45.9129917925756, 66.9918948685052, 71.0711376694693, 35.6205024583303, 75.3106930087508, 61.1199489703625, 47.1256459516617, 39.4265124759103, 58.5159690743303, 50.8826118744228, 52.70796262204, 41.5494026746883, 57.2218201569094, 31.7702168396598, 52.0562357095108, 47.54037658366, 58.1209202171288, 47.3979950743362, 49.4237607100373, 34.7788796567182, 42.2987834111728, 58.2213174005218, 56.1514808467263, 54.9053511329338, 55.0151621764089, 58.8574986709319, 48.1269176587841, 32.787677951027, 54.6069924058617, 46.7007360467895, 44.4833803455254, 43.0199623984009, 45.2401528182369, 51.5935599406223, 66.3578660194992, 41.3892508710337, 52.4058157190791, 50.3283946429917, 67.5933488516653, 51.3550643965691, 52.9535190995701, 52.5201802644032, 58.2377880841204, 50.9949135813483, 37.0427226096116, 60.9886322253958, 57.3675820673747, 40.5912582076562, 64.3196034654499, 53.1091771099329, 53.7619644047565, 59.6060782209009, 57.4035489148328, 57.7433707472916, 38.6330715408938, 45.8531031663378, 64.6612065884724, 66.1491949366979, 40.6869422286462, 71.0123559611332, 55.1248309638563, 68.0047767278086, 53.4372451727974, 45.75629493335, 37.2891393851527, 53.8857959072467, 60.311768697651, 75.9591182789007, 39.9143062730496, 64.3305979445932, 31.8322822242821, 50.5773845187833, 47.0407620996017, 58.3168172503193, 41.9802284346426, 52.5520965800044, 76.6749490616091, 58.2643742969913, 45.6878059667223, 46.3810352037172, 53.8208230224413, 59.3703628832233, 55.8636001489394, 50.5896446739584, 53.2532626822673, 48.3600095778877, 68.5999814178844, 68.449358599624, 41.2729696330955, 64.7949102159231, 50.8116830820034, 46.2164148311694, 56.2751950710963, 56.5253012576963, 54.3420664291044, 47.9592046474373, 62.2778720373298, 71.3095411528881, 56.5632591537306, 58.7569202308826, 48.4751262993515, 70.6858759497448, 42.8391949061073, 43.2692567461911, 53.3800300461767, 40.382674835679, 51.6819137987195, 36.1409311716542, 41.4852418172493, 76.4173188499646, 53.6211397273367, 60.9725104845519, 66.166340592415, 55.8555043084598, 62.8150758998455, 64.3267862562289, 62.0422496622487, 41.0032913821508, 63.8204324744985, 54.204296703331, 59.5282442551896, 44.4617660682018, 42.5617532965568, 54.5803087279526, 49.3109414264254, 50.5500320504774, 61.8342907498563, 41.9048139670753, 59.9532693434053, 48.7314503363861, 56.3714881412226, 58.7061000983745, 39.3718330229702, 56.7098567831271, 49.0357099524591, 62.7190155225908, 62.6914442190762, 82.0597617544472, 44.2546003756995, 42.6338854428248, 48.9118916262729, 65.2036652708455, 50.7955532338362, 65.0309473380418, 61.010647501795, 48.3057244319925, 55.3735651910382, 46.3298439076054, 47.7945086649823, 48.4597565968354, 46.5264347873579, 68.7393848551913, 60.1862506304402, 60.6963101353868, 37.6603427159883, 61.5014171450003, 62.093937998472, 26.5231584316033, 54.3024613805666, 49.9304411264959, 54.3381168470447, 54.7734011516171, 53.6071016853631, 56.1562797219416, 28.5882528651372, 64.663552677038, 71.9586251772628, 59.8996303751673, 64.867457407888, 73.004435565131, 67.0092048084859, 61.6483101766048, 44.2758969546186, 73.1231670459882, 40.233510770498, 53.9744223655356, 57.2588372217813, 60.7023357686908, 64.2268046955318, 52.3328953145515, 50.3138322558356, 50.4678344380215, 67.3689364967012, 62.5323225572311, 51.8655548677894, 63.1893496121853, 51.0815367211088, 55.762006797205, 62.2600699430169, 72.1501798038896, 58.3351192788715, 55.6251469189929, 60.8197932049058, 49.3646721442728, 64.6090678298721, 41.3103513724957, 50.5730596331432, 40.6980372947373, 58.8715675924258, 64.5860215420119, 59.5832963196839, 48.9692788558229, 70.1045602786274, 68.482408081384, 44.2873003009955, 55.4089504928203, 54.6873037644144, 65.3292398010045, 54.1768760065249, 43.6242787547502, 46.6656618175551, 75.2559904964743, 55.9625268191157, 41.908770109917, 33.018663812715, 65.1145205876435, 52.4452973606198, 55.1784981256751, 63.9050196196476, 66.6615405057391, 67.672356250809, 39.0042101865256, 76.0597508178096, 50.4621317740006, 37.1092117040548, 43.6445017284369, 51.2628738810482, 67.6872326687489, 40.149708376507, 45.3004871312411, 46.4138877727491, 53.1770483672123, 45.3956682294988, 57.0766694361718, 45.6429705184351, 42.2717146116215, 51.0050726500097, 63.819603372867, 51.4842779091629, 69.387420272002, 46.5260241492338, 72.7974638113267, 59.73616616865, 58.9943944380487, 51.1864351012242, 42.9447333465924, 60.4462845103336, 55.7464893942157, 45.982940264886, 40.669140899055, 61.3781858809747, 62.0851478014704, 65.6667949314928, 56.172581344525, 66.5628314111544, 62.833327717096, 51.6058166277884, 72.7981732104083, 56.6289490077839, 58.5547312917281, 57.4922099656726, 51.6586428346877, 49.1773825941564, 51.2424733822769, 52.749343305558, 46.2577670597602, 56.0334418169258, 56.1518687766153, 51.2689474527797, 62.720045153305, 57.1981042331765, 64.8821064103804, 54.0848543463392, 55.7541764341289, 55.2554251998469, 50.2281675509507, 62.8702671051879, 69.4588995424055, 55.5085569289056, 54.1671850389574, 57.8269029250162, 41.4033537425108, 67.2331226324466, 44.9107481938837, 65.5112696376774, 54.5551404540751, 52.5424172237654, 51.7761977905962, 46.5663386407423, 42.0646090313365, 45.1279652287408, 58.0325909626819, 75.5742464356892, 41.4606222185831, 72.335791353967, 41.0222077001451, 36.3401591105165, 61.273572699111, 65.026073931076, 48.0233221210011, 82.2885368802954, 57.506173023032, 68.2157413057183, 43.7052617016826, 66.9250386998458, 61.6284572535485, 60.3982775425021, 58.3174493040489, 61.2222288681659, 52.164525010739, 54.2764438101792, 47.4656259837712, 61.9598447389705, 63.5767116173667, 37.4454358720212, 46.6200989502261, 47.5982719004702, 48.5953100129176, 46.3885181669319, 72.6544725785461, 55.791332299463, 64.734830905776, 58.6190563721077, 56.3518250460182, 46.9320559420883, 58.4614088231759, 79.0110014574147, 51.5688827568453, 44.7598477328179, 47.6785088403292, 54.5937136563276, 38.1635187358902, 48.104802326539, 41.0167742108095, 58.1870469886449, 51.621567152256, 62.6203569920009, 53.9351101257312, 39.6247087459084, 52.1440201240675, 57.9963370746968, 70.0425963091793, 51.33399970065, 34.6861441072377, 36.4580784910245, 47.5352289271991, 68.1458090510797, 56.312144496706, 47.314469774927, 50.1408720455222, 64.1311269191035, 69.6452528729436, 53.4625834585487, 68.9629217268186, 64.2304748265615, 62.3032515264287, 36.9596524129585, 50.3520866562595, 37.0709743747586, 61.6131615197085, 57.8351040291547, 47.4812304904849, 61.0949495928, 55.1865260064083, 48.0648992464849, 42.3649640083331, 72.4415312408042, 65.6122542395579, 57.4293431201643, 55.356924457265, 40.52573413155, 51.5269789570387, 59.8064031435228, 46.1366235050754, 47.3183337056987, 67.8345963321325, 60.1709536219865, 56.6846713112922, 41.5861442765846, 54.0351051850313, 68.3903301786362, 53.5200574089822, 56.2150980636734, 42.5417571943408, 52.7348735708934, 61.8416203510421, 40.468442045819, 52.7317435057387, 48.793782992857, 63.7967735631436, 60.1773322029083, 67.5940885653752, 61.8704463221781, 41.6029131970062, 60.148935595399, 48.0507093612651, 65.0401171237745, 61.7264358952931, 60.4776245755653, 59.5585236141011, 47.767261679697, 73.302866049063, 52.137440758585, 65.5877723062268, 55.8529808826701, 40.9568186128252, 52.3983122648241, 52.3143639407807, 42.0935525005972, 56.596803208645, 48.9093892895154, 55.9221744348432, 48.2468555468747, 61.4905520331774, 63.4209313201352, 47.9765047433403, 54.5980884247871, 49.737326270767, 64.5412590221799, 54.5996864206766, 63.3678486826992, 48.1214494235225, 63.698746833232, 42.7834561853503, 48.1790659721598, 45.5137902745945, 55.6681393720705, 38.6662665884255, 47.3519356389818, 72.9840125211447, 45.0389242945071, 54.8182275756388, 28.9956140475364, 46.0147548261035, 58.2665639309428, 61.48955032673, 41.478178702083, 43.0257395061315, 43.2750637177004, 51.6993703002791, 56.6533463092803, 47.9394060689137, 55.6521177439933, 64.2768093219403, 53.206129552628, 70.2019208827461, 67.8924215163732, 74.3369422482768, 61.2575240924289, 55.3295065805308, 55.2828767191375, 52.59904804074, 54.247057646669, 64.3431283032503, 43.9681352586661, 36.8422595108641, 46.6710983500756, 79.5494034626959, 56.2716028204014, 50.3919686407952, 49.7015754856688, 54.7493663402964, 61.4760027295899, 51.1274883850174, 37.301408046438, 46.9786963354894, 48.3972729067138, 51.618309279313, 33.5427507948719, 41.1216106289408, 69.6352133599638, 43.5642054389565, 38.2968373457735, 58.9145845145302, 56.9227266055768, 65.3625450360997, 50.6300533592704, 57.6168569070055, 55.5054053554945, 43.5655499386059, 52.7243656055587, 41.4101295521178, 42.6294864202027, 58.6208921744487, 69.8311993775157, 53.907562692295, 63.8578187453939, 37.4746965601858, 58.8710894812367, 47.8261191562968, 63.8900170457185, 66.4102322800159, 62.654927762544, 54.7274203146759, 34.7272121811285, 60.2048953944718, 71.6854963972254, 59.3125123149343, 45.1687753997801, 67.7302600148499, 45.7677403203185, 50.3108242172299, 55.2299084352842, 49.7471160855298, 42.6994493238325, 73.5057495027822, 54.1218710242128, 63.9504284020542, 43.7304461067213, 43.7910296468035, 55.9985441491501, 62.1294567094096, 50.4979766322314, 49.922770928667, 65.8649352205258, 44.6264229703736, 56.0603343745492, 56.376275637375, 53.1652536413366, 61.9453936322267, 60.6127965002204, 51.176981630836, 55.1832907831849, 53.4882380256202, 61.2457704844803, 45.1714504636388, 66.0929535045412, 64.3161505786827, 59.4461014964841, 35.9934468967185, 61.7488683213039, 60.721692009851, 62.5831570067637, 58.0354438792935, 60.3748751118109, 50.552971770468, 55.6188526199902, 53.5634467501097, 61.172445498408, 50.8396916580134, 57.0756352262316, 57.4734805333282, 51.8486452950238, 57.0479571554466, 51.4805666148099, 46.0671205996595, 70.2587676631477, 74.713494372425, 54.1706859139747, 55.9410937792682, 51.7215855526522, 58.7200702129387, 52.7586170099077, 27.2442747127614, 55.9804966863011, 63.319948022612, 64.3434273207163, 32.3662472342051, 51.9195253745472, 55.2824355986436, 70.8443153949408, 64.5761344100286, 52.7844833980127, 54.41172406258, 53.2944966362555, 42.7871439628217, 84.814889427923, 77.8699561265515, 62.5537099396765, 54.6000910379899, 58.8393419183706, 57.8466896139609, 52.4570838296321, 91.2332179111628, 56.0885770701795, 54.7098505766334, 44.4604369538045, 55.0231992636355, 56.1270304949254, 50.8854956318697, 65.8337131854266, 48.3601736655757, 48.0574519582476, 43.6354317625845, 54.5519850107561, 54.3906769385236, 60.4381318438995, 65.1960585807028, 45.0547945203042, 38.9119283023133, 64.7541802042995, 49.0231148086127, 44.0746190933467, 57.8524181475522, 57.7250914022525, 43.2424997984637, 33.3426354067201, 58.4870770870759, 48.127685072402, 51.265407746338, 48.0666971758485, 55.3364408364083, 34.4339760697495, 46.8195899675402, 71.0892800306579, 53.963681152611, 64.2630103683916, 70.7797646479769, 70.1847720062208, 63.3042714906776, 46.3699984346945, 57.7697679842597, 56.1526591843881, 64.8853290510941, 68.6971880867845, 67.9013633290986, 45.6592927489958, 38.6336142607584, 40.1737867488138, 52.9297874073141, 45.9663057023718, 43.7842851062227, 62.131386750092, 73.7071845477732, 41.0365423371709, 32.4611142320251, 44.8639351606242, 45.1031862296931, 62.6958682845471, 70.083402378733, 43.4098675931174, 48.2246889956068, 65.2577978304473, 50.7834725285944, 51.0276295193906, 64.7816411124273, 67.8818642078503, 65.262966000167, 48.4146042081786, 59.0668918788567, 54.9015489357208, 32.0600714790322, 52.2092057606387, 54.1127165775891, 44.1446710635404, 39.4346638202759, 31.1343879125681, 50.9984326477481, 54.7419942863702, 55.1838068674321, 37.1677872267845, 65.3023451395686, 51.225621860638, 67.0999510023118, 42.2891589671602, 65.9514895105721, 44.7444564278618, 47.6846165226942, 73.3899697937151, 44.3443058087717, 45.0798520032544, 65.1493846501306, 74.0155566897718, 34.2685684599837, 39.0400090887362, 48.6934070659843, 57.1036016398973, 48.0379084522328, 61.3688933179708, 34.4669362829928, 58.0850473021966, 31.4104652460222, 40.7945836576766, 64.1123894952279, 51.4275302464254, 54.8481256066195, 56.3055618079021, 47.3792484136459, 42.6490676332818, 47.8968690983983, 43.3467475566542, 38.2300378002257, 70.4327390514131, 56.3415593926404, 52.611841727211, 62.5124517408681, 59.6420808172021, 70.2437376526963, 60.1503727203786, 56.9768306137741, 45.7401732020191, 61.4393108804583, 59.9539371577456, 65.9501191454725, 60.2379253274303, 51.9196934093966, 42.1754902948236, 55.6314924887918, 69.9496186064849, 46.6125249945802, 62.3478955570636, 43.5800210978953, 65.1449251403034, 38.0994242640978, 67.3603351926732, 51.3963184267593, 56.6544348564769, 44.7118691119056, 34.368803464183, 61.1383190624282, 63.6039266327688, 57.1979293570551, 44.1081516650666, 62.9369342384143, 53.915037047574, 48.2685807899905, 45.9314291343613, 49.2256387111239, 63.3703367500732, 52.728527626989, 69.2843300288766, 55.3164853841017, 53.1527038746973, 58.5432718362626, 43.4323315644539, 79.6981827540411, 43.6896321726744, 37.4211348122239, 52.0343881950272, 50.102103691733, 49.804675759339, 59.2209618271132, 78.7793760698618, 40.3330355204727, 86.7307542197021, 45.1434604849909, 46.1191523686129, 63.6034432063322, 44.2398173103739, 59.0131909373136, 52.6433349627404, 23.5213571237946, 50.7131066505602, 57.5106186714378, 44.4656141165038, 60.0311426388419, 70.3603308497585, 55.7660722555896, 56.0565975799114, 52.4856093547017, 55.1330854261925, 52.585571087994, 58.2717393796546, 71.6021128369158, 54.4670717373511, 45.3291418241445, 53.9319278969858, 60.9502522415325, 66.2186576161414, 81.630058510136, 68.3773054325155, 68.3827160131425, 60.3974281431676, 64.6979260612168, 56.8755480403229, 30.8097366937062, 49.7516914984884, 80.2203879248264, 30.9511771181806, 54.1052694932556, 56.6456572821694, 40.5601446813008, 46.92526399792, 56.583175397286, 57.6732811100122, 47.342579450769, 47.9495009732321, 52.4441190563843, 51.2059583577523, 65.186366524492, 71.3548775419008, 77.8823614422404, 49.8040048659646, 67.2196877297368, 58.4030969378605, 68.0878291166848, 66.6755807816909, 47.8923229604303, 57.8928828961906, 57.7586438322358, 61.1617495023194, 59.5875309724213, 47.3303027917564, 47.0364930085012, 44.9927414511015, 63.7531255880987, 62.201836608615, 49.7726110499596, 54.2747901514559, 55.2093759485565, 57.0075058542114, 50.2392968671365, 38.7617345052588, 52.5343932376875, 60.0775025803665, 37.4993944419146, 57.4821831657304, 60.4452984279104, 51.6740553233258, 62.582852409577, 69.1906421542141, 53.841418055399, 64.6059709120552, 61.0750051315444, 65.1981243177587, 34.2573655488573, 36.7187831271748, 57.9956294726857, 48.4148802753566, 58.082641078265, 53.0411563921644, 63.646653835309, 58.4786184172052, 58.6506489411522, 63.8640178921707, 49.6709675256297, 54.6848587388732, 54.8457894422491, 31.4639972358537, 61.4938146930931, 55.8937357910093, 41.2576985900816, 56.5119051725498, 58.4649653975008, 73.1871779934526, 62.8307537227099, 54.0979730461561, 52.3534554426757, 59.3989523509579, 61.3818925819952, 56.6482897663564, 61.8191939850144, 67.4466922284603, 63.4826948555181, 77.6772641987736, 68.3044471718463, 55.1922361663528, 66.4834969154385, 56.5041265224597, 51.5822041697296, 32.9606291569411, 59.6559422064674, 73.4433677233341, 59.7382311192156, 55.2850632096255, 54.4241827036559, 59.2399031188127, 53.1977406825589, 52.7455377625492, 38.475775367986, 57.5852534678286, 51.144700888928, 56.8789850102362, 57.5320354458312, 55.9332168168575, 60.8684579132852, 63.6202473897087, 51.9573155105074, 48.0843979279555, 60.2499823659009, 72.6688146747433, 59.1078613320461, 53.143130231031, 45.4230799701394, 62.0767454530895, 80.3619325020593, 54.5426894655997, 57.9018931868898, 57.0086635454005, 57.6364993863391, 54.8050899633157, 64.5855324353851, 54.6457883498139, 60.2282248276352, 54.0226360429558, 56.3313780027447, 51.343707406095, 53.9890793371812, 71.3837840301275, 61.5634886006159, 57.7110363250788, 59.0787688811394, 49.5843389661939, 57.6374692197268, 52.1761921601435, 51.0793300139598, 52.7151789789912, 61.0711149941957, 47.8089369991602, 59.3099144021024, 65.8505376939568, 60.2067737560542, 43.9285436973433, 56.906414589735, 58.2810059667949, 53.5222665540901, 52.7093189758797, 45.8301518821123, 65.8494819751893, 66.5704290962303, 58.4792688858487, 52.8742338543193, 56.8288058152005, 57.3385469612567, 44.7204451406622, 60.6534195736194, 44.8418203268604, 46.5017007637965, 34.4875575646135, 43.034447768229, 42.553737028269, 52.4894850798658, 53.1951129951073, 59.8284057390101, 57.3202129626012, 42.4901313504936, 73.8420672275314, 67.8362359250646, 65.5107479478316, 67.5121112890515, 45.9247645493311, 48.6793275810933, 47.9006801478331, 50.2784553538815, 62.7737420584517, 65.6801238102566, 49.9302787106039, 62.2428003021159, 42.4460719624701, 52.7982712976206, 61.803084572296, 62.5745424022994, 63.493428328633, 61.2932753815234, 51.0182500252061, 43.8646852632261, 65.9005252795496, 48.6232281289314, 56.2882541399835, 64.8137195821466, 59.0637541622836, 64.8590925482209, 54.0211107915542, 53.4634326781513, 47.7384075572251, 60.0817304475117, 49.9377198618347, 62.8538823191243, 31.719981501988, 47.0613849242269, 40.8976476796379, 65.3320863207832, 44.7578612011507, 59.6547356117689, 65.5145932195903, 53.7685796936672, 60.6767128994408, 48.3136296704837, 42.4876249396521, 55.9811086343691, 55.0257288696955, 60.7747077025732, 53.0625685448044, 65.2797641665671, 62.8091501780204, 46.8370125256375, 36.7625324880876, 44.8145594469778, 60.6313938912671, 44.948444267072, 64.2519424635595, 51.2438777600673, 39.0416954339187, 59.8752457538447, 46.7586163111551, 57.5652204269924, 55.7452336642046, 42.1693674197389, 49.0219297584081, 60.4731416727626, 46.5831764134368, 79.3220486112245, 52.9090709559503, 56.3645204522565, 60.0751176055563, 39.4542504643644, 84.4199991924864, 34.6829478487789, 58.0382251702379, 46.6366799619866, 41.5102369831279, 55.8803695682922, 60.1565958929981, 48.563195297674, 52.7437176938178, 53.5629276610607, 67.6624191204187, 70.3323715420817, 55.4987468704299, 66.8026500012857, 47.3829548117008, 56.0179521351547, 48.9881828025377, 44.7317801823103, 61.688313919667, 55.5628636654729, 61.9784788661655, 55.7162414002446, 55.7009781526186, 59.6230785079239, 43.7194671607625, 52.6697826038493, 69.069560147145, 52.4125684840478, 70.0336532416531, 50.6684088547379, 57.4458332533858, 47.1665361690148, 58.3815162307912, 50.298383716542, 47.9592081640845, 32.629464509067, 50.4789837873184, 68.1527480244626, 51.0740314062713, 54.8262782704435, 61.8758316825974, 51.1130421643098, 59.5535279179309, 55.9938600447762, 52.7800567207096, 52.7239725810107, 65.619862556313, 46.8090926478194, 76.2674311122196, 59.5286644162885, 73.3787075684044, 36.3947326956443, 66.2648714167836, 77.8314417541145, 60.7157399561709, 75.791039168918, 52.6528032483178, 53.024617087934, 50.1543951979687, 49.0527074864529, 50.2303207193383, 65.148551912794, 58.1008673822438, 62.676120943615, 49.7425468037496, 63.773764119422, 57.8834851806859, 78.8571278831438, 58.7842482081984, 63.3612739436961, 53.3076612401708, 39.5386855065712, 64.0412279955659, 51.9975330723476, 52.3940309130633, 54.2238661203452, 54.4772514119528, 64.5360405239332, 64.5847163739619, 69.7302778750711, 51.6218299881819, 63.80379502736, 50.5702861124537, 41.3612514047682, 62.9297578488675, 62.6203854921546, 63.7921861986179, 39.1768509161222, 50.5696100930672, 45.6938643318959, 66.102944772629, 47.63514775782, 57.3318530202386, 39.4685373640608, 67.2820728605156, 48.3873726293015, 40.6057374308457, 56.3051159305837, 71.6505500645523, 67.5690635932136, 68.0332163576569, 55.6824494136017, 66.8649833901755, 44.4545035562592, 63.0385847903562, 56.1627320051572, 62.8859882003168, 83.9170393841433, 47.6380554927779, 60.7782599295093, 72.9612658759162, 36.5692191721778, 35.8432189755966, 52.1680640007664, 38.7897051137583, 56.8653810325745, 65.2186622660734, 44.5129242564868, 62.6772417714398, 51.2786132026805, 67.8766435387355, 56.5562346904226, 58.2274226076816, 73.3019160303136, 57.0521190073189, 53.3794259814283, 54.5596969350882, 54.6372354591278, 63.6108448083682, 70.6936974946717, 52.4410447520033, 56.868499219367, 56.8772159611917, 54.7410867115924, 37.5733889535295, 44.5628772366831, 52.7901310773096, 50.2432377299528, 49.7577965377531, 49.5431138314201, 53.5872205895181, 40.7075196076492, 49.5865611083572, 60.0537054730697, 46.326577871864, 50.0497307312892, 47.6244472888634, 48.9581988346558, 67.8307057107792, 51.6668737055375, 54.7889256342683, 48.7292114374662, 38.4540617610695, 72.0996199920514, 63.2114476730612, 48.9531705376843, 66.2329944911492, 58.1390924115013, 59.1135196696057, 58.432219184157, 62.8598163809118, 61.3076960309921, 39.8146883529879, 53.6977896347188, 59.1483556713315, 54.1115190528689, 69.1977188576706, 49.8441944013271, 56.8539317736049, 37.5278331079846, 45.8265413509895, 33.0511755677369, 52.2835334282744, 39.3048409140216, 38.4160921894747, 45.5497387342254, 62.9644560713084, 42.4772962988641, 49.5260408087514, 64.9735894929435, 54.5368282712747, 40.1534261314385, 51.2923649097431, 47.7665791541603, 51.6727770230398, 61.1720846554213, 40.3975570468377, 58.7879963158733, 65.8735470118617, 58.7797859119501, 61.5694414917481, 58.5457203985923, 68.7075085226807, 42.395291574791, 46.1210452944947, 74.2530564926166, 66.4782186847586, 45.8354655786149, 66.1797255215739, 73.863842786295, 52.6773798193466, 69.9377222265886, 60.2781522547456, 57.0070343311785, 50.9664253060291, 43.0255298802224, 56.8519805014459, 62.0000534297923, 47.5672142145188, 58.106930181767, 51.854603582155, 46.8367304600535, 45.9578009555472, 49.3494054549689, 49.4959275964862, 62.7152309171961, 47.2110474629977, 47.8548457888294, 52.1425257279674, 46.1960328737114, 50.5836353955695, 59.9792613376548, 63.4894445956402, 50.3693494365523, 50.9887410777114, 51.5014174997151, 60.2273969720614, 57.1653460756552, 51.3041957037569, 36.6032197207616, 52.6062375461867, 41.5862463816479, 58.7572662647163, 62.9407839995185, 46.5545271194911, 54.6268090684566, 44.264211257479, 44.1234466356223, 75.2009045767852, 36.3783717531595, 58.0702880210756, 57.0939579322808, 67.1513734080489, 36.4996656914443, 57.4273901716169, 58.3613460853197, 51.6194581295344, 73.7235103840632, 70.0350931779985, 62.2016636518732, 46.7048107767732, 65.1714050627299, 59.8491152340217, 41.8592578756636, 68.6290017377635, 60.4606042126679, 48.7989956727421, 68.4694155401836, 50.6353777925734, 49.8050772677685, 62.0800522038378, 55.0148464523075, 46.5712556772062, 49.7494623292528, 38.4295475874982, 70.7796556601924, 41.460133234862, 64.8182699034122, 65.4110177738423, 38.1649388796875, 51.3412127608422, 39.2029399058784, 57.7373374464988, 48.6829967032462, 51.4564465771006, 57.0420572044472, 44.0078209706485, 54.8356786673108, 35.1698679017936, 46.9352298379712, 44.8447804009075, 54.2161144599689, 39.7767675521422, 56.9410003628107, 43.971166433926, 51.8757091335834, 47.1994119344025, 37.9253917991359, 57.7671298046114, 42.5381474695931, 41.9361356240478, 53.3912963887217, 55.5887404963182, 44.282849261273, 57.358896663684, 49.7783018358388, 61.7150732106611, 62.017272581536, 68.0284819294641, 56.2462067381853, 66.7512872543092, 44.7864804736106, 82.7753547735293, 55.2635276512475, 61.997355236419, 49.7487266109272, 41.1029569730813, 42.2552327395713, 70.4535669133846, 58.0319326766444, 63.2376943971944, 71.9473221277574, 69.0031342700512, 49.5736022339297, 59.286014092346, 53.190398010797, 58.8391779473232, 34.7271030816259, 53.5843525631925, 56.4822773279911, 42.4214483093214, 43.0361757688112, 48.4852286544887, 36.4021480807315, 60.5454114040256, 64.3041450015753, 50.9451023220669, 50.3269751414435, 52.6190343302372, 50.8252598154958, 59.3608938733214, 41.0949963751337, 58.7347465466789, 67.4738531278476, 48.6078824605828, 52.3519929802791, 70.7862483456892, 30.0361222295341, 63.709135854043, 55.7143897791863, 64.071737558304, 54.9195715678777, 56.5388981322636, 68.0327949742281, 33.5112053582216, 60.2721936633968, 47.950433198933, 57.3979884064716, 63.4706087552959, 60.440795724862, 53.8089633498239, 45.9408099587763, 60.3793553824788, 47.9103474833945, 62.7670224015561, 59.5020330979527, 40.3939317306568, 53.1600145818531, 38.0190377754133, 50.7458612966709, 53.8373992511852, 46.7330080211481, 39.7449980025939, 69.5364099831759, 60.3839629695648, 45.3984831335557, 49.4321880731699, 58.869492840245, 60.7427996911864, 61.4621804559769, 51.6862453888586, 72.0404889310318, 59.461870501257, 62.1597942766786, 68.7625053287716, 56.8446273773646, 50.0864692621133, 53.797974455894, 55.4103450786444, 66.1448577416504, 40.624635638627, 45.5323552932823, 69.0287027157739, 40.8910532072664, 42.1506802715062, 56.5598451616936, 62.0171476712225, 51.3396444236309, 60.2118681849719, 56.8378070387272, 46.7625807360166, 61.4421597164006, 42.1157398937762, 38.1659271464321, 56.6088930932691, 55.2313883294879, 57.5755406857865, 34.5109588648982, 58.2109926428336, 40.7911873613753, 57.6121675114921, 50.5900450135499, 61.9439166786151, 67.7665218380683, 62.5150673805445, 48.5379203452088, 51.544235159516, 50.9000965031593, 61.9374667930015, 32.6572252844906, 54.7103880716405, 63.0929185753609, 51.0121066029983, 44.2930184475346, 69.5015339210025, 37.5177392868325, 67.5553952053029, 66.0736541308969, 43.5949257735385, 64.339143767718, 53.5321121738773, 57.1184128697828, 61.6015601059704, 67.0973355488587, 66.782826532981, 54.5416713345543, 63.8029091810164, 45.1743896389353, 58.3717163214885, 60.3818439006869, 56.4961584511231, 46.6711119427734, 65.5959013623352, 70.3933168738705, 58.0228703428088, 60.7268421541853, 32.9585259214027, 48.0720834576813, 45.3464981670751, 55.9752018716414, 52.8706624188517, 60.3744629710271, 47.1197649559711, 69.6412308698738, 51.2718557586076, 27.318522503686, 55.5366754968206, 68.9076387455425, 73.3393790428474, 48.3859398584531, 34.0681611003802, 34.4907054976807, 55.8397766654478, 48.1206162630346, 66.1280693011137, 54.680613871925, 48.2214577515789, 61.6920454240494, 39.9873674759537, 71.4175304930474, 48.689410088552, 39.5635463521382, 53.4311783378637, 50.7702403924163, 65.8912000472542, 52.311387585614, 65.4450490949488, 57.3966886957092, 49.0586510340676, 45.6306974542655, 47.4250929525716, 75.3154402069022, 56.3478513139251, 52.9652621748785, 54.6989975509917, 56.5117948367606, 67.203960027488, 45.5742984182023, 61.2684615711841, 59.4754964496264, 50.0531002420632, 70.0546197424267, 51.2894549635841, 55.8469587485738, 54.584087291222, 60.5283597929645, 48.0365599042004, 66.114458474882, 64.5654038258304, 39.7720199423629, 52.5436503669186, 58.4613653904869, 55.965804030463, 77.1048118911119, 63.6889356925376, 61.6347268665538, 57.3783786733208, 59.5600179367935, 48.0264755584722, 47.5807947547584, 53.4866814490826, 59.3363001793856, 55.1380690270068, 46.3196869174045, 57.0112553904428, 58.8889306441723, 53.3391416139056, 66.293338518953, 51.4666163020902, 54.9086601710786, 50.5259672747526, 51.8585522961126, 49.2378404457238, 49.8540659677844, 47.7306796452709, 57.6245406744271, 42.6874449578831, 39.8875796082325, 50.9511293903986, 44.6760679549383, 61.4745560310488, 63.7263802355456, 77.7956649126749, 66.2224553566034, 46.0723973315437, 43.9140254040122, 64.101698792986, 48.6053064544919, 66.2281057976052, 50.1595769506698, 46.6927560310635, 57.3165728338309, 53.8465231515328, 67.9879082208407, 53.4327620342593, 54.6234452942498, 67.744418803436, 79.3501211321355, 59.01339818924, 54.5165477111061, 50.5067081836618, 63.8848471690842, 57.0405411496586, 48.4501149312039, 73.5197024956253, 49.9742559280402, 48.2883984158362, 63.5706062572546, 61.3924260613693, 58.4309005810594, 55.3556277073781, 55.9484327608808, 49.953923799622, 46.2047521788572, 49.5365081627538, 63.83274442498, 48.4757637249964, 42.8756295023782, 57.4723970582817, 61.3119373131551, 58.3016243266476, 56.7872327368011, 43.4192746236974, 55.9575384445872, 50.3846102518001, 43.9814757774488, 47.5009904261051, 72.727005006523, 47.0185937892358, 40.5008261849544, 49.0196648317013, 59.0155863469026, 67.8497568640486, 43.6987992441315, 54.5395510690035, 63.7386371240702, 67.0409810094608, 45.3931524244668, 54.4224481260815, 55.9199718299285, 42.2536015852854, 53.3840594413698, 58.7171921731724, 57.8290841013937, 65.4240087894572, 55.7929666365124, 63.5626163151057, 49.9973792219865, 41.2839610514081, 46.637050379049, 55.0785292901168, 60.95674873184, 57.0139290878542, 59.2668578757913, 59.8149248299315, 48.0569931562976, 59.2557093241598, 54.8209733362419, 67.4639994757758, 43.7474256885017, 37.9910036248409, 62.7827833356701, 51.3574683645009, 51.220704573916, 68.5517111325205, 50.6366377767031, 54.9669397932262, 56.6617055199206, 43.9337252085173, 50.5176371433948, 50.1801450694446, 52.6025470002908, 48.0620516381058, 42.7024304360489, 67.4980330528661, 50.7399997716415, 53.1306711497179, 53.0481894127203, 58.8375692582969, 56.6500192286371, 35.2158097382405, 57.183705561214, 57.4513965741731, 47.3133260206706, 53.4006249409872, 67.3956686869265, 62.5779626441112, 45.4361116318324, 60.7118929194016, 44.8191706910231, 67.1004317976232, 38.8866711240668, 32.8489210095191, 56.6500298894487, 47.5799826370783, 63.7564018593172, 53.006606129332, 56.5589045546678, 50.0915512490301, 75.7273439259425, 59.4291662579461, 43.1068443487235, 52.3574634333866, 63.0674228922148, 42.5979298868774, 53.4117950451564, 45.4560186488913, 50.65363268664, 40.2794864136017, 53.0719496070272, 60.2323377785238, 46.9729677964884, 59.3815498775377, 55.9098906110523, 57.0309594677867, 42.8107561649688, 63.0312095393781, 54.3913401672328, 74.990604180895, 64.324861146512, 57.1585306166422, 45.0871336609854, 63.3743242846169, 60.9641344759653, 46.8104496496419, 57.3472215984421, 59.0708222153569, 63.7233033383349, 50.8903905805645, 53.8497087076881, 55.1141336986384, 59.6114117812001, 46.2764284981922, 59.1010399282481, 35.548997622685, 41.7776456395642, 59.5042861387052, 51.9623121483056, 50.1761807502645, 61.5977889242509, 36.9614464404381, 49.5743366414335, 48.5638788132873, 44.0054179461603, 50.9268847562065, 63.7561223935829, 52.1315725142675, 51.0723921239421, 57.8768418494281, 67.1953830597395, 63.4684353004785, 49.157602379501, 64.2312064605236, 53.5746038900645, 68.0177159399729, 40.4365341099367, 49.8755433877573, 61.7188213651353, 46.0425838895823, 62.4825063828191, 63.5973963527796, 59.0804449395286, 65.7957296248071, 48.5657459374145, 47.1022008809172, 53.6541905345428, 55.5921886049864, 39.940119848279, 43.2250775360731, 49.2738626837275, 62.4192152339827, 46.4430559897867, 61.7285434394164, 49.0633897461419, 53.7905465126512, 40.9672252311603, 55.7534488022207, 51.7002073618798, 66.7486836799482, 47.1578862741268, 28.6285629520137, 39.6221170368445, 40.0440186811509, 65.6543810000316, 57.2308883308134, 58.8117095528038, 57.3840526244313, 51.8355506086952, 68.631515534248, 49.8707515453466, 58.9184168073544, 82.1017312282108, 58.8910178442313, 59.6684447882238, 60.3602675882734, 69.8472137736426, 54.719169511505, 41.9016128722022, 53.4101248072597, 71.5425350999822, 65.6371922650867, 30.0713458231405, 73.571145609652, 68.6787695022007, 54.2705190956076, 64.1273310249027, 60.9723920991581, 41.8136466230235, 44.7768773789538, 61.6891869472029, 53.246806044339, 55.6425038676746, 35.0233703379875, 48.6568540402841, 57.8884923990408, 66.4595571106965, 52.3070581467176, 52.0286901880196, 57.1841350023603, 42.397391137875, 60.3228585362721, 47.5759301736981, 33.6823130301413, 40.7327237861901, 68.29217471171, 43.5062978416353, 65.1223675541008, 63.9325453590641, 70.5362262628991, 45.4337931441664, 65.7817989886464, 75.0953086286153, 62.9661784161946, 34.0256424415528, 37.5548690645268, 48.6099322161481, 46.5776892703041, 64.1173299209655, 64.5170312595348, 63.6476377042615, 70.7270169481195, 52.3569147325804, 55.0068965382576, 41.4051694885691, 51.3601447043349, 59.0728666066049, 65.51395315696, 35.1669758599984, 67.3743004048544, 72.2731036250551, 45.9152647965291, 47.1310779130779, 34.9563713755412, 69.3687046575302, 64.8145677041918, 50.9175568649652, 59.4822334819878, 60.5804061171084, 52.2427212507214, 37.014209922614, 44.8157930079234, 57.002575289664, 56.3080976249733, 64.3750084445307, 56.1031753376452, 44.5065454556834, 54.397890714442, 56.2550191308627, 48.6788169332179, 46.0570094238769, 70.7681772072846, 56.8500581270738, 46.7788489308878, 60.6123457566435, 61.0901272347598, 59.2792790351098, 73.2816295712614, 71.7073410374934, 74.202441307248, 63.201835276698, 49.4603203286958, 52.4819770990471, 52.5080328292241, 41.2562038169476, 53.4324232834732, 65.5403619715742, 78.6129312542971, 47.4730157914045, 60.0222668087871, 55.004585424809, 63.7140318714632, 68.1566556318768, 51.4066826818173, 45.7698658121478, 62.4515594845694, 55.9642944361377, 45.0500666064002, 51.6329503558121, 69.2127740243495, 47.8819477346803, 52.3396249766605, 47.5082366483863, 63.1003902324132, 67.5344150543434, 51.3760532509066, 54.6423709958008, 61.4484051883644, 48.6055637702637, 66.6067857816643, 50.0683095000627, 49.6903424836152, 43.4871303249577, 40.4760624722075, 49.6734765956801, 62.0951648506968, 66.3181193467503, 51.4240475036591, 57.7282327139677, 64.4988317789439, 64.3844301656438, 46.0021003066136, 47.1756232112422, 42.0076145309764, 75.0001454309762, 61.9629029852075, 78.4158713818067, 53.7735532457869, 54.2405424555482, 55.5224421182098, 48.4326530136969, 56.7479611015993, 72.3073212190947, 57.1116723874993, 60.8585727266855, 58.6004910627893, 57.9472466526344, 61.9293756060332, 43.0537351547031, 47.7251698055736, 56.5596094245535, 46.5254910728627, 59.7543770504476, 52.2968401162507, 52.6473340763994, 65.5195556568225, 47.3327594293197, 47.6589935505421, 49.9347848636264, 64.20649253199, 48.140498791857, 45.5430918699276, 44.3267523937121, 62.1094420419662, 58.1417363710055, 57.0361221003841, 54.6802930391652, 61.5594502500863, 40.9004567595027, 64.881462693948, 54.473982899795, 44.3670588610191, 78.1056989439299, 62.4556461035665, 39.2584601747716, 54.9958256568416, 47.4876567402319, 57.0779641678396, 61.3811887151617, 61.2909793809686, 61.7593722465533, 62.8625494270059, 44.4412791752539, 54.8517358813872, 34.9004227376656, 53.4287415258678, 54.1197131815721, 62.8868371056552, 57.38633179976, 61.0066768650497, 47.2774431649149, 50.4779298404875, 49.0910694175119, 74.9104628005977, 57.2324383718247, 55.1600132132009, 61.8098554247073, 45.8534674634049, 60.3515196851705, 58.2883752705392, 69.4058004776734, 73.5911913292226, 30.906205541397, 65.1323338857399, 59.3791195067206, 43.995159601739, 61.4566072025754, 48.0363047719081, 58.4219792641388, 56.3254370575612, 54.1984222968111, 63.8694578490837, 52.8973150372876, 50.4434174243923, 47.4385251216361, 67.2119475323427, 66.6768251892195, 63.9495453113662, 67.8666440690388, 70.2345420768174, 48.0754867796806, 49.5812170964388, 38.3841435774095, 54.4596511617975, 59.0240900704593, 50.0899210114836, 46.258257669703, 68.5231290255454, 56.2978342061309, 53.5265842390153, 58.94202090261, 52.3843745292535, 33.7646316227431, 64.2955841581914, 70.666141179245, 57.4779742106442, 67.6267940316536, 36.765903730772, 53.0895789163151, 70.9682189191896, 60.4020072577089, 47.8746414266608, 52.1713619873003, 63.7770186807223, 44.7240063805774, 64.8005592009598, 73.4908885701111, 63.4062685990422, 46.1568347581346, 57.5762360806825, 47.0808297194425, 62.3704646744048, 59.6408920319788, 70.8623621242151, 50.4063626106601, 53.1268735647853, 42.237759886283, 44.8758842254543, 43.5093235790283, 51.2983608142563, 65.978703787644, 57.3538774873035, 49.4428749815231, 79.4521154443466, 66.2757419640805, 72.3831523469247, 45.0152426142312, 53.3215067994565, 59.5666952869384, 61.4766324043323, 68.8527623532938, 50.7388403721333, 51.3373393806185, 49.0115576467575, 36.1761055802991, 64.4063211565827, 47.4456490172632, 61.1415569911684, 39.3653594055362, 71.9583760265431, 54.489396373656, 43.4153289383985, 62.3916640011048, 55.6006142755386, 58.8998590816728, 56.3280421499862, 54.6724292845171, 53.5473689175784, 63.3931405219122, 73.9313060650294, 38.9346508475974, 38.7898834603961, 46.6129154958698, 67.3801790667138, 70.8758467368834, 50.804442659056, 62.6900882495582, 50.5184887958546, 59.5916680133282, 57.6404330248704, 38.7602482210674, 42.742544540148, 45.938467272422, 54.9949129327382, 44.4404508138566, 48.8395087168149, 63.4825462205209, 45.2009165551289, 49.1002838263619, 51.1492092971566, 70.2072720184741, 57.1671381468473, 51.527812874951, 60.1213378865542, 63.3851134702042, 56.0821225303826, 47.6441894926454, 58.6380677881714, 46.1761785842275, 48.9999319302212, 39.4427546178501, 57.7396430172484, 70.0406543103571, 53.3374508781069, 34.431464060745, 55.5414600066364, 58.4824894809513, 65.144793791328, 41.7586116983481, 42.7065929758239, 60.1529701173643, 70.5257204154041, 57.0472995663694, 52.8619463555164, 62.9770415256745, 58.8930210830784, 57.6322333311805, 47.0240889971697, 43.6151510488202, 48.9665201669694, 70.7903124012272, 42.592564947222, 62.2821368688648, 59.9859414372343, 57.5686978046499, 73.4423267624149, 53.8406677781939, 76.4320936337764, 67.3608877959363, 56.0592503886052, 42.2945865660871, 35.4274400983166, 49.7847171010299, 53.703399338605, 68.5649173502889, 44.68608930113, 48.3181704503245, 60.7001925199274, 49.1187937972216, 59.4806848284225, 53.9227404920271, 53.035070263962, 48.5507197435628, 69.0110462032711, 47.6765985756503, 61.2707638445577, 76.5662517442961, 55.0542936438312, 69.6739459835402, 68.5616922179134, 59.3351834387099, 45.522515345229, 48.5036484057686, 36.936537396013, 54.4377684719931, 62.1796589265741, 61.1579455577427, 49.3223622192077, 71.3613487977126, 74.8422206539489, 40.5562625665904, 60.7523761656337, 50.774635116251, 72.5667950240452, 49.1327801031059, 47.0188887918265, 62.1985838394135, 62.2740385812155, 56.2491244531321, 52.0376812151584, 57.1228733726147, 82.6468526520637, 55.3659666159486, 58.0590568996603, 61.2226192197716, 63.4822520442423, 47.9058803211447, 58.539328031696, 49.5104707977185, 42.5030270982657, 54.0675344231729, 41.2085968277041, 60.9940405245089, 62.373448355124, 45.6667657064412, 74.66967754095, 55.3541862309114, 69.3515245898706, 58.7580004379794, 53.2245691961197, 54.1563991880151, 58.7156097884538, 62.9600703794726, 56.0922826451943, 74.869829902364, 41.5811665188362, 55.1217952625891, 53.765308898429, 49.1105687576808, 48.0828809349348, 50.1900202710573, 58.3355180772753, 50.2138635831271, 58.0050273562446, 52.6391661331229, 39.9019653182031, 55.0787502372027, 54.1377381470399, 41.3677315689174, 47.3202378250659, 69.0219389445489, 55.2282736718749, 49.6469630191385, 46.699236345972, 65.5287511649579, 39.5653533751394, 46.6088935860107, 63.2216138132565, 53.2341860071938, 61.5947657048458, 54.9220492337245, 60.314289257647, 57.1102320927955, 53.1912578052205, 31.2868238199368, 50.911703954306, 58.3247315124578, 53.1742933557957, 57.3772220208892, 46.4199442152566, 43.5069342973143, 66.0889352351995, 40.2117622143651, 61.8766075946247, 50.7132681391998, 68.7782789333943, 63.5602812352514, 56.6801988814322, 61.4605644713029, 63.1640746971119, 40.0169161861388, 39.8717436165039, 41.5595085357198, 43.4397527231901, 53.6401827683355, 53.3406540721859, 39.7217679746781, 37.4233944982265, 46.9600922066245, 58.1989073714427, 75.4773342987469, 67.009123799361, 41.9186111749983, 48.485180892852, 54.8839683544421, 52.816373122379, 46.7026929363209, 67.7265215110208, 63.9432266794714, 40.4477329191616, 49.0752359041313, 60.6387847493091, 64.0577916451883, 47.8530951166879, 67.6941214522613, 44.3773212775623, 55.2403779088623, 47.9716562693415, 61.8220348245266, 75.7219607746129, 48.5489517403959, 42.0435731448186, 52.8511223431916, 41.2057631528072, 56.6352623374337, 49.8843837952335, 68.7570602554649, 42.3331299113451, 53.6214694476469, 42.9333461162366, 51.9892129140179, 50.9266804298732, 56.5753710645193, 42.7453774030079, 59.3007977105967, 36.7272813288046, 65.404399233006, 40.1491980506439, 74.1712390803767, 51.7705787577773, 57.0322118360506, 58.6207192125138, 55.5043104793427, 55.179531252272, 49.6429595469014, 61.5465809966724, 57.3429703803981, 57.0054023900533, 31.9575295849685, 61.6991499841884, 45.8462434242915, 48.4123338671076, 78.7770052952802, 55.5039144099833, 56.8007456598153, 31.2420109616202, 49.8529888294102, 53.2482636617919, 67.3478741357253, 57.4841018086492, 45.8790446264659, 58.0868472997665, 64.1388407530999, 48.6672453084248, 47.9453641381312, 67.7715444268879, 38.4938074250387, 34.0923644813421, 48.0580843317501, 67.3765211982876, 54.4687692169194, 73.6669981307919, 66.2969963587578, 54.8470298443884, 57.4078955024238, 53.1260464674298, 39.2286225217647, 61.1978290480281, 60.761299182662, 32.1298710631734, 47.5064330595889, 26.2075528866679, 52.2211774733881, 48.5090076906123, 81.6328659794479, 43.9210907896656, 70.4598580893694, 50.2358486946296, 51.7817858383733, 63.2861809927806, 50.7870473574134, 61.5724487456696, 47.2632090284694, 47.7091130918037, 64.7472896570754, 65.0536665390095, 46.2006236442478, 65.1159729226151, 48.4689822251397, 49.8337370795821, 28.7008854672923, 75.3386108392395, 49.9983059092526, 63.4447652807295, 60.5877195458599, 66.6813562602502, 48.1205862053563, 37.9349851121849, 73.7966835470565, 48.508449450501, 50.9092286670855, 31.8756122773794, 48.7928414719311, 52.4629016412058, 36.4544898494192, 71.3203878282947, 51.8200975218302, 32.6242765704942, 65.9243911936843, 44.2121664314136, 58.7771555711763, 60.9069670471273, 49.1878563633915, 43.6500121360799, 68.1013156560163, 40.5662882238276, 62.6054550361811, 66.3228731554084, 63.115221780633, 43.9353878324196, 60.8722240637372, 70.951578901667, 31.382609879396, 48.023616263924, 40.6892433385244, 73.745979271591, 61.8522067611673, 47.6720340197245, 45.3417450735827, 59.8237476085567, 60.0976472811139, 63.2574396478094, 56.6666750141035, 57.6639008728875, 42.6307104192098, 53.4538366152596, 62.4061011447094, 70.3559130046419, 57.1559622725271, 66.3101327599639, 63.9169240823573, 57.5982765909492, 49.5095589012298, 57.6452551356217, 56.5155886974754, 52.0878821762277, 35.8930874194651, 66.3044495936689, 44.1698265926411, 58.7302482813235, 64.8101740611498, 43.7305342007239, 64.0352258488076, 59.9064202356283, 63.7537020110457, 71.8480086672851, 30.5889964365133, 63.5725421702229, 57.9411071281465, 46.279597826472, 51.3805906930851, 53.5792034334347, 75.3960006957633, 58.2782067541673, 58.7288380163004, 60.4382950456912, 71.0614498216568, 63.5521631000062, 53.7084412583205, 54.3355024830578, 59.026372094765, 57.7068535440101, 41.6266724462301, 70.7560356485934, 45.9993981387469, 65.7746235116715, 62.3667815972843, 50.9324433449372, 78.4865480072785, 25.7399967463991, 46.2261055132446, 63.4711801962651, 62.6158528275221, 47.6813487453166, 46.5996764707992, 61.1355438100793, 41.0786109422835, 50.7553209832452, 56.3539110356729, 57.7853085809408, 59.7226150066717, 58.1075636475569, 69.9015362577787, 52.068014249049, 53.722582551112, 53.8640837789967, 40.7673759261368, 49.8442178164549, 63.1049161931761, 22.0405084663212, 29.9778199467808, 46.817833135784, 74.7991158897748, 59.8246749433984, 72.4504603137297, 49.277450865457, 35.4848371996908, 57.8791335543124, 55.7633622531782, 54.7005242900111, 56.3279412908985, 54.7978560463304, 76.135542291649, 52.2562109974697, 49.8531763570126, 71.0363570453697, 57.5771295205754, 54.0545123551395, 63.3279019037159, 54.4816743161824, 29.6586803016012, 44.3984090279496, 48.8035737430018, 69.8477842199986, 58.0648683788876, 59.8807817794232, 54.1522531142255, 47.2828772093421, 47.1120563715211, 69.4981564202452, 56.8127686845773, 53.274523177287, 50.1019657523241, 50.3131830223193, 54.286155779216, 41.2372923760521, 62.8477541843756, 62.7942713285987, 48.295813088935, 57.4682558920218, 46.8381058192955, 52.9076898474097, 67.8600357273063, 56.5971876337389, 62.512455318098, 53.262541506151, 61.4308850625342, 38.7055182675602, 46.2609778146335, 43.2058604668709, 58.361012177768, 40.998613900702, 70.8096150672495, 41.540747950678, 67.4674072061785, 42.4598532980992, 43.8686453044353, 54.8264448610762, 65.1119470910058, 68.2238829501515, 53.0613552360185, 50.6003123977977, 55.5025195595262, 71.223042261662, 56.8205697996575, 66.2536647310616, 46.7093522245525, 59.5552881184022, 50.6306085238329, 71.0406886972834, 64.3211654585213, 36.6129710945239, 56.7713255460516, 42.988439020368, 36.0802120239298, 45.4322039908783, 41.4460280242364, 46.6298211165376, 54.6094531790645, 42.479092342805, 53.6808458945228, 62.0894199543427, 53.3899066454787, 65.0707026057813, 65.7043141779892, 74.4927828062165, 61.9398141056267, 62.7093212795376, 64.2501554212049, 55.0462234199609, 49.8277605693427, 38.0187792020612, 56.4258229924238, 53.5021165261409, 54.8169570846092, 71.8199389880282, 70.0539145966208, 44.1948225724318, 58.3184813562086, 35.2257153290658, 51.8549781067817, 62.8164049585024, 60.0165637906527, 38.3798931141225, 47.5748824008226, 73.6376194292681, 56.6975578973011, 53.7078163219013, 57.5301318546488, 58.6263729027738, 56.3467995986697, 53.0785036392122, 50.4909996288572, 53.9761404131456, 52.3947172841327, 53.1572494285219, 65.8394417445391, 57.9460127526879, 66.0987827445868, 55.5336765302792, 66.8298479716648, 50.0787326857745, 50.9761106915489, 55.2548995379186, 49.2102698751144, 42.6667235573883, 39.5642587776616, 61.7906500333525, 52.732479831194, 62.7059499207728, 49.6869248281861, 33.8135143022892, 55.6281314945993, 47.673602840629, 63.9788773716938, 51.4872386840182, 44.8351743694555, 53.3122038319125, 66.6308158157511, 45.8379752573031, 51.9072745307415, 47.5332197824663, 36.6008074746941, 64.2369010356062, 67.6835207175937, 77.630960058936, 40.3592162357557, 51.664437041607, 52.490043989247, 55.1980798094193, 52.0219880601622, 71.1223319430874, 53.9853046942164, 66.9471118151408, 66.7515276258822, 72.8120529615872, 66.6423889265889, 58.2116208918602, 72.5090440506419, 37.1842158387249, 63.499369483539, 66.6270416659154, 53.1910988517729, 52.4580490719969, 47.9085136970043, 62.0543739606833, 54.429005222505, 57.7627587285158, 57.9491515652241, 30.7716772255728, 74.1413646194736, 60.5316388501298, 65.7851297220617, 61.8655061527017, 60.1873074638024, 51.3279373298655, 50.6917975613392, 62.9792543770241, 61.9272327191972, 67.3028273637628, 61.766066585001, 39.5276430797295, 52.9978788160861, 67.4314869573173, 56.1838803559764, 63.8427044621081, 44.7648843010109, 54.7584969967161, 37.2645706727958, 44.7943013852132, 76.4098467478816, 48.5766290141461, 46.4185446151564, 34.2108372415158, 35.4425389118078, 56.5692638006772, 51.714596769282, 48.2967667389111, 55.6624769165294, 38.8964710806163, 61.8196608049404, 57.7934633839276, 56.1526100666864, 63.0221734840796, 68.4555253013284, 64.77930082135, 45.6775648820634],[30.2369347551417, 19.2910702423824, 30.5602682045109, 53.3025564647612, 28.2483409612666, 36.9435898762864, 61.4599892067409, 45.6961239342146, 38.8768741297668, 55.1351739927988, 28.0819474207533, 37.0884967581267, 41.0284602588139, 22.7038971631224, 65.5989689778744, 35.7646768104578, 21.6465178908778, 63.0781057846112, 57.951603479276, 14.0173231102128, 48.1425452941972, 55.58360148219, 44.0022388596014, 37.6968181944411, 3.01156486234768, 39.3743651640331, 7.6123047247608, 41.9241749812544, 74.7761709921747, 3.1677709948267, 43.4701857026832, 8.69884911417425, 34.2188075614446, 48.0389954570331, 28.2159436373539, 52.2590385834369, 14.2210390840953, 37.0514005272883, 58.5608471600982, 28.3175543060587, 4.8677791488112, 11.7795732950834, 55.3411425555219, 69.158657668138, 44.2681157457096, 48.1345422061154, 37.4269484593352, 47.4240520473604, 45.3320620503902, 50.3639900296977, -19.4908229447738, 64.3401727964918, 53.6199720136151, 49.0629340509657, 62.4150103236956, 44.9222998843893, 49.4821204903986, 65.8549580808376, 19.3229448489823, 45.2010784399685, 44.4440232456302, 78.4444237367026, 35.1120485402144, 33.3468067232639, 37.123994115827, 64.499070820571, 61.3653013100554, 37.8396682125549, 35.9978099434936, 23.6504204628948, 61.6953177732464, 43.7418037086177, 8.99483376393722, 51.532451415764, 52.4401976539569, 48.9543585364283, 40.7029808936037, 14.8044467683393, 27.2096062485609, 25.6258982232456, 45.4739436076315, 19.9057365708247, 56.8301292518022, 5.82636899530606, 33.9671877478255, 30.0369220910553, 28.9989970561634, 55.4445759954345, 20.4726062690647, 30.0486355323905, 27.9966926871768, 32.773272623369, 22.6873332568645, 30.4221892966192, 35.1494822330273, 16.9013495680947, 64.9528584364128, -12.6933096489211, 39.392146458596, 49.6676506171079, 57.7870783485042, 23.9617496855667, 29.3765593544213, 24.8070872976761, 24.4726753615309, 53.8538311243294, 53.6467009793507, 41.0120106828739, 12.6695840571681, 69.257558022188, 42.0608029075039, -4.28863051239584, -3.76212954578627, 15.3906388833259, 90.7638967750602, 41.3118012746259, 29.5530990013892, 47.3670557249203, 35.5209007817471, 83.71400619426, 69.9688156921243, 33.757512645935, 52.0103790704715, 41.7375391587352, 11.7287768894712, 36.7288176281201, 10.5618198731104, 53.2631455370303, 5.71438951759591, 42.5390413261266, 40.7793624217958, 52.6021094254419, 42.1012978424713, -5.45387761148341, 49.4789461943144, 21.797376154293, 22.3215176564169, -5.05401633364593, 11.1518628433991, 31.1512175596641, 57.8270118109343, 55.1893477915099, 34.0819249127768, 32.9700867967483, 11.8746098121508, -7.20586166856974, 50.5521000533651, 44.8925362266502, 11.232181022479, 32.8224917694927, 26.3457040111704, 45.3851721664197, 42.7700872909156, 30.203626242449, 31.8462685632772, 38.2980487768315, 30.7445268300056, 51.7413535275245, 60.6446476049549, 20.7236414485546, 58.3643286849897, 33.6099506574675, 34.6171509847208, 6.3759538909696, 72.0357159370689, 49.1590493788555, 80.860384139771, 36.8399052672156, 53.6146969668146, 60.9236270770014, 79.6922180284097, 45.0581617555654, 63.7750060968488, 8.87601250787158, 50.4026596610762, 18.4039993600445, 21.2093744490346, 40.0759204897012, 38.066265578393, 28.3578273428986, 38.7324276594665, 79.3466698467529, 31.5650734778701, 49.3284395996024, 39.1823200720868, 74.3932470063133, 8.04008442578801, 16.2024181675308, 16.3516928194215, 54.9929897018925, 47.8053186669711, 21.9496946041397, 41.3466827163189, 32.4915753606255, 60.8099732899678, 30.1967202107551, 37.0447407674964, 30.1001715341499, 56.7178312300021, 10.7105505921944, 25.3281513969277, 51.2935859183159, 29.4993273507644, 47.4686113456874, 42.4605506408301, 43.1414755516506, 53.2455031760297, 40.0339237166464, 56.9138973366131, 52.8891707800438, 24.1596978220544, 43.7120325660623, 22.8526759193664, 43.2064584314889, 13.7791335881597, 4.96663755106988, 37.7655169639255, 38.9892354699769, 58.7454431109956, 66.4912620228147, 43.3703809941099, 36.0798402595275, 40.2995451375362, 50.5402461940479, 6.01587422604133, 43.3903320813945, 47.3374134866021, 47.4508192654949, 50.905506563724, 44.3527977663842, 20.2006673508571, 29.4606526600594, 11.5873685091435, 40.4701559253094, 53.9818534874184, 34.9277310304242, 66.9067673392236, 73.0546742208876, 41.9557103766259, 9.24533648579057, 34.7688000756782, 23.8660716427121, 49.9932756715827, 35.7183910008357, 31.4691783487382, 27.2084865460179, 33.361071635069, 24.6394961363809, 51.7218997053792, 57.6548452756787, 60.0386477863994, 20.3705916237456, 60.872640884063, 24.6889009577977, 60.2832999622102, 29.0726127509007, 1.12895529100341, 34.0932982050098, 65.8147856068478, 35.2077568862966, 21.08296435973, 44.3002670781905, 35.7128470223629, 24.4130283155825, -14.8825939744191, 39.7022285022752, 31.6433325159309, 25.7603771254243, 35.2989346347317, 45.754801087174, 39.2017947586004, 48.1324451536723, 51.2898969739884, 50.4157267558179, 23.5924733539792, 26.9996459184587, 37.7819501483709, 24.7458904818814, 22.3077052616229, 17.6241547964508, 59.1309602615634, 81.4722957685643, 55.7047011781941, 24.8655649397473, 16.5171163099979, 21.5929889251114, 52.6864197743879, 60.5557262621576, 53.4979711045333, 38.6417546919325, -0.0321757778974217, 27.5092928828809, 19.6239562709631, 73.7678866200341, 29.8185867936923, 55.2756230761017, 45.8675337571072, 43.8999147883061, 62.6628281755332, 15.82671618442, 26.2004708550373, 59.7876172881798, 54.3224009762169, 59.4000801614243, 63.4142631737826, 8.11643064567372, 34.175693278211, 62.1449456955551, 25.9794336268166, 48.4244196050688, 45.5156118160531, 43.0026950502092, 27.6058667882756, 38.6859392942491, 63.8691480759698, 49.3291806330702, 37.9505391198457, 68.0320450702889, 29.1437320306839, 20.5067907139333, 42.1807223419959, 44.1204452506843, 32.6094549458655, 66.9754655031573, 20.9659977193993, 51.1649270425828, 34.6098954197929, 35.1259445556692, 35.9947461508372, 50.1014385469204, 39.2894317660968, 37.911043024619, 15.156661030913, 76.7551715572064, 39.0835626737386, 12.0508403380417, 53.0617319893024, 63.6375122737322, 45.3145386102094, 38.1780875721146, 44.3747515239198, 44.5598570474196, 30.8968015293022, 61.9188607342082, 35.7122169494957, 28.913235026449, 92.9245007693239, 74.6992963602086, 40.7147356977128, 40.8906957442172, 7.43657750302469, 49.2830047387843, 35.2339435641231, 31.123797225022, 42.9606863488826, 47.9479386920637, 58.6195838855332, 25.3246866547607, 52.4913375389379, 32.0041358486205, 19.4278452393118, 68.5296269554697, 51.7068161072048, 23.3732232561485, 25.7596108154294, 18.8072890597182, 15.4587537593322, 33.9028692666174, 79.7917777464844, 24.3755316469513, 68.3268347727702, 34.2556318148472, 41.1722720915603, 29.0557402316993, 9.59258518185683, 38.0488244927464, 62.0739768043571, 56.3094263544453, 23.576406600399, 55.605632699422, 39.872945505482, 55.443338209694, 26.5538955201356, 21.9332805738341, 30.1129454307052, 21.1209938620834, 18.1462027380073, 47.0081450845377, 63.1358423280192, 44.7283869731355, 55.6342258993822, 47.3380297347724, 24.0328408982546, 26.7395311189543, 3.53906033862535, 47.3164908494692, 39.3613560411268, 56.877388694509, 54.4573745770603, 3.99090052921517, 44.0408776573263, 47.5298954280744, 68.0366083632597, 26.0449783268593, 25.5731302385391, 32.4997112191794, 38.1926540874797, 41.0738168144193, 67.2914674593094, 39.5938728367204, 19.2965008557099, 34.8172046935472, -5.52361911522774, 20.1887245422827, 39.5561169018073, 47.5287639987689, 28.7723958029281, 29.8897938742264, 47.8505543718586, 24.8265064615483, 39.1829801447367, 30.7309972357411, 42.7969007043399, 40.7959034168853, 44.3014607269399, 29.0139065154551, 80.2089476160346, 77.027412869462, 4.03669475387571, 37.6599622073937, 26.4419929624447, 69.0794466841872, 17.419584297582, 30.1949743319467, -0.821602674751361, 33.9265032353878, 22.8222820161899, 42.5749499961586, 39.7581865324522, 19.3501361272733, 31.5315685235886, 25.9511481810692, 34.9464664145154, 93.1028628764852, 68.7081686115515, 35.4343424078691, 43.8400407022328, 6.69367753065194, 13.9160413018105, 40.1570978984307, 58.2157763189467, 17.9480959109859, 70.2989232759333, 39.9229998704502, 36.4694037892211, 67.1951879321931, 25.1084799387027, 85.7982538949343, 12.4155302151785, 57.3702072620057, 37.1129413553443, 47.9655215005128, 31.9024331987218, 50.9952735896108, 53.8288019006537, 25.919663459908, 50.1645749537119, 33.1644456031068, 19.6792174095446, 44.5587528335004, 21.8469400421191, 29.3688638296222, 41.9831906213583, 37.2983858083241, 47.8822114838076, -22.7140248529761, 14.2267019897336, 29.0406793137281, 54.8373805582209, 20.1564165136868, 65.0790149133991, 57.0421999595079, 25.6838658152688, 15.6719303075565, 45.040365774446, 59.5964907202173, 31.8071463618735, 42.9832748467845, 70.6434867535679, 30.9839070024414, 50.5578314011942, 42.5390316159034, 52.0361749120452, 39.6142945947831, 44.3107096406712, 54.5052060956237, 45.125531546691, 60.7117200279915, 76.9058364361461, 30.004182910717, 51.8952344380257, 48.6833766261611, 12.1360132619561, 51.2067378516406, 34.6141964982732, 10.98126156751, 34.8666199932389, 12.0509176494512, 36.1250055543062, 57.6222140863493, 63.8662551907566, 39.2883777922295, 47.672116835497, 48.2176071363759, 85.0360810658086, 38.2429526312943, 51.3397536519492, 2.81524391063782, 57.9955257582109, 77.4316229589255, 36.4396239753415, 42.1489756518956, 60.1287474487421, 41.2076691443162, 67.1861962690652, 19.2428887658654, 6.97102650557159, 3.98864375958954, 53.4647989362039, 30.7250737581121, 43.798140363187, 54.0339203008144, 60.8615889809639, 59.0524852366962, 62.0088350198773, 59.3799547027368, -4.36100227753487, 57.6441485307218, 62.410372248217, 48.874067931612, 50.4690859174175, 37.0899095294205, 48.6579949348564, 78.238198350729, 6.84603699470942, 55.5699790876602, 66.9397359623538, 32.270573052652, 66.7491924083992, 48.8530917497237, 36.9491163082853, -1.77303428021942, 69.6396770715156, 69.7036236471978, 35.3308693194267, 17.3353535815522, 31.2699819436447, 66.0677534341413, 5.22971327312423, 18.9104762986587, 43.2835940593198, 42.7595147529132, 7.14083762138975, 35.1310696491075, 58.4394061288874, 22.5483838496685, 33.4375763722159, 62.4626000561514, 27.2468039489034, 4.97219300929468, 29.3513635463837, 40.401501189712, 51.88943758766, 7.74219914937065, 45.8441669807532, 44.3018261568704, 30.7746078338877, 62.7369907139323, 46.9474608661113, 30.5406370813675, 23.8368709979099, 20.0669963895178, 41.822523884949, 61.9605063407384, 42.4360446132653, 51.8130938166461, 30.7063998260548, 30.8869017100141, 40.5467525006324, 52.4392755235994, 63.7951741174987, 26.379644354865, 42.7639512214947, 23.1340300614011, 35.2469559714906, 31.3977096809291, 45.757025460357, 18.0569044811498, 72.7591016450264, 31.8230008239429, 75.570980039573, 16.3513818858309, -15.2365442267041, 13.1038054656602, 28.9671019895012, 68.9869078014583, 48.4958480122308, 12.7426309499576, 34.6646169308741, -7.88194520765431, 19.7463952194899, 80.0334776639247, 33.4775857393018, 31.8045465250127, 27.2663095290767, 29.3146674834036, 32.8676992685891, 66.9220985343756, 47.7364048373352, 45.5588760519982, 54.9563617008066, 26.6150059216706, 6.70901082118169, 20.9477239623609, -16.8734690889655, 20.2520665700663, 20.7682117353706, 45.1241601280533, 45.5859559710681, 21.9686033312285, 29.5552237092785, 35.0684143803913, 43.1390946366672, 47.6552216675594, 69.3125074021953, 76.9188222635347, 76.8752750073306, 59.6072369470465, 65.7476001746979, 28.2340829646212, 34.2920073269028, 57.9002110497073, 38.4090997846141, 34.9297110520007, 43.8429255064724, 28.2369981644654, 29.6815951636781, 48.2285106962499, 67.9178610091358, 27.6084775356686, 14.4545574709812, 17.2987446946739, 34.7332701803797, 44.0762943519636, 47.3709822612152, 45.6819277041372, 29.1043458504052, 84.6379115160831, 13.5162557173299, 66.7076013678715, 33.1473844183884, 44.6307169157109, 37.3876684848433, 20.9667239929055, 40.1478467035273, 60.4879169664171, 25.8064520733931, 39.6507193834522, 24.3353414923946, 84.3832618464043, 29.6544198901419, 54.8378785800338, 41.9298972172479, 46.3522425177882, 25.4302948369621, 48.4374810581239, 20.9505579894735, 22.4013420813569, 18.3489962405245, 38.9446856380881, 8.70034701449104, 72.5275316303384, 67.3769966052383, 20.6965695815637, 38.7723355627532, 15.8613907973122, 52.8066347393605, 11.5647080511761, 46.5788751390683, 38.6405869919728, 28.8460625490969, 70.2589481084142, 13.4383708552607, 37.7480948378241, 42.357959316454, 30.5110796312609, 35.2387120228691, 59.6279893232587, 46.3123660213403, 36.9057125047266, 66.0036341606161, 15.4738040792797, 44.3785657161117, 70.7374172315842, 55.1301110181006, 56.6820264830327, 25.5690892024244, 38.8351503422649, 50.602794648064, 35.3930494967173, 16.4764209424071, 28.7929814908907, 59.150047609867, 15.487165362057, 42.1615361719141, 41.5172309949413, 47.8265110243739, 23.5496057417745, 46.5941254634078, 43.2422367543689, 51.6154757437956, 104.364458497752, -18.0969541859642, -7.99114514590229, 60.3581152325262, 30.0200029621222, 43.1343985904512, 39.9290939258926, 44.7203638126979, 55.4392365841924, 44.8231165745114, 27.317724931114, 28.2651702714123, 0.0148850553128952, 17.2424759488865, -1.06070008009853, 42.9143284924665, 36.1046222874033, 22.6597141496039, 33.7249533784895, 11.5188280275291, 58.5579842462049, 18.7864203488262, 52.1933020780635, 89.0286939685245, 16.3477056180696, 16.3745826684244, 27.9394158316734, 52.7988070160873, 65.0960184399606, 44.3077671689255, 18.4620095160869, 83.9053310325295, 26.2657978733732, 66.3161390941852, 27.619121966259, 63.0686241974962, 5.57378605673387, 38.7902472893846, 87.1474011001709, 18.3294054519141, 36.896214759258, -5.82655631374271, 11.5880434831519, 20.4475073491944, 39.968142134667, 57.131791165838, 30.8686667785748, 58.8416547858819, 90.0375113448275, 66.751339598963, 31.8543355150586, 22.7923439221366, 40.5359536651737, 64.1046157904569, 24.9147830197016, 27.8485452269691, 41.5326478592402, 3.66810918288317, 59.1150466140662, 12.7413276932328, 38.4555423253591, -5.77403640783732, 52.2218905184765, 17.9087520554348, 27.7529582380187, 35.8601469056775, 19.1997437215035, 29.8507292674634, 56.7522902925912, 27.5360749490596, 75.1838009106609, 20.3109982078198, 50.185702473168, 69.7978695956341, 27.5029861876901, 31.6113536181088, 39.0040810749489, 69.6483323458676, 24.1359366987933, 23.6866018806625, 21.586764347642, 59.5364389689547, 18.6990824783278, 63.3005693081568, 54.9130669420111, 39.1906411798698, -0.571036234443618, 44.7344795292111, 67.7300906917953, 63.3300583772899, 35.2898594999034, 81.4496080843153, 38.148305823547, 66.1108151185409, 31.9086279566817, 40.673352941616, 53.9690899012507, 29.8596404675839, 50.1803667637545, 48.6392297999431, 9.00513155427447, 23.7066141691303, 48.8294845618836, 29.3126143729783, 34.3974462156686, -10.5528839461734, 69.6324980769073, 44.452806805297, 46.4257765774117, -1.12868287407217, 51.1440267992472, 44.6441513272488, 64.3727823002048, 43.0670977227538, 25.8865118374609, 23.2549555950214, 89.9646701670984, 47.9226083773218, 44.2032110030364, 46.2821970956601, 1.21696808030223, 67.4461587738751, 33.5234175849682, 16.3898976467842, 38.1129668529809, 47.2049977857703, 22.4683428821829, 36.6981746849106, 34.1182271639294, 20.8363007108592, 46.4852016985997, 60.5718289686467, 35.2418127712275, 10.2153436433801, 78.1689038474495, 30.9852544730393, 9.4977722207237, 51.689003699808, 53.6620208443991, 16.765210646651, 10.8471086350321, 30.9812244062242, 24.6089385336739, 41.9913507499731, 41.8143897297993, 55.6541379485408, 25.267287918931, 26.6356952301742, 42.9374682033424, 36.7319555719836, 26.893038710608, 35.2586363459988, 78.7890959967819, 31.6083191909664, 50.4964775945801, 50.7143935924347, 7.07226226193315, 50.9460923687853, 22.1804066621834, 28.8316283496382, 43.6887462568449, 32.5516375846018, 52.7384715396397, 30.8069698426746, 60.0480820431889, 38.0588965213768, 19.2936860097603, 31.5203933592317, 53.7920004147824, 36.9395002249144, 64.1245371287692, 9.59963780092968, 46.668422199163, 25.3565792179255, 45.7241381812889, 34.2089854988326, 46.2865602874739, 23.8280799774575, 27.921013529498, 22.5226988828821, 62.6882853964844, 60.7079359378906, 24.901171170372, 68.3278445418455, 41.3418760701682, 44.6379235212178, 27.1938712262212, 32.6289381006992, 59.7370085364767, 28.4159776175928, 13.2953957404725, 35.0248945857694, 46.9197583156402, 58.3552001846951, -4.99304854508754, -1.94960729873579, 20.9772842108749, 21.0121903631108, 42.1166271098709, 25.688795447948, 55.3246420875306, 38.1734658440706, 50.6333320295122, 4.32796647698471, -4.98247574878604, 14.3042257054951, 62.6560722412558, 55.9746268035509, 44.3339485625516, 46.8323337677082, 44.3707724427469, 29.9340000064117, 36.9799145393384, 38.0102484863599, 74.6448647177463, 76.2051292838441, 43.6938802254041, 37.6237275694491, 26.5768547668938, 55.160175665091, 35.2652052236906, 61.2448227992156, 0.707630021453717, 39.0310452826194, 27.497009693925, 83.0721580707568, 18.0646158130689, 19.801265832015, 5.43697386226742, 54.1820888299315, 32.4636620529575, 72.4531806096778, 33.6519692727376, 22.6619431224833, 37.4980365755015, 69.7244084833561, 6.27854803875765, 19.5891198860035, 10.9773958066875, 78.689944329053, 66.5337656678844, 64.3307094009333, 54.9880418959433, 55.1731427895736, 48.0706743866573, 11.1411957269892, 31.7898761667721, 42.641112900828, 24.9287761478209, 66.4337197450252, -5.35545469608423, 18.5579298062613, 91.9771142183373, 43.0368191376, 16.7985856833384, 44.7909917189347, 9.36746568792511, 14.0027380074872, 64.941989291307, 38.4479619491146, 53.3062668427118, 28.5761918258477, 40.4076491776482, 34.9582531307236, -3.70473771106531, 44.5523612726977, 2.94230778824097, 57.8573343340212, 41.0897829737995, 17.0673528906953, 52.2206298789854, 56.3783112106149, 72.9206140034692, 7.58424628566978, 53.6319724781526, 23.4828124535239, 18.279067973702, 20.8779926235455, 16.8726316743864, 56.6565749797769, 40.5314255544774, 45.0358697218609, 57.310442413472, 75.3092211506736, 77.4853731394475, 92.9333931804433, 27.0892491914942, 54.8611992278348, 28.8660074778621, 58.6236893756471, 21.3241043220265, 25.9070703438421, 35.0937555939055, 10.2020973659932, 21.6061723467384, 40.9185237045863, 23.9901019746179, 48.9210679493261, 21.1186967275539, 46.4991783102715, 70.6221709794113, 53.9443486594012, 41.053990112636, 50.0350475998667, 44.0964632843808, 67.1965873650888, 42.8466907650692, 54.6198220868827, 51.5783342069576, 62.1916106832372, 16.4636964561459, 23.0678236382588, 35.8873548099098, 17.0963997027547, 20.3032782899405, 2.05594480909418, 49.7400618597927, 25.8755481482345, 21.4396222348707, 3.37404148273033, 35.2702923933795, 52.6813594009957, 64.092924041283, -32.9705595829506, 52.4899832792697, 60.7057891617802, 22.4632693810391, 39.3702332457914, 44.6349979029245, 70.0318115104587, 40.6313960462835, 36.5837791497332, 86.585416408588, -10.2786830592735, 4.42325947189902, 58.1481013548707, 15.4808237329112, 51.3084234457172, 60.0663264490468, 64.5347853836197, 5.58089095110181, 63.4225104813858, 40.9326664543974, 17.9177878088908, 48.3119896853682, 70.6222395881743, 28.3707078983992, 31.3168723079863, 3.79685275379737, 48.2464839995545, 63.2998762938696, 94.9160825927379, 53.5037346531673, 9.64331439528655, 83.9269382947865, 27.2366928760084, 27.6068899100137, 37.5675480762713, 41.9104605002855, 47.7702859025163, -1.78600451232833, 53.166382514007, 92.1029196737854, 33.8810625635818, 38.8126413705284, 55.2472107892417, 37.9291386134804, 24.3893453854523, 41.9056694483818, 14.7143358214601, 38.8475937440298, 42.3656680869432, 26.7533892967563, 25.8385023299869, 16.9866283279961, 46.3044841620496, 13.5315727719055, 63.1399872900656, 74.9738197532351, 30.2734043378533, 17.8498836019703, 71.2870067049134, 68.8041612324714, 66.3725925620949, 40.7690300308286, 37.0282856593682, 54.7689150118801, 24.9372210961447, 44.8599383541858, 61.4260756876762, 42.9518055168839, 55.300394511845, 93.7947979556049, 10.4515084932241, 30.8363518724236, 33.5443557698352, 54.8574363662165, 24.6073688106682, 72.8993799181262, 32.3243740234401, 44.5492282682982, 29.4922326662734, 24.8876155357595, 27.2054105001013, 63.7152350573541, 65.315668518765, 21.0782561979625, 71.7415509247897, 34.254325765477, 19.7833010091601, 31.9822264403331, 68.5592496225227, 10.1713093443231, 25.1492145641897, 27.7419691851663, 67.2494425676929, 18.6246140600787, 34.2357939465869, 25.5286071269096, 49.0636428289745, 17.5394166909894, 89.3779749946906, 17.2951933702688, 36.6551755632521, 51.841999019252, 27.8854237761309, 19.3876451749078, 18.0129297256723, 35.0051985510844, 20.806419050329, 57.4725210090172, 16.3624910857398, 23.9456613617061, 31.3710084976409, 11.1570643878365, 65.9390226821112, 41.2212763761027, 48.5930447914884, 46.2935898003024, 70.4963098555815, 59.3083257997309, 20.4325682674711, 33.2158911040721, 28.1231692153613, 16.1706997622004, 55.5738623381808, 64.9933652334812, 31.9533970753752, 48.8570264044342, 14.9287956080878, 35.92487029232, 23.5707929691586, 50.4985927398979, 11.2617934429906, 47.7919136295666, 41.0164614819426, 26.3571506063973, 52.4870389048027, 38.0333645658308, 37.5732092101577, 25.4316991801643, 5.05026859888289, 29.3890851946948, 59.2890010482551, 64.2328325874379, 23.4242081581354, 63.8387831324332, 30.7418183190155, 52.2398539728017, 46.2892798587409, 22.217539641289, 59.208236459415, 18.4898459545207, 49.5856836279622, 62.7431497375791, 49.4721668609011, 49.6988391927597, 62.4956228890535, 28.7230954081568, -8.43026020350688, 80.1639393910754, 41.4027055410181, 11.8879566604792, 27.844685448029, 39.5180231407095, 10.0053815499363, 23.0937401238174, 21.4419154358246, 44.3159386512682, 16.3195824857638, 61.5032137671713, 47.2325725128994, 32.4858169489861, 64.6039160386238, 52.4555960237114, 29.7922465868772, 53.4146056863147, 45.4194241844572, 51.7040334669316, 26.6979901903044, 42.2125813868807, 8.76461720709004, 21.3304115660496, 58.9433913541113, 69.9465530323008, 42.7556016131187, 36.6383186447024, 22.1784351323805, 48.4743074899246, 65.5232833311662, 52.6393755975142, 37.9467811540395, 37.1254898705567, 39.9844538086399, 32.5921693527803, 52.398866419571, 12.2067850097489, -1.00555424319376, 57.5971577920045, 60.9042537191869, 32.1392896555573, 47.8299168551043, 26.2072043265284, 48.632626816901, 49.9758818564905, 56.6403475797488, 68.768889698226, 17.9838540696342, 30.0203842130714, 76.107661308125, 72.0505556302743, 59.75625208267, 44.4470562774381, 42.5291606107856, 62.1086221345275, 54.7595524830859, 50.0547745557361, 47.4751383525421, 18.4114985062455, 52.4368378861135, 52.2265057025582, 42.929330592278, 10.4318694002332, 50.6151597786717, 59.8568387476232, 15.9912286965292, 39.0862615712742, 65.6395550033026, 23.8348234925078, 59.3958877314441, 56.1458262901426, 39.827237882048, 36.266258000594, 55.6589020855704, 26.6130182411666, 18.9124339758329, -18.3319271949318, 42.1704528438295, 33.5570718843879, 32.6415174237705, 43.645812128607, 52.6688708846331, 21.813484183511, 25.7331371658483, 53.4716271201872, 18.7204829488478, 69.9386989501037, 60.0223214914137, 18.5956088293397, 37.6416412997629, 62.452692597261, 59.2877380672409, 34.5376025587527, 5.17244122774176, 10.4210827569728, 29.4442380013062, 21.3864705219161, 56.0108948611423, 47.6206125373875, 51.7657616366188, 9.60478077737706, 49.299088870806, 48.2170560538171, 67.6500890931254, 77.9260901308547, 29.8935097176332, 27.7493112332386, 59.6967390061513, 57.6598229554661, 70.1375145900255, 52.0133164917393, 56.8889506720994, 39.2547703838825, 46.3127839274413, 14.0459851032024, 45.1596383188133, 18.347164805911, 31.4299815606323, 64.6621798641445, 52.8946256998103, 4.7963051707496, 80.7390565512919, 53.3885104722999, 55.0423981825135, 42.7349592968102, 2.47713082919638, 29.4536611082742, 72.5478821718999, 15.8161519554307, 31.1423172332191, 53.6810041109658, 29.082199842437, 13.1092648668296, 34.0005553490436, 62.0863136464174, 40.8360352071425, 49.1013217183261, 39.9596770357435, 6.49403868125847, 44.3054657385385, 30.2369926798746, 28.8983904133296, 34.3366067638678, 36.7413829334746, 44.5872404578323, 22.9902601487892, 28.4353155417284, 28.3650114890022, 15.4998709509798, 41.2719780488275, 47.3849888604865, -15.4205865328587, 54.1170578595383, 8.33108485189296, 48.2164363905756, 31.318233206367, 44.1744965964187, 71.3782511554518, 44.5342304740949, 59.0346154118985, 20.1834315987555, 8.87433085057061, 5.75912470014516, 30.7735872688004, 20.5056713895368, 32.4080090424545, 54.7422507028245, -15.1278334191939, 56.3851917403823, 32.4759617354651, 39.6594111533676, 7.99275505393395, -1.97226490612222, 39.6766213173574, 86.3517687949008, 45.1243605315679, 61.6323763691684, 74.6010179895702, -8.45316700424632, 0.63313168624056, 52.3857591069051, 30.5385773942204, 33.3932894609213, 16.7879820061679, 22.5599201116604, 20.8585264048216, 45.3097364406136, 16.5937269519913, 30.2888269145193, 33.8838871117828, 32.6187537282802, 27.2501066103555, 40.4010744494181, 44.5582138734176, 49.3355217409812, 49.4288722827193, 63.7858958234525, 22.1964980373818, 32.896839488168, 47.0422256474246, 37.1340759850405, 57.3048349464117, 64.072049217246, 65.1874596704722, 42.5665878990851, 55.0833216629742, 69.1153575305312, 61.1418329718773, 45.0716682098973, 45.551591594015, 45.1141393658701, 21.3718292567718, 14.3511789996297, 47.6662900619801, 15.5455158462613, 35.2070926023726, 13.7180955294864, 29.0998815866181, 95.9396732938771, 26.380081933808, 9.06883447202539, 59.4583471676608, 37.0761553157685, 50.868057359766, 45.3281931353307, 35.7626195328216, 66.8137758247998, 46.9111431753917, 49.9886998104838, 38.0038311901168, 49.2530191032342, 19.3567321149361, 43.7522381809781, 45.9627884769331, 48.613393176323, 51.4794427920953, 48.6227592288833, 37.0377052118439, 16.2493910427286, 91.9926177011229, 16.8855606829556, 52.374455503016, 33.5983106663063, 57.4900085999793, 43.6111007056431, 31.1632874714521, 48.8363978519473, 34.0482172280142, 43.8631802238767, 3.18038840488487, 42.6971476019171, 40.0264339818351, 21.0766955070992, 8.0383367720601, 41.2017244867313, 44.2999313532719, 58.6033250740823, 33.9809559624502, 50.0238560608984, 16.9354263434448, 23.0815168788151, 102.549017896062, 17.5748653284319, 30.4688025343081, 16.5236079188841, 46.1594830429114, 6.93233030976622, 36.4089974806743, 38.6233728733343, 46.1315347738136, 36.4465825374208, 61.4825371250797, 23.4088974764331, 32.3407929072322, 53.2669120731161, 70.7544438251155, 35.8476606791638, 27.1644603281768, 19.0865612884321, 44.9923840725132, 75.9861379997633, 65.7957573472858, 28.8487091423738, 53.211003319689, 56.3235562951072, 39.4958818816447, 98.537372318236, 62.5593374756762, 66.8355936306794, 42.0553555310225, 71.9355280512027, 84.2497919905815, 28.4619649506433, 60.0554305104012, 61.5141844332799, 41.8302671270953, 46.8829255555854, 21.0173699998142, 40.3368200106923, 31.7312305703397, 30.8748140506708, 71.0630528457871, 28.0915417148303, 55.7425712099523, 32.9811696799781, 34.7568505124875, 52.5944063927692, 6.15280625213751, 61.3776845909185, 27.5640851117468, 68.0528561022791, 63.5228211994714, 31.1237345160663, 22.8003353069647, 58.6625404135622, 29.7255067302452, 60.2636913591834, 42.8816120806161, 43.4382361050198, 58.5761982436691, 34.7172414456654, 28.1006932431147, 46.6534051530319, 74.1299662188163, 29.5114168142661, 47.7275746585033, 44.3792062313224, 33.3211712867785, 18.4984659169625, 22.0058851284693, 37.7921776348613, 32.4780865316615, 47.5101521620643, 61.1998933028978, 43.4741649175424, 58.3682779775327, 10.6765983537313, 61.8051244342723, 62.3145872614992, 32.4607027318401, -6.81897250805125, 88.8645122842834, 46.2684837987801, 73.8891109902387, 56.1131122015034, 32.1224502747916, 47.5103058413373, 59.2754453794787, 41.992069400283, 56.3937828432171, 17.4677078620557, 16.8024042402663, 63.0518433797141, -6.45642144523455, 61.3445503892613, 11.6751216170848, 15.6572977335058, 35.8408742682568, 64.3942898295475, 26.2181436441794, 22.773508831756, 35.5592072532158, 51.3887015891497, 30.7211257878548, 50.5237168885841, 64.8994398845501, 83.4895543216886, 56.4596579618415, 47.90422789806, 81.3981633425667, 24.951648064292, 15.9697743450459, 19.2599545689752, 29.8310179552522, 66.7842439340882, 31.8215040390616, 20.510837336591, 64.545903601812, -10.8551744981813, 76.354848658952, 37.25753433334, 8.09834245573169, 44.3839277155256, 43.9160038164134, 1.94129112335248, 28.4587498348492, 20.951873498364, 41.7117580335877, 11.5140885333956, 27.7197030132341, 44.3780932360772, 50.599553976461, 43.9448550312906, 26.5984040594531, 35.8066176610272, 29.2615840130855, 21.7298300285759, 59.2369514400038, 61.5618552904928, 43.8378458939556, 18.9787502352234, 55.2793739704392, 60.9464800832214, 15.3110423554844, 41.0341556971215, 5.23044002857344, 55.4143499833791, 44.9735252880634, 28.5850599817125, 40.9093769465441, 0.956099900777232, 43.9470439396593, 10.7139981314218, 65.907101585478, 62.9389140739479, 64.9049333441108, 71.0754419584305, 39.3946605197798, 22.2229391248427, 62.4042736882669, 48.6298002282049, 38.5268026435962, 39.4407031016554, 13.4202894987542, 58.8549586423167, 39.7055647251596, 4.24147147354266, 21.3699026003654, 40.7019265086581, 22.9574821338601, 30.4307143333466, 10.6821546070399, 47.9471790564512, 28.8674894331197, 72.5175077785841, 21.8318288866212, 37.9519703210251, 49.2374597113616, 22.3185438373548, 58.529235341873, 62.4339254392938, 17.6783226358699, 45.6837120046988, 16.7025376925809, 31.4792322609029, 63.889468336474, 39.3975920427328, 39.8422984895737, 34.6114897417558, 59.4227585077355, 35.7469496764232, 14.0252854550604, 54.5524354329439, 32.2394824596167, 10.2669045413172, 37.8929309966382, 26.5007646051116, 46.4685496892014, 35.1875607902097, 32.9024727231518, 52.8191926029777, 32.8204107571013, 55.5907036503966, 59.9793591545653, 23.9240013672151, 15.2545192334044, 37.8905108978511, 28.3513596936855, 13.6406643397071, 12.0090417673173, 18.9921505488222, 48.6893949223407, 32.0716263200445, 63.7353123245924, 35.4858933055846, 79.0053015068226, 26.8103852054471, 30.503349881614, 8.96671701797347, 67.4140221476483, 48.9602939913937, 51.9564505811776, 37.7347270580656, 31.852943758025, 56.7758134124349, 56.970210178732, 83.9482280188359, 42.0400908974124, 9.31875294200994, 20.1844268224337, 36.1833173387204, 52.9215691924833, 35.9125851482648, 11.6250623103029, 30.8857688924845, 24.2117134144561, 32.1579474097187, 51.3793995616637, 40.8223462014788, 45.6593563392559, 15.0974377334538, 27.5106614919066, 4.76550703853241, 87.8921931629064, 32.0233563933249, 73.3671121328649, 59.350092218927, 48.0452253642651, 39.4344148781127, -2.70206161822028, 12.3548841491258, 16.2969673424096, 65.2348310227893, 30.448108962303, -4.81952628157447, 42.854556189811, 37.1679517546498, 19.6556779448952, 67.4052988184556, 21.2834419236979, 21.1043253042365, 34.3500895126867, 45.6436698493182, 63.2514374770694, 14.0126258073518, 1.6054350001201, 37.6557654587561, 54.5537048017402, 35.89846621112, 15.8881122151287, 55.180456285754, 32.8350176681114, 15.4380429328692, 56.5897206762065, 12.1759345149395, 47.838569500604, 45.6357028140674, 45.3047522613439, 48.9850057660352, 51.2604634685602, 42.9553932888362, 65.8131781442861, 4.30449915015446, -0.817203655265892, 33.0946857494374, 24.986657695778, 34.4427328797668, 46.2157587519709, 51.3791864658624, 32.2095617606078, 2.38800550840726, 40.1552355819398, 60.2162379635295, 67.5621752874759, 58.8295808186484, 38.8926435932656, 18.4186244320657, 35.5932689911338, 67.4558846603244, 18.9255935392115, 17.4027727061166, 32.0739338893096, 61.7613021880499, 18.4025051223082, 40.257286913089, 74.83397390369, 41.425257336618, 14.201321100711, 26.8933640759202, 57.0658603153051, 46.5853098678904, 59.537929628608, -9.81248375012228, 0.885854111313598, 64.8537570218786, -2.34606744734653, 32.4272972161585, 44.7883720734971, 73.1542402791199, 65.9347594158291, 66.0734331149376, 34.0842990809824, 36.5924922269657, 21.6991163235851, 32.0025950875908, 57.3740764741464, 58.3384439626772, 74.7806873834655, 42.8756819527026, 52.1086921411823, 1.91380084258429, 6.48003595177631, 22.4924836019945, 44.0159640288087, 80.950492487242, 50.1919179887736, 58.7949380000981, 42.6027903198662, 50.4028260552389, 27.5214357911382, 53.6916141155154, 59.8032395032133, 56.3945814279727, 55.6983687027789, 33.992477317861, 14.1473634294995, 29.6281472600446, 74.0007461135581, 16.6361840163386, 32.4978787327681, 37.903747399086, 31.7605690727719, 30.0926075217959, 69.5190766387618, 70.7040878769522, 47.2699187406032, 68.7197124403818, 45.0423845479189, 28.7798409167181, 46.3305559045944, 27.2680057542236, 49.8427888115446, 47.0850604263234, 40.2929123490713, 63.5293811814658, 59.736866830751, 0.69107242295371, 2.73228401467141, 56.0220452719449, 50.3812828660743, 39.5588644352241, 48.4615967962828, 32.1745924788663, 38.9545549355328, 51.9557123454343, 57.6329276389274, 25.3533932862673, 3.32097367369777, 53.7705353311168, 43.6797838850875, 51.1235460735975, 36.3673998448043, 41.8237310922598, 24.5539480125953, 31.2550809617805, 43.1376007236784, 52.85595364206, 50.350443056063, 30.8387568887159, 50.1427489159192, 70.983597490486, 9.40095543129461, 38.010558800241, 44.7709359734585, 42.6205846619524, 15.8585924215551, 23.290123900532, 6.73558515922899, 10.1568995954092, 20.1906036525431, 35.4060655844492, 48.8503980795802, 20.6097568361884, 29.0358657367634, 27.5980499899821, 50.9342810361677, 28.6880101714803, 63.6276360224335, 72.4502465418825, 69.9554044003144, 27.7663358790613, -1.68589098580843, 45.2262641992851, 46.661368391264, 54.5623329512499, 46.0194507946412, 35.3150600199643, 46.2159894695205, 68.2853140006129, 63.9992442337242, -15.2150428055164, 45.1003064467542, 20.6946992208601, 48.5840551036765, 47.1983225597765, 39.0839543254434, 43.0691930477682, 58.7474969399935, 37.3831061275062, 23.7547425859292, 44.5206228683936, 14.5260304910283, 30.1143607650199, 38.323213103672, 56.1233685646222, 64.0346453082565, -22.5420816953411, -3.71191912968503, 26.5836226832212, 41.8646890302656, 25.1829159263086, 55.8689600349655, 55.3974456587478, -29.0234806339674, 66.3878760514648, 23.1647312062655, 49.8119266790796, 55.6918749960472, 9.27273284496254, 60.7187706953053, 51.6871746095349, 67.8536300633063, 47.6079627842859, 30.7699839310213, 65.9367553136374, 84.2703252084533, 36.8543882793771, 22.85966545341, 47.1489847330988, 43.7290881128892, 7.4713221282343, 41.964609450475, 83.1456487195144, 41.7607991610506, 27.5775248882076, 23.2943819404509, 79.3824959833448, 9.57523510333459, 45.0199477648785, 94.6947554833118, 40.3475706520378, 61.9904401374708, 58.9991676115558, 39.4291065679561, 25.0114635750655, 16.6625094287763, 36.1112076216173, 11.9500402820844, 77.7757102444234, 52.2728415602431, 58.9855317588062, 36.6295554451565, 39.011275709298, 63.9823212222652, -10.4395433424837, 41.5227762293529, 66.8196027764274, 28.9659926124323, 38.2130275826218, 52.3907752144411, 13.8931044479989, 1.06891807378884, 66.2575857337242, 15.2372111397388, 86.3672372464984, 74.3628492888417, 26.1365570565872, 63.123270278961, 13.0384516460467, 31.0679459702651, 36.3037977646224, 56.5027110013932, 25.5061471972469, 30.3794655954689, 37.7673053490645, 46.5646377760283, 52.3713467338547, 52.61151379023, 30.5680033792101, 32.0133940863562, 9.29876511288875, 44.284155838121, 47.6266931636817, 49.9741600628008, 60.3994663379333, 26.9312542481815, 23.9860189965625, 52.4365566868201, 12.1929429465903, 67.9846927507718, 65.2195548280934, 18.799204373643, 66.9359135414408, 41.9188530213449, 21.6753578722691, 38.6076479089828, 16.1942102263265, 58.8331320772646, 50.8934191947038, 49.3087328026773, 19.5381968514608, 39.345464906343, 15.8561292196817, 6.61162771139067, 29.9687986212311, 55.9434000785548, 41.2794730151117, 29.7938706199482, 45.2727741098811, 14.0205126746825, 47.5978959973987, 46.9656152206738, 22.4177558852642, 24.472173042118, 99.0338650375131, 39.5089499972454, 55.9010509272201, 48.2857258583674, 63.4616594125487, 66.9108775464189, 68.4008194707785, 46.6419644571377, 76.7047901146524, 34.4506919186534, 31.7688894402423, 37.3143528920425, 38.7788017409499, 48.6186700519954, 25.519976331034, 75.0471012671236, 48.7086759599714, 53.3186877673822, 55.5993797006332, 29.1159275338768, 33.0878117170637, 39.7223851068184, 40.6520265536776, 72.9338051423706, 21.6587019805352, 33.4298481200624, 29.6729852536762, 44.2782996632823, 75.3975261423027, 33.3671962913193, 37.1770250032899, 29.4614824971855, 45.7579247602678, 63.8168706281414, 22.4135335670656, 59.1160033462653, 40.0337054097487, 36.8680432873311, 51.9832606036122, 19.2948196580927, 34.9788495196569, 62.0128545924012, 31.5295085699023, 73.8109224451845, 74.6562026386086, 45.7154467247079, -0.417316131011759, 41.6587601281557, 21.1743063083907, 31.5641251359269, 53.8059235659428, 46.5647862173239, 23.8639860470263, 45.5336620300877, 18.5194692852786, 48.8978742245579, 50.0617839037055, 24.9475914472071, 12.0144780020653, 78.7733019707685, 39.9948863172063, 28.0510840524555, 26.2845176607882, 36.6547945643608, 27.0486293466395, 23.3940270041005, 41.4032269350576, 18.132298765972, 43.527584181258, 35.6689090817296, 45.6855167635115, 26.6008810570637, 21.1632227019907, 49.6996873435212, 51.0184548215749, 53.7962909991131, 36.8200114732552, 55.032642129499, 33.1311599193406, 53.4591457448191, 56.6171119239968, 32.9460228074127, 66.1355396875614, 35.2056085677698, 6.42090496713189, 41.5703523671889, 37.9286035558908, 24.4019308090117, 33.1291380683098, 30.050040836931, 35.0975000191437, 59.4874393044825, 53.9270869858075, 45.3179643981697, 35.0279752610695, 24.375079178433, 25.8793594902511, 49.153434141037, 48.2897955668745, 49.0352982790429, 87.9166867743983, 75.9745403950255, 67.597600762116, 30.8540340869515, 29.0348681255501, 36.5062335126871, 43.8056416152024, 24.1477285034225, 27.6403876313684, 29.8466070723681, 64.7909558308763, 81.3993144425142, 24.1046542763845, 28.3638511729567, 42.5673852400771, 28.1904413079196, 43.0371386056513, 81.3867036494918, 72.6822221591006, 37.5702966300844, 64.2389693722415, -0.610516560857036, 49.6202661177643, 43.5011125832826, 39.7677412994511, 29.8704247468936, 25.7778026045454, 37.1733165908009, 57.492738016967, 54.2572985607224, 34.514000719939, 32.2508498964173, 41.8982252785715, 49.6826898588278, 28.4045143394694, 59.9360497983239, 26.7828363145897, 35.2826581729671, 37.7595064291304, 39.9343138833391, 22.8896176327569, 36.7240808116535, 40.0206569667469, 56.4872283947231, 46.7611661414874, 30.4422490933329, 55.9871492224112, 53.465379374319, 23.4853121005901, 46.6813245200406, 6.46069133853543, 14.9459701530042, 69.3867133111202, 23.6732763378325, 76.6090007561644, 83.7157562388724, 51.6962533439853, 94.3061120508386, 67.4592472421644, 34.7426877129569, 72.479324600349, 43.7185801217561, 54.8589566439957, 36.7947971554784, 33.863555804234, 45.7618781320092, 42.2638240106945, 74.8680418014587, 66.9502148210649, 21.1115096373127, 25.9294190809251, 20.6871542116347, 59.9983420618192, 39.0774365535547, 43.9308338009846, 38.0235143127868, 66.6114224823208, -4.07610106111427, 45.08164344182, 82.1328068504872, -8.53658318129084, 23.1631783219927, 56.8190993881447, 45.50730452454, 56.8938941529368, 77.3129735445021, 19.2602168177133, 53.9599894687648, 33.2713142820633, 49.2567856696054, 21.8639750379543, 65.4577767952124, 48.9581154921073, 52.1480030786301, 90.0691191186108, 77.2998404193163, 57.4646208739979, 41.1838309686495, 44.5201704566464, 23.5232943006393, 34.7244836050075, 57.4424420380176, 28.6225935598856, 61.0932196437342, 57.796023030288, 38.2731550789235, 54.2611419884203, 30.3883800430308, 31.2257979117654, 30.8045967500736, 75.8920980286135, 62.7366031007076, -7.36816759357513, 47.4400310105264, 27.5303963810174, 45.7430207134828, 7.00465464355477, 13.7479625990407, 26.9223869530415, 75.2941886680004, 39.8593359343567, 8.22103565995341, 25.1219172568126, 21.1736138373818, 14.1096039696298, 43.6251092093021, 35.2579970109117, -0.774101713539309, 42.7713194366184, 62.9247651796934, 42.3565629274608, 52.9053029629086, 41.3723796428259, 59.1388063254934, 45.0512095546754, 54.9846972163332, 38.83162297418, 67.5150606100917, 54.5844651865504, 56.2623692669731, 21.4671202108458, 62.6555900477317, 42.1769252114431, 54.2808204468594, 33.8402792231347, 55.8640854200582, 58.0781164727736, 40.5099225613336, 53.5459986317239, 43.8589492739494, 80.873845361653, 18.6555195523854, 54.706588361762, 36.2541591403134, 83.4403710091109, 21.8298699281167, 26.721361273657, 44.0322822085424, 80.5810422695978, 43.7161338985478, 67.6221456995793, 45.3454753578912, 35.9703779105004, 51.2468480352975, 30.7861202532435, 34.6185872559264, 32.7865532536894, 65.8250165648061, 42.4340816303754, 38.7853165669038, 14.886421726646, 39.3725393869812, 48.8550196234872, 38.3364711794842, 75.1759036976129, 13.8364239076438, 38.4901726196741, 11.677506979272, 27.721307905511, 5.53985794074655, 34.6392174864766, 63.4637176184077, 29.2450261222161, 41.5119937981303, 71.1875645792622, 36.0235667065979, 60.1444950644087, -14.8987337832628, 3.79612481762967, 31.9162148624923, 62.975915605391, 16.7699520680335, 50.825598391583, 34.2890124057914, 46.6393004716404, 70.5815048461317, 69.7122002147884, 11.6235577681812, 22.8007919360333, -1.13066332205104, 35.6746631256411, 60.0729217426464, 31.0423305341699, 38.3687243652166, 26.6002607452943, 30.9879073080998, 36.8366837102243, 29.587597190265, 44.4567899845872, 53.5461656944245, 26.1517287609885, 21.5528060270412, 18.2679315159678, 60.6682473088927, 36.6766214592966, -5.2433565002456, 44.1147785913002, -16.7939626998122, 12.883671143302, 38.8926146237059, 39.9936816306102, 63.0457790187572, 36.9424229245766, 48.2823780292133, 55.0425576022437, 34.8661048915814, 75.4223661699694, 81.1919892959096, 24.4146546265295, 43.5079502324067, 56.7252548031978, 37.5346134212444, 45.1172560096819, 68.2338829256845, 37.1297316633093, 24.6800507575589, 6.96375294080631, 61.6638215987268, 3.45197891381782, 50.2307309742052, 52.9127902062457, 8.65087998847801, 32.1229485720584, 23.8455063013156, 39.4808444763808, 62.2711866851068, 57.675917786144, 39.8073118307187, 21.0259295469147, 33.5518825154338, 12.3143542657472, 34.7103364614062, 45.7888851875073, 74.7283652112966, 59.6778117737211, 44.4886764443125, 33.6980515495053, 31.5556705577948, 40.569849933109, 55.2180005565398, 46.524750406588, 58.3256704579825, 37.4055876244334, 68.6305104728823, 27.2498586489664, 30.0193166740385, 23.1308814357717, 51.1880525814312, 20.0325002126525, 65.0566638562847, 64.2293175936484, 24.00548633186, 41.6079295139406, 64.0081454821928, 30.3115852867507, 35.2126082842948, 60.0554738684949, 38.9250303947232, 45.0919622127819, 29.9797725502466, 48.6024969039162, 11.3787465110841, 14.8041229538026, 53.9024709544134, 41.7885787505376, 47.276185399352, 91.0279017676955, 4.97330786866286, 61.3196156067596, 38.6658249221681, 34.9388541639992, 56.6706760704688, 83.6318914951723, 54.5241393833033, 43.0324488107894, 53.3358942286687, 30.5699099411344, 34.1429622498413, 45.4441130015895, 68.9811737911639, 23.3258148434868, 38.7903739468691, 11.4103863523274, 39.878249554741, 48.7574210365082, 4.78772425232287, 38.3702327172648, 18.6069230008233, 22.8843814366466, 54.9300715403804, 40.7286819287856, 39.5589927122223, 30.5711936400028, 55.5091209730732, -8.35903605164893, 27.8578370028479, 33.4490790509885, 43.0638697984018, 42.9901354132678, 60.0663761920784, 44.9002822117188, 48.5885869397433, 45.3864593325998, 48.2988609244896, 62.0357224332253, 59.182882968547, 33.9171013323156, 83.8681849869033, 50.7588147603771, 12.6928387543591, 7.65833796398483, 18.8879285377305, 25.3111956040394, 22.7410768817033, 46.0067711074973, 53.7712968993945, 49.3358355299324, 39.7601469070446, 28.8262458957813, 44.4027250218762, 12.1038670273166, 34.404613022309, 38.932292267913, 65.2049514055637, 28.1921523105848, 31.8425493776069, 32.7484406790772, 38.4253992270869, 41.6212264775743, 43.3081666744402, 38.2079490092639, 76.4168696261573, 34.1852060248257, 42.8937662808311, 75.6008005803442, 29.115299205573, 81.5338235092721, 61.7843741103902, 30.7530114060398, 53.1018911829154, 67.024236565058, 53.8211043097686, 58.4789650196676, 41.8171519278662, 23.9614494155941, 38.0174342491221, 2.77564130711941, 63.2054740975037, 15.6175357390396, 54.1627887902325, 44.3538297134044, 47.4254297514887, 18.8219402888624, 33.0302609814039, 46.1507638175974, 35.1587298576211, 51.3512953532157, 57.6147265289244, 3.26694571065264, 17.7953104523129, 47.3740604016237, 31.1646377706311, 42.0416570425202, 32.7042737349156, 26.1370556184115, 40.299997252306, 61.3603823408356, 57.2141197515221, 23.7521865929083, 74.7440567872931, 65.1296357767094, 32.5045693420363, 33.4676466440276, 47.2144509978413, 35.839831283138, 49.604896443709, 36.0347714020013, 52.272159373505, 35.1661671278922, 42.0622030768311, 44.8391133130854, 48.4345681801063, 58.9055784464922, -6.23443249407211, 28.2242468093119, 65.0411242528016, 33.6586024176062, 25.8482654160297, 36.394792925795, 34.7833360618817, 21.4845044861372, 38.1673292979764, 29.8141500896793, 45.9997757413854, 15.9370172709052, 6.33497726242999, 65.1603620485388, 52.9145247697523, 59.9506494680832, 5.83017125791559, 10.380937075209, 44.2749607505546, 3.79571559170258, 49.2494119227533, 48.5730549058801, 30.5193736017136, 30.4325864520232, 25.5669599668516, 77.8659637994375, 21.5123474376835, 45.837197275582, 27.3314578290789, 27.8914466846863, 33.568611106577, 12.0630483779, 36.2968427397899, 76.3675765901472, 48.4585652978196, 22.9406179088631, 22.6384781972355, 46.0993454679183, 44.1836409795529, 27.5452706131837, 16.9212685762366, 56.4372156588274, 17.9118964979725, 13.7973626939434, 18.5966532085427, 63.7944990173331, 51.8563145998426, 71.1950723684907, 26.6472101943895, 18.9327959625044, 66.8730126061496, 46.9742482631402, 23.5853344322004, 91.8773841265098, 55.2086046511221, 72.4855234001175, 35.9771609196006, 55.6831927251563, 12.9667004792833, 4.85850906490585, 35.9985878694405, 69.8984387745547, 9.33293932072426, 41.0079707865342, 28.3155932852898, 39.9139305900854, 79.7567191385899, 69.8056162498923, 25.0607507236778, 69.9239214829066, 53.6809259507807, 30.3164488939574, 40.580399026383, 45.0605851642392, 68.4192500897132, 30.3639375178176, 39.1309390295852, 38.8791972413793, 49.5101169440621, 31.409787339214, 53.6520556323333, 41.2129436499751, 39.6089444748791, 63.0595127851165, 35.3581008670903, 48.8011670328156, 32.0235399846609, 19.6184967925948, 50.1611181595998, 32.4333659437503, 28.1414672909339, 54.3661386579742, 13.6635233122053, 18.0627046215333, 33.4805214771815, 4.31401729712543, 54.9659012142185, 21.3443455599389, 46.696713227396, 50.7818644122482, 53.8462385690443, 93.6784801052356, 8.65469474364738, 74.3299390235531, 37.0407328213282, 52.886136744727, 36.7586767852952, 29.2032244448014, 46.7097654807759, 15.2681507582491, 44.6329763055892, 50.3668263444571, 17.0582221113255, 9.2147959099954, 25.1108012058145, 54.6186029822864, 25.2078564780927, 50.4023836785488, 31.6702358621316, 24.2370741931579, 10.7634286191429, 56.0000029291951, 32.3730620332308, 23.7811993190221, 31.1465756506648, 11.8855757059817, 46.1668592728604, 26.8479275988017, 40.0882481759713, 34.1513887608847, 40.7155262584264, 17.235911141778, 29.0939114648386, 15.4459420329603, 60.7175752982186, 56.5447119536213, 62.5210633969507, 31.2535627551781, -12.5634912481943, 36.4824177870365, 49.1545216657948, 21.9066059381205, 45.3666897697611, 37.0790927027768, 62.6779580346748, 64.4749150345135, 55.3901187252317, 59.9169135914401, 29.7098809661146, 53.0006402290325, 29.5579933121213, 41.3178248386174, 48.3277828361156, 49.8509303110138, 71.4227309749349, 42.3210386886806, 47.8638157279732, 52.7396604908355, 63.3353971768546, 43.988931303721, 21.5706439918475, 76.5223907778829, 28.9480693011157, 61.309426137873, 50.8948150078481, 42.518469002328, 24.2357816854551, 80.0189804197052, 43.0242649144036, 10.5679690525637, 76.1778806046625, 42.3714240818599, 12.0711809459652, 74.641018761189, -0.791341509766347, 35.2122050540673, 70.5965308486765, 21.6705667414945, 20.7777009250213, 50.72476036153, 57.9310391238163, 25.8277053868409, 4.67670368693608, 37.503049067661, 49.0130952363627, 44.4204352042736, 21.3118392123461, 64.6034134607812, 53.6598121792589, 51.1720387562452, 43.7874259905464, 70.7114347671856, 46.896881419815, 36.937995649009, 36.0881281767195, -9.96433589607371, 21.4050649161417, 43.4792537177543, 35.4122298971774, 42.752797637386, 71.5580290797891, -0.19254046060933, 20.3651601090148, 22.9669878144469, 63.7608898447965, 40.9066742002844, 53.5828496657077, 10.6816591665405, 38.7485378529293, -1.00544574925097, -11.0472592986937, 39.5614309792293, 39.1450625297351, 27.5828441161101, 22.4303330346345, 21.1173655561544, 32.9639791286168, 19.2430524512334, 25.5708680448856, 14.5081554519771, 26.9995938706869, 47.1442508299444, 70.0073586641008, 18.2564225838808, 49.1914386834717, 40.1133998272937, -4.57370557489028, 58.1085148596067, 31.914213374368, 59.8388013644067, 62.0090960389476, 37.4435022742688, 30.6560735732455, 25.4012691381053, 63.3694346597106, 46.4062586082003, 24.1965669060971, 45.0134312093644, -14.9090296673391, 46.960714978659, 35.0137975410385, 53.5153914254063, 34.450131906437, 28.4395312277649, 34.6519052939589, 46.9525745561821, 33.3803777375249, 51.7596004011075, 60.0164784488856, 31.4079481447771, 32.6808454934179, 16.7331181234661, 55.2965145042268, 73.9208684869602, 80.5074338559768, 58.0420003349408, 55.5963901090109, 1.72570976247907, 5.67440576915369, 54.4120259979745, 67.4641540442308, 54.7748423931931, 65.7534964785243, 23.8336950435479, 33.742707028262, 53.8505818936069, 65.9742006758598, 7.39808210345342, 14.4073917902465, 48.3813863750768, 59.2168781444812, 35.9997152525112, 30.1533916799523, 14.5926816066498, 53.0394021597362, 44.0637353185892, 48.7406617068226, 38.9053180203488, 27.5921209741012, 20.0652648419072, 60.1250931479102, 43.9278400798977, 23.9046791796619, 22.2383441330969, 40.4855131741291, 53.1965112665366, 21.6636712488792, 54.7018372595132, 46.2260331600487, 46.4477148363039, 29.473930780503, 25.6201590474357, 51.673990161422, 31.3505794613299, 40.8621666555779, 20.8250091801056, 16.8889412381254, 46.4250659172751, 54.7573748352614, 30.6926202950773, 60.2707392400317, 45.4036160046866, 26.8474530303139, 32.5233592918147, -3.7026984051039, 39.5747656296815, 48.2797577631469, -16.2148833625402, 27.4452167378765, 9.87807766273631, 41.1227013366368, 49.1395239524757, 22.106846139175, 68.7177538890639, 77.0380843190675, 90.2997728501733, 68.3685133691023, 23.587781682952, 44.0742234598516, 8.99280578897648, 74.6228109961342, 42.5847479551582, 9.44576088519234, 74.8548088599468, -8.10978750139537, 44.9391421405204, 31.8779806144609, 36.2093779496553, 46.4853814586271, 56.0511646889384, 63.8951254959784, 44.3397022641352, 23.5208260322001, 53.4495274668595, 3.3182792710295, 56.4981015645641, -1.11838911583574, 73.2115525129837, 2.08366260444221, 55.7280065076347, 64.6928300952814, 46.7930760639965, 27.4066846823342, 32.3578797218138, 7.93305363156644, 42.5495238871751, 80.8351781167348, 26.0347312555182, 36.5135002522717, 74.7832651088437, 47.0583734771854, 37.2344451217195, 60.382328751224, 20.6350313952008, 41.4220289742674, 54.0663665540363, 66.4818111563196, 22.1170648298079, 39.0415302122034, 29.8635786020223, 53.3383312209633, 17.7579351549664, 41.7256893401998, 4.49589226047318, 34.0215249327667, 47.1709059200386, 44.1143962972841, 21.9311664907008, 32.2304444386335, 23.4378540829364, 65.8364663239959, 53.7608297945016, 67.4159938295348, -6.25611050083837, 58.5425221561506, 31.1269226145931, 34.7086233969508, 37.294581782004, 80.4376489780416, 31.506122196952, 57.2603443246653, 86.1858307334591, 55.7083331995283, 49.3682674858731, 10.661627277143, 32.159908276513, 39.4399731622051, 35.1603251178336, 59.6652811881955, 19.2304654191978, 27.6432930762084, 35.5627789870324, 23.10558132183, 56.4000801197625, 37.6089895905767, 64.4691131180635, 21.8036993418042, -12.4669285979662, 46.2841991142121, 57.0986557072577, 20.6983021720992, 28.3587215053246, 72.1404536934254, 7.5932384863703, 21.4656544732322, 49.1495671689376, 66.3944089968471, 24.0743214392388, 45.109848417168, 53.2497532128282, 45.7777504985523, 59.5488199153673, 57.4947289022529, 71.3451412866398, 28.8836386474271, 26.972289356593, 26.3552975246693, 44.5614331975246, 68.768974229376, 30.0199861765506, 96.4335801514125, 25.5222320935792, 70.0665551935788, 89.3838246207543, 13.4879799537034, 91.7021636600975, 49.716520201266, 62.5459648350123, 51.5115718363267, 30.4622425099437, 20.5421948207793, 23.8496516121235, 44.8246394675097, 38.670366818522, 2.41658257102406, 40.7902001291421, 11.9091108714574, 25.288197977374, 55.2923455240123, 8.88910090677615, 22.2940518392322, 64.6230171334559, 54.8528453890456, 39.479390962812, 25.6075006110935, 34.8924213814664, 26.8219210081061, 24.6153800340561, 56.322741362763, 54.033628586976, 28.3467531546679, 22.2278983260146, 51.0644770652243, 42.3915562071648, 29.6946039457159, 44.0656409151646, 89.6976497782478, 58.3991469132387, 36.7156738761292, 30.1321985171109, 103.119966567071, 8.18848316889369, 41.6663977686726, 49.3872664293667, 52.8600539435027, 25.8829127371327, 37.5864499916475, 48.4515235699076, 65.6203540134973, 18.844222331329, 34.9608557497151, 73.7844387332914, 25.2095360223451, 27.7820799555278, 42.6575877454445, 27.0721577571071, 46.1049811794541, 46.5370297069491, 26.6346471086584, 34.4946192513846, 49.6641309967435, 18.1199580616947, 63.0834072367167, 30.2568707278551, 59.9851738918337, 41.2242960039281, 8.13908703799955, 49.5235096538578, 53.1424148956481, 38.4235632925006, 47.7139467432726, 7.10192998417763, 48.1616931300805, 44.2325218615533, 43.9760806437749, 60.8035283498233, 40.473331962525, 63.6816790657482, 22.2040563383025, 89.3398800926946, 47.5356425300838, 48.6960508465514, 52.408222683361, 68.2539751069286, 46.9093527743129, 33.6789233170625, 14.9867425909728, 35.3056576099719, 50.4203479254177, 36.7333696956246, 26.3221695282433, 38.5664981942105, 32.8652226985405, 30.6744195201644, 14.2261251771953, 60.272171390926, 45.8440357055198, 33.181901120158, 24.7678948381328, 65.5824389582105, 42.6312426380864, -3.17223361340699, 29.3860314954719, 86.0881358219636, 54.7740118699505, 60.5196010022653, 5.0071676299291, 7.99291192480312, 66.8871403323817, 25.8197905556431, 66.9263616572395, 49.1117435826982, 85.597283064406, 43.2824363431941, 51.1903230963411, 40.8009976920355, 71.9399490162257, 31.6527681814796, 36.5214207872465, 4.84700353302589, 46.0915206843879, 39.568942029785, 49.0831680230547, 61.7545420421575, 23.8581369200246, 60.7581819066449, 43.5065430215536, 58.3018249676828, 55.4030585716528, 31.8913000559246, 8.68668041768276, 12.070099135571, 76.0376448205594, 53.1325894320327, 38.491107736039, 28.6925060922192, 57.8103405386952, 31.7829943471635, 15.7346914999964, 51.426815581452, 5.95838376561639, 43.7681243333058, 39.0550556866986, 64.7115987136808, 31.3658960342646, 50.7631862844418, 74.0273205721865, 14.3036448986449, 24.8193642594561, 50.0483195509265, 31.7767129121018, 22.3343443418681, 40.0126313442563, 59.1749742106094, 67.0309104611943, 33.1943017141005, 61.5692473233024, 59.4012647679162, 39.5021030697054, -0.807841208532039, 0.907605163687791, 62.5172035146928, 35.3386376961713, 38.4032264366469, 81.8992221767332, 71.474409219491, 55.0460421377986, 20.543980099163, 37.235618930663, 44.7119861484276, 57.7610295228159, 34.747036245529, 34.4479832983209, 73.22162598334, 10.5206286823486, 25.4066698865586, 43.6848550339867, 27.9090241242731, 39.3166043586205, 36.206570404926, 85.7341641855392, 41.5705651682342, 36.4305228365772, 20.6221660974608, 64.7133375274005, 9.48984103656579, 76.7328856191721, 90.1273505980681, 54.7020587648096, 41.7864026624466, 44.8607100280658, 13.881910184277, 18.8455349218703, 46.6626954909006, 35.6363110715218, 15.585578322716, 32.6414320890804, 80.4522980466007, 29.7418797908793, 29.0900388482018, 35.5042960631503, 74.9351835015556, 24.3719515711341, 53.688089291255, 41.3442380557281, -15.6112119166979, 46.3307187902569, 41.9636021123194, 89.2010258383448, 72.3417833365581, 61.4275542375969, 24.5473275670356, 36.1925593707653, 44.2925486189925, 26.2275580233706, 18.6049026638844, 49.1061187345985, 37.2656575651872, 57.770500800086, 48.9647913518711, 42.2499611876369, 48.6622871535382, 28.5037990219464, 58.275693839363, 18.1898766971218, 68.5680485657933, 55.5090904614771, 45.7264295096082, -5.91967207335131, 44.5502269331629, 65.8941186641199, 63.1602696754017, 35.1724768201636, 59.7572111024055, 55.9642955314232, 18.9334995191639, 62.1595611261334, 42.3806921149304, 86.0660524639995, 42.521476402461, 6.55850947433006, 18.0780589017291, 9.49029714309386, 30.0497485346924, 12.5316319102639, 39.2559819672917, 10.6378305849552, 49.8751911660326, 48.262609178855, 37.5419968825631, 25.671736489312, 21.6715497539587, 34.1717433629028, 50.2391917546074, 58.8700394451122, 28.7985291542563, 47.4489078083203, 63.2379994402983, 58.5306533733139, 38.0668165286569, 49.9570654309837, -1.68857683467591, 23.5557649040393, 44.6150406402492, 37.6940130592541, 84.7780462232884, 34.1261336541962, 26.5632266664438, 51.9180263782964, 41.6738915497111, 21.4987856831994, 37.178836354745, 63.6715712418909, 30.6029301891286, 65.773941910558, 31.4236394780447, 6.13831570176195, 26.456670521026, 49.61768101034, 63.0814926789899, 7.8264231165458, 31.6728663747742, 41.3334503661796, 57.4489839598533, 26.168543703988, 54.8044793648601, 40.6886724773758, 61.868769035075, 57.0540138982456, 49.6935963292817, 33.0153539428395, 13.4239700052734, 72.4483673344051, 34.6796591265933, 11.9851007591295, 65.0905047349711, 35.1380462727757, 22.9147847061956, 43.3430967160179, 40.9474325191011, 11.3787860100219, 9.69317995443559, 46.9836772841159, 35.1854744917663, 62.674367715733, 37.0354287691264, 35.4736532895481, 43.580506396909, 17.2906985225417, 51.1924946376195, 62.5093984291559, 35.3291748109617, 79.9171556899681, 34.1346588742221, 36.1635489719079, 34.9417312950837, 42.6530015433084, 40.3121202232798, 17.1230906016796, 30.3887515251299, 21.0319638102426, 75.0778133379799, 50.6857737752195, 27.6189908497615, 38.0014965147453, 18.519271139971, 5.13520620644368, 49.312679492485, 30.5152890624948, 38.845318788365, 53.7836053719715, 44.9027609431338, 46.8848981168276, 54.5168964313392, 46.3342507241574, 42.4751013983514, 21.5936702431267, 83.2915870986615, 46.7184267640868, 35.6824350072099, 43.4518156397827, 48.4609081132054, 43.7766628057614, 79.2380236755215, 62.3085315234908, 2.63617919649599, 56.3812646139614, 17.3585665453612, 51.1817987806666, 31.2881057582869, 18.0659149345852, 71.3235267992643, 25.4893298324749, 15.369197967211, 25.0234364780812, 57.567131967916, 58.22794794197, 31.8276566715125, -4.57278944004064, 24.6347950395049, 58.3734241795008, 78.8605975240235, 15.0186532917729, 37.3023067120472, 15.3299399698322, 58.0958470205329, 2.13586357849132, 59.3464578723206, 27.5817564376107, 52.0391472638153, 46.9053774472979, 26.1746028869775, 55.4379000694901, 53.7785303634107, 64.1464704934673, -5.866984985665, 12.4453913704192, 3.35717685081655, 31.4084674503297, 42.0043290337662, 26.7169726587223, 27.9642694932093, 50.69758111901, 57.3872055223296, 55.87013496776, 54.5620038219211, 62.698447583451, 42.2059153704473, 6.37541981406974, 11.1869584162248, 37.5310769599256, 19.6950805409224, 38.5268369728122, 33.3573810507307, 41.9923936181431, 67.4549961633542, 56.3681990528324, 57.8088026078015, 13.1027703583714, 16.6295428677674, 13.8152488494501, 38.4077706519389, 13.4656477145168, 80.9941512635974, 10.736564046755, 52.4010828283065, 76.4188613076369, 42.4174361714423, 37.2951478982199, 31.6159015735955, 42.0332734794324, 40.1887715014573, 78.4146529741508, 8.1440145905574, 41.0459757533124, 37.5219719314379, 5.82182701745252, 72.6235494016426, 54.093783544739, 52.6658711175892, -0.158197416861469, 38.0009673740736, 37.7246432732826, 48.5834838282201, 72.5539955087421, 32.2206800788212, 32.612811250134, 43.2682904407951, 39.0102395781413, 77.7301881427712, 65.4105495259647, 59.2800602807849, 1.54285134387125, -2.43780376987439, 33.5899253224091, 50.962664513239, 29.660320400403, 39.8745030880472, 26.3801250281454, 36.1782843207233, 58.1959468907637, 45.0676090945285, 49.7143383836565, 33.3706991334418, 21.9651860059942, 62.8446319767963, 34.866575171919, 30.7384032704045, 48.6525582527858, 44.6211952430811, 54.4268128317514, 18.8399680475023, 16.3316109069921, 54.1119631715563, 45.4503022564036, 14.8136694364095, 40.4158006638335, 45.0372565542301, 25.0863724083353, 64.1657259643922, -11.3487692282444, 50.2974962715308, 34.914590680075, 74.8806845378051, 73.0114805179241, 58.3034594921189, 30.7325239968155, 25.3871484662295, 29.3660359818212, 69.9186242768953, 42.2259579883503, 0.898006634040968, 52.6723153481325, 33.2353082886269, 19.059624078095, 3.69660647818088, 31.570347140019, 51.1055546992412, 71.4951696775413, 22.5651934252463, 61.5379568688814, 75.724413962745, 68.0041525996132, 41.3826391588023, 46.4945483091912, 47.565927718255, 65.1011572775672, 40.463837760444, 48.8316885588954, 27.9941278611472, 43.2595520350014, 34.3493048502484, 18.1462994065762, 28.6705074681103, 38.2437016031514, 37.2979683016021, 41.4663087966874, 3.45657906120609, 39.3427700541904, 51.3967777633798, 52.5120487320874, 25.4789591749328, 39.816440642974, 25.1842945796839, 49.8239333290184, 38.8111212287382, 72.7361773206178, 21.1138602872061, 31.0068604113662, 45.944091152168, 30.6204903250562, 53.9291658089152, 96.5879964297971, 28.2575493341382, 50.2889071240769, 23.1667424589319, 40.7940396985451, 53.1449139358253, 63.1878875085641, 44.4202157689339, 19.5430465028871, 35.4294646739892, 66.9990412227095, 46.3213326997083, 20.7417311166128, 27.1391511034894, 1.1146037769598, 5.07649697062696, 38.8262374760936, 36.26833957719, 31.7081661661009, -5.65309414357123, 58.4476746866115, 61.5518292947634, 42.1743661176083, 41.8502687214786, 7.72270748644571, 42.5570980444123, 71.4421124147483, 50.5866145723987, 76.497905394084, 29.5422577343922, 21.4620116011526, 30.9753129491687, 53.1167177287415, 30.2700169700435, 46.4242487263396, 58.1448486642656, 33.5319765282747, 44.1509202916945, 9.22527370567815, 20.7692789742486, 35.1650391970198, 32.3129224316704, 52.1307478701833, 17.5958056391994, 36.4927058491902, 18.7911666081822, 27.5599264123101, 30.8019353861047, 1.89701081403497, 34.5864448393374, 41.6903396582447, 21.5661475428785, 61.609437485284, 34.7264464435374, 39.7689952938173, 43.3667577359437, 15.5608608231393, 34.1207225280632, 19.7357932107682, 8.6659424483673, 12.2265529390999, -5.20330245952091, 47.117881889907, 36.6132271184332, 36.700640226836, 25.7229912835028, 70.3814528604846, 78.1077349984032, 36.3988819938912, 34.6879004134848, 36.8947931639834, 15.0664452728166, 19.9632256980897, 67.8013121108168, 62.504861462765, 9.40784819428123, 46.2086861245392, 18.0809414183029, 45.6831771421698, 82.5569496125144, 43.1830696260336, 38.4809496554312, 65.13149250723, 56.8643536935296, 55.5454487990784, 76.8820313623515, 50.3935710154927, 18.4738412979859, 52.604608822981, 50.1998586393754, 35.1925931149218, 30.014073940765, 46.615587084703, 26.6104474729926, 50.3964000495133, 29.0092401111161, 35.5684744819879, 50.6278474622895, 17.9260728457348, 67.033404840171, 12.405341134756, 38.3478394651647, 42.2307714977544, 2.49563753109912, 55.5147282788219, 64.7230512473415, -3.30788623904297, 46.3901736910884, 22.2659273786588, 54.0542731509757, 51.004863231651, 23.6841058922079, 29.0641547457406, 47.2139797894579, 8.38106892380814, 32.2290525445047, 69.3982976186856, 79.4587681414538, 93.0584333740489, 24.9201309892703, 39.5253536956474, 34.124395389952, 32.5395396499212, 39.9342566381165, 50.190552785702, 24.5284240129981, 67.4156546010409, 14.0770322698003, 53.9503694823165, 33.9756995199752, 15.7636263241346, 78.9409452893731, 38.0202152042545, 12.502793098227, 67.159531523714, 71.3566385643326, 15.0379998682284, 46.7873233452795, 44.3969581063249, 20.2208964435108, 70.3227115892195, 26.5005166117922, 18.408242225018, 31.2572602065233, 28.2118457206338, 29.1832227582225, 48.1033978072809, 24.7664701947433, 48.7953745582215, 29.3058198085596, 48.8999146257678, 16.1377464001505, 38.3852595280159, 23.0177192349003, 27.7634548134371, 29.787860645698, -0.755503641923845, 36.6331964850753, 44.3532016142746, 38.8955552316991, 34.5976491011126, 21.9499310011268, 34.4288012284762, 10.0526139077455, 42.5960010965552, 10.0944477365892, 41.0372683327919, 40.8788736419615, 55.9972252574568, 20.5953115688704, 5.45851663343664, 83.5371130357516, 47.2253618223571, 42.9756762085281, 65.1581671177235, 43.7744073943114, 36.5105684259501, 37.2086927353115, 32.3392753166398, 47.3093631771397, 29.0569694051201, 53.7780951285503, 17.8565768284106, 54.0194088314909, 31.3018367183959, 73.9262018674877, 71.8914467835681, 1.04989489375973, 70.4577674719196, -1.13138610845779, 14.3185695862006, 30.7316619057173, 67.328835490066, 26.3478865604901, 37.432333025552, 23.2353658457451, 19.8455447066206, 45.0368218205633, 52.5825865267001, 59.4072486348173, 47.5023712653719, 55.6560374853808, 11.6743864485529, 55.0223443816115, 48.5758339131296, 5.27344685351876, 39.9465062525891, 39.8738649197354, 58.9001609904657, 30.7061992459868, 45.9051012857193, 38.0812489174017, 39.543258935959, 22.3168691855318, 27.6000297565948, 27.0296697751247, 46.8887510324044, 17.7457295896445, 43.1800842078871, 13.2948487258966, 8.65533988156005, 17.2931180801953, 13.9073858460763, 62.5678506267572, 37.956542649956, 63.7720919625662, 62.7569627767794, 33.4670359404103, 19.3487291615949, 87.1346063684334, 61.7296772063937, 40.5918661741533, 37.8413023843502, 10.0505535402112, 38.71894724099, 55.5541788557754, 43.1537806406979, 35.9724660303743, 69.4069722595211, 61.5764726272932, 40.6605861913227, 49.5519036650219, 76.5011467721234, 22.4523770296522, 31.0475962922358, 9.32726400593042, 65.1059550575635, 56.1863837098401, 21.3750094177014, 40.4241236344697, 44.7853775561742, 50.0498384958634, 35.7885286256159, 10.8684087100506, 46.7081039627078, 16.6906215509831, 78.7098179650347, 43.9979131309305, 44.4982983128948, 30.2944665626463, 31.7276999432162, 48.5377826736955, 51.3871658396255, 25.7699676417018, 27.8339361496432, 53.1868521997657, 50.4400555989948, 29.9115528216382, 36.4994511497292, 91.1852464002782, 13.0846926001979, 72.0995793319182, 27.9449987997745, 34.5511899985563, 62.6026418219225, 32.3380133262149, 45.1196767097929, 35.4215542843731, 3.25805331071199, 9.88380816669968, 32.4972304052542, 31.5373833359926, 94.7232292516149, 39.6528153769382, 45.6090677101765, 20.9818242446219, 35.8435042072624, 29.927632944755, 63.9913169206344, 38.7404015080648, 75.034338633495, 49.6134443966163, 19.9611711247298, 69.2918061094582, 71.4049915449924, -6.74401429956042, 24.6515872617201, 42.9696695154138, 39.1760464095318, 52.6514744536648, 31.3694228280831, 43.9887682077629, 37.8039931798581, 58.2448257186221, 53.8335240797482, 58.640830266796, 15.2873332376314, 27.371916309592, 74.3541924935605, 80.9771100452714, 51.736268612852, 75.8081159303689, 37.717285612112, 37.4647887856372, 55.0281232088622, 22.0702311157416, 61.2708451664695, 67.3206325123536, -1.99324832267494, 59.6258343985797, 17.3030506559359, 55.5921118756524, 72.5441788723212, 17.5299355165386, 50.9182161229712, 26.9229759729374, 64.5505003612719, 15.0827155907927, 72.7857230153752, 35.3790810320113, 20.2090842687816, 24.8063513706712, 32.802813828034, 61.8130400982121, 77.4637472929151, 40.2583167279474, 48.6906943382992, 22.2280358549434, 46.5474048953635, 63.3123532827087, 34.2461736628837, 44.1643471368086, 69.5217689679814, 34.522871222637, 70.5616321190299, 79.0364102312743, 49.8564647563567, 61.5340961650909, 54.2747236684024, 73.8681193686944, 31.2234224109966, 43.3609988709928, 19.1308221852478, 27.6444368881576, 41.0109575677839, 11.0749487761386, 68.3437028730497, 20.7082589155066, 22.1465649655232, 57.3874096019779, 41.0243689833374, 33.3110048655315, 41.1252905356478, 58.3399450185086, 36.0143458540591, 5.83730596711073, 30.9080963556994, 53.4258324425978, 56.7257297914291, 73.7687658398229, 58.6836575422567, 8.81676699960303, 9.03746616812822, 25.657637152389, 64.8096129758508, 51.4484613944543, 46.5355483223858, 92.0051500231885, 28.2302279827383, 34.1889440674563, 58.1247723072903, 46.0318509439271, 73.1554725386489, 78.5730314753953, 58.8025682256482, 70.8322182169859, 58.0152725212154, 16.2237321416295, 53.7242006217742, 40.0414298115471, 8.87654288490748, 103.883769273513, 26.3447601833814, 59.2098094387443, 42.7786799543992, 58.6365158656758, 51.27488184315, 29.0038796134924, 38.3889022823666, 41.67219034105, 17.2983096001557, 59.8746338283172, 63.8456607535734, 58.2956303317908, 71.9272628702358, 14.5741311577744, 47.4897921255395, 33.5376640691541, -2.16310904968231, 70.0192964153029, 41.6870225134615, 0.529346270519596, 36.7254141560736, 40.445482477943, 30.8900031787493, -4.81713423211495, 48.5473231384796, 46.0211359535256, 51.3862083790701, 36.2454182398825, 69.0046823216064, 59.2992517414862, 24.3491401017089, 62.1192980424043, 43.837091751172, 7.61242822808312, 56.2427973404483, 30.0172106667783, 76.9059613785953, 35.2916112208976, 47.8263021335107, 43.7308103311377, 18.4062071610383, 38.1349492552484, 35.4704200980079, 48.0473992252996, 16.7874880876885, 1.10125639922901, 64.5003688229999, 39.9045896491676, 40.2256482460862, 20.5421315421291, 8.801645104752, 33.4916344557461, 21.6297093164648, 59.3708093398719, 54.5610609250163, 16.8555858653574, 61.923885621812, 24.5062930116396, 54.924479687396, 28.7706684659099, 48.4899698990029, 33.4454580243481, 43.7065576586019, 51.804583738861, 76.8365459686253, 52.5572889184081, 76.6798978430811, 37.2572925353275, 67.0546943002314, 27.5914885754268, 44.8045980906139, 43.1598974160172, 43.3514146761784, 53.0599170464542, -9.78625391257132, 25.8040264447425, 4.12766383248564, 35.1075457071435, 17.1667591940442, 21.4733133283211, 54.8932605509367, 33.4518938171729, 42.3663754943396, 60.5046395072021, 8.38697146274581, 28.3619030687422, 19.9732897766223, 62.1381376450337, 42.9628042838476, 84.392118589929, 16.9182059962344, 23.3597112185708, 27.8143239671735, 24.1227416815122, 52.9807589989639, 9.30085297504441, 6.69991860251358, 3.28370019840807, 54.0695379626942, 76.879245867114, -5.4768044372926, 32.7062348075331, 44.8116757378149, 50.3885886903457, 36.439641069131, 49.2624691774408, 53.5088824619873, 25.6757795896891, 52.9597436122068, 52.8507290644129, -9.65943778940473, 31.9430332927977, 69.2292937846993, 37.3348646671636, 58.4315407067393, 5.94603620635159, 23.9063752117578, 72.6713386307215, 45.3486693435053, 72.1770524525105, 61.3797233596146, 50.1548604795494, 21.1363818255259, 40.0307010209143, 36.0342713017126, 51.459702741244, 55.396063161454, 31.1477896519105, 44.4759222790359, 16.021712003339, 54.9238110271704, 19.5272064558817, 36.3963326740653, 55.5390177755807, 61.4167910746195, 54.688460318905, 21.4734249065342, 31.6186179961762, 82.3193310762068, 56.6635111781078, 16.6242996487346, 32.6679570496722, 29.2486793657207, 39.4173933173341, 56.0943397598085, 59.3485004837761, 68.9888996499623, 39.9745656683778, 29.0060294014601, 53.5006662770617, 44.1753323553665, 56.2581729785374, -0.794982297354316, 3.97421990019389, 25.5093470189651, 12.0753756946812, 59.7946337133941, 28.7804649352667, 37.7074177806913, 45.7159332534174, 58.5073092975874, 58.8512711582156, 14.6413023273661, 60.7396250002082, 9.47963266202269, 53.5286198733444, 21.9802879137239, 69.8937818021131, 46.7102906353038, 20.7338860393283, 32.0580520540511, 43.3165816886023, 6.60022309245897, 53.2862026714958, 31.6731544035113, 30.3977861908689, 57.0682862526144, 67.1609513423655, 48.5567754445636, 43.2139889272805, 44.2416088957656, 39.4988022770877, 30.3780476622562, 26.3970548848243, 43.6027859147206, 19.8450045984929, 45.1951994232628, 33.3455172434788, 4.75709587255938, 17.3739335972791, 50.5190213222407, 89.5376678262909, 25.1800492747485, 34.9999960996884, 36.866402539321, 27.8843580512423, 58.2790826580229, 50.0883820126835, 52.8834133070555, 25.6203147151195, 47.6128289173764, 61.8911226799953, 18.9799308269476, 19.4820678536837, 44.2380563084496, 12.1675922812432, 26.8309936994499, 28.4134712524835, 28.2788677374568, 58.6092415189712, 29.8930052055965, 43.4847541979973, 14.9877517578903, 20.6610272144805, 40.9176927749723, 23.2671936159445, 69.0335727475323, 56.2098607124138, 29.1447807969698, 32.7677488098434, 73.8532251542321, 34.6990434799301, 34.1695182813042, 2.62056359388463, 21.9855166879188, 49.2559858575017, 43.2652193006272, 40.6938304732394, 52.9587156550043, 29.022972867431, 54.7276886351947, 72.0956054178411, 49.4225380609006, 27.0440551328023, 24.074263857592, 23.6692478290226, 43.5265807009664, 72.0968684860042, 62.7590427396684, 67.5020499724583, 37.2740047671155, 16.6045169196627, 0.478304324742169, 28.1334966943088, 40.9001050237248, 51.6970807981699, 55.3549727130848, 48.4214633266043, 40.9972846349974, 61.064369224282, 52.25511257319, 35.6759367914002, 48.0110444605539, 49.49933586187, 35.4953674557086, 49.7552014520607, 25.5577461888891, 29.6818047041563, 51.6134927055067, 31.5025722828951, 49.3066838454422, 20.385532293437, 51.3250009028164, 49.8236641428136, 65.3422665372381, 5.30582004853419, 48.6133364469269, 45.0426859113866, 69.8582358360265, 32.4196517411126, 43.823207281817, 38.434646136914, 11.3346359970824, 44.231514423706, -1.62146384980669, 46.2770841103543, 29.0263137795595, 38.2649620000096, 30.7281677870714, 14.8535662520399, 51.0293578478628, 41.0607824966446, 0.979114699798977, 57.9575099428575, 37.7540429097478, 46.9509929532857, 63.1832193136533, 54.1771395179585, 35.3118902704074, 47.2596891964961, 70.4871156240881, 54.5411632962892, 65.4430768929901, 70.8705111054616, 63.9325552593234, 50.043804674596, 17.1992317489259, 53.6259269885164, 64.8147847890008, 49.7602663385408, 37.7600415512659, 78.9153705061725, 41.701109766843, 10.3634691632962, 45.9487655822616, 67.2842249070315, 49.6328725162326, 39.5679482592772, 24.0856610172997, 55.6693697037719, 45.0952108072356, 75.4986966053259, -2.13338012293339, 66.8177994328933, 39.395055132323, 28.4372077119527, 85.0798329908395, 88.2526551992414, 27.4694681206197, 42.0860060073661, 50.1654307464753, 14.8183890547398, 57.7827018154603, 44.7658749282575, 21.0963500516316, 7.04385103071749, 41.9047787352779, 11.307044943058, 19.6738846654325, 51.1403684269128, 39.3987677959122, 14.8426213689568, 53.2109574449444, 38.9095733042162, 50.9693580081409, 41.4801086100851, 23.8989091570761, 48.6586107875384, 59.1403483163944, 34.0591846509189, 34.2998469268011, 34.7009174209418, 30.4143709080054, 30.3140877553699, 27.350451007284, 67.5547305140868, 62.0530316120926, 74.6074336794118, 29.3282776137998, 25.1929655711598, 67.2897967833655, 48.4082165024958, 16.2465402579122, 32.8000451977775, 58.9425811016526, 46.5741408934344, 49.4402609738626, 6.73142249737631, -9.64595763235757, 60.0900803525041, 17.1403045072003, 6.7482836482522, -1.73497701077623, 14.7131340287542, 50.92507688148, 27.5019707078059, 76.1887189590942, 82.6326148684989, 44.4434078419718, 51.7333892970412, 25.9718696664667, 14.8842357609169, 30.1335708907144, 50.450469220696, 31.0559840077016, 42.277203897457, 11.8434039839049, 44.8718097183025, 41.9163319528826, 69.0447492193486, 75.0677218011948, 63.0878610161085, 13.9873808183152, 42.049575658217, 28.9922492902704, 31.0602599069897, 72.8182473488661, 46.1997829391581, 32.6839138953405, 46.3842393039114, 55.5465605477245, 63.5758097241342, 68.69660228802, 49.2445547261232, 77.5173657556291, 55.0832123764212, 40.1946324253333, 45.8322639718819, 31.8662281296173, 33.4246422130826, 39.8235780794068, 67.0594667151028, 54.5754340089065, 39.2385216533883, 30.7341586973782, 51.9007836173289, 28.6817721335588, 44.3455225272768, 31.9572884827313, 29.2489675852245, 46.8689187166065, 59.6491963674116, 45.6874025640907, 28.7434233175055, 10.2073597659183, 87.3902687496034, 32.3519366035864, 37.3091522249394, 76.8412287870274, 45.0061133040207, 60.6977216434891, 49.6177379656177, 59.6320771436897, 19.7380906274429, 44.877522862136, 49.3013856973993, 24.1124703342286, 70.2596292225607, 30.4516227832029, 49.0157146618947, 45.6774587884903, 58.9923091113538, 67.143830311922, 49.6004862543199, 52.9453703481762, 25.0369657878006, 33.2388912625753, 25.8503598671092, 2.51486033067035, 14.7248025162466, 56.8877919477002, 65.9222603065175, 52.3492073472963, 46.4631123223359, 48.6212095775261, 60.2455004026444, 55.6238955120483, 56.3856266347995, 50.0295942405626, 35.4567634685152, 15.7056811557477, 46.5371176067417, 36.5936345054921, 20.2452004021536, 45.9600861592643, 44.2302995038659, 64.4048213345075, 47.3347137119746, 24.0368905378287, 11.0628916695266, 72.6628457867672, 14.4842398941781, 61.6783275262203, 39.8083867521118, 15.323952547193, 38.3810939684088, 31.3479323194676, 30.7930628302882, 45.9739838484094, 60.1167754429788, 53.7713027010024, 53.4383127305485, 25.3607036366211, 19.2292149141468, 40.4976454610786, 17.7166900347288, 31.5030182791446, 40.2698635296862, 47.2601499157509, 23.5324502235072, 28.6627481633918, 47.177076480068, 48.2990010982368, 74.4504186774314, 60.6700387601955, 30.8618182317729, 54.7147416832815, 46.4739794259199, 44.3990281051508, 46.6679966730896, 40.5845577002761, 53.6640266194558, 66.1850435665599, 26.6453866400343, 37.0152994674265, 75.067069622592, 44.855683767548, 26.0267183691816, 62.8806710269921, 82.9358002830164, 55.1793536616741, 56.2605328062865, 59.7317689694381, 48.6691341718999, 5.97564724319319, 31.1076127690479, 17.0543797424268, 33.7266371012381, 60.9082153068765, 48.7622913821937, 30.269625315069, 79.0044492617407, 37.555840711729, 27.2732391228683, 13.7111170556775, 25.2318484324521, 11.205404606584, 88.9166287727415, 21.1176727174871, 40.0345586993864, 49.5928425687082, 10.5326655998535, 83.2768875564568, 55.6293382052183, 49.4861804377964, 61.125526933757, 64.4289483264165, 38.6233551083824, 61.0523880649654, 32.9798617216532, 5.8208832155671, 51.8787290319588, 64.0720731125261, 75.6682659242174, 47.3267142746479, 46.3189206438156, 56.758876239926, 78.671993278449, 63.5895480189118, 59.6150701528168, 85.0502891502889, 20.1975094542322, 23.0032352663497, 50.5100680364954, 46.3572641352658, 44.4098262567952, 72.5850790708782, 37.5012996857752, 69.0439460312788, 27.1936250637084, 46.8722019603284, 25.3195929090513, 64.6734137677653, 48.5264005597658, 61.7406046604216, 34.7585983552669, 15.2648734133212, 32.6108957824086, 32.3083223931414, 64.6895578773591, 38.6201139999386, 47.8645515746656, 36.2094659763167, 68.9023993313656, 18.0160666562462, 34.5676135375749, 31.7654957946564, 25.7439920543581, 32.0637143530891, 16.5377256022697, 19.4642473025612, 31.5042840990468, 32.9794589963698, 6.24720600211709, 62.4126844850764, 24.0218405809722, 61.6660998589443, 33.9914185531212, 9.64286519016226, 22.5971189039803, 20.7426500224339, 17.1046122785083, 52.8639986643768, 75.7718551282387, 20.1992795943824, 49.8101158404621, 62.352931202234, 49.095330632624, 62.1951829770095, 32.0503716436498, 89.3507115758724, 57.1696882451441, 52.9233774579639, 12.7096353456408, 51.7070315355624, 29.9051564276906, 20.9894009722622, 20.1990245524598, 49.6278708960289, -37.032406196705, 46.4712244514185, 26.6468603796678, 28.138750718038, 16.5041095389145, 44.2026782662416, 56.9100748915671, 12.4385744390626, 53.268716266761, 45.1194121494768, 22.5024859547439, 33.27480247032, 26.7718038802052, 29.5135268953967, 9.33122426329403, 56.364179442941, 47.3137502652762, 64.6869010752111, 39.1137050231749, 87.4956524326174, 26.8947441544469, 18.3629911511366, 22.3746664272422, 57.221400819027, 50.9540846101479, 80.8355360959427, 41.1189745839381, 25.8285302510597, 51.0881373727076, 64.0878617063154, 37.3038416959275, 85.5281523296027, 25.2203394082745, 24.4883840749495, -2.79277929638702, 37.9031970045985, 51.3564603118095, 41.3600342802613, 12.0929476704701, 66.2555935881019, 61.7445928116736, 61.9344938481747, -0.00780176998575399, 38.2652970105371, 40.8922672985778, 57.4508914938738, 18.2540870024695, 23.4799402117963, 15.284088654432, 76.9458148689641, 53.3610634108198, 59.8705969309642, 51.8631869216369, 8.80739371017782, 28.7078890612523, 94.7114259576843, 61.8959822914006, 30.6793357711018, 30.3351831967664, 50.0345736624023, 50.2198603810891, 45.2323535549857, 42.7142215903734, 10.447718567483, 32.0466543654624, 32.1464864217117, 42.5383472990341, 46.5634579966034, 42.6200455481255, 36.0578332045748, 54.205347885329, 72.4962728367364, 38.0219006778991, 11.9948367781244, 32.7876288202032, 37.3192634445658, 41.6990060498783, 53.7193102463675, 31.5363025561606, 48.3062049130339, 19.6906731606082, 47.7919441014322, 21.4722478878755, 43.6421034858162, 42.8065151701943, 12.5524191954608, 39.7347659267569, 29.5062074086198, 13.9448604227795, 22.4277206265145, 51.2244038468982, 53.8736243168899, 40.3245657206904, 46.6731251672565, 59.1798400591409, 3.42251784397361, 56.9748492305667, 32.6329271021896, 56.2595440561183, 43.2710937939344, 40.6520738873248, 62.053755864973, 26.4517545694691, 37.0031098015843, 40.4273655054741, 34.9593146380975, 50.6403335615641, 28.0747522075604, 41.5907039541568, 18.9811914230224, 27.1440927614447, 54.8018859438979, 6.72591423338982, 31.994065952749, 20.0233023482665, -5.17289155563961, 20.0683763327084, 39.1203829623819, 24.7338620919366, 48.1641060878648, 30.5418622854462, 57.8901107700535, 59.1497866059978, 23.5628422981379, 49.6467961726778, 47.1375883499292, 43.6379424493978, 48.7100054621282, 31.228430262652, 23.28014038322, 45.9038207608691, 31.9334462102261, 23.7112499854879, 62.7005254041472, 63.1188805514708, 58.7356508649781, 64.4572154960253, 44.6333098390066, -7.26110609413312, 30.2260845767819, 40.3379180554656, 76.323767895952, 66.1855729346492, 39.5824122405682, 44.4366330579569, 35.6282035211391, 41.0647259711843, 61.1934552367052, 55.045841577588, 41.7507306367134, 41.4991843740525, 46.1462891293088, 17.0872222758679, 16.7189372903914, 69.486314017472, 51.5771146121032, 51.5005133177085, 53.5297687418407, 26.130228192718, 45.0817732637904, 31.0214344989868, 62.5025433078035, 29.992800799199, 21.1661541122319, 52.4634332221924, 55.2116865198981, 20.0309236002369, 65.8170342015958, 72.9056942029813, 46.058385293529, 43.1168792508741, 18.5203601601608, 21.8582045956819, 7.73234460804238, 49.0292333842856, 56.4684533629636, 35.8092054010126, 49.4906740846983, 29.3669341469444, 39.7422756510376, 61.4465192472996, 22.1521422891608, 29.0461986193389, 4.25185663672157, 13.2600930119146, 32.6044181000848, 12.9080074239766, 37.5379417698195, 47.1076051885774, 17.6580505527854, 75.6254143330513, 31.4307408339874, 62.1019622875647, 65.6345545275141, 30.0352101370334, 40.700943381502, 31.8970783884174, 46.7522718959255, 34.0276181058982, 21.6983729850824, 34.8057611720819, 41.0164937833422, 42.9399997989719, 29.143465193683, 26.3521882063696, 50.1897097736711, 57.9682877750935, 55.0898859784171, 37.2286539889463, 22.2805987084097, 27.8840750242425, 57.2889640761835, 32.2871202681255, 36.113476255644, 45.5129063701946, 38.7503669951969, 52.4556473655317, 52.2561723117731, -9.74626518714945, 58.3377043431134, 43.9910268340525, 2.51939369195436, 22.7052192379731, 85.5589834787899, 27.8701913278853, 61.810587031393, 45.6088668736051, 47.8485460483803, 26.7171989861897, -13.663703719824, 61.3623340144647, 50.0547780063677, 38.0688482454949, 22.7270208384703, 37.8983446619076, 17.1999007319443, 36.2225113070798, 41.4326665653677, 57.0106301003216, 21.0514722534897, 21.4413860104943, 63.5079439692154, 44.1479434211724, 21.3216143953344, 21.3287332107775, 50.8315580188005, -3.85005263906621, 58.851473347653, 36.8060235882067, 68.5643173237584, 49.8226304676148, 57.6573239539445, 11.8929767222825, 37.2668613405307, 49.7269751367868, 47.0216022275332, 51.3956308102705, 27.0909993053002, 14.4494433474273, 60.3740870457697, 25.8141114624177, 10.3059277054803, 43.6798036923734, 30.2675357420534, 99.0389095518187, 34.1634836004687, 63.6073729823993, 22.4235814827368, 43.8966973401896, 28.6057805602124, 38.6763030509784, 25.3831103262425, 35.0822884081451, 27.1346673078036, 26.2591543791763, 78.787011927158, -9.75854910640848, 9.54000029205676, 27.6582141448952, 20.540142620283, 62.4471205946419, 10.6658771744578, 36.5584223414694, 62.616372513271, 55.7180225586218, 43.7648604889839, 28.6586890196594, 63.3789112634657, 18.2401297408233, 59.9613776308323, -1.03286823217377, 59.272184670599, 39.5289869861602, 15.4791019681071, 18.8015381584627, 18.693252381659, 43.0146382918372, 38.7161169616971, 54.6566265009832, 59.0670181730215, 34.0722750859031, 34.2665881645856, 25.4792891607242, 35.7610377758113, 6.42435040237569, 56.9127659341116, 64.8690171215638, 38.8638079082084, 20.69145016345, 34.1657308717909, 40.836142826727, 46.9627463921903, 56.4495106752605, 49.7674125786142, 19.1142037831816, 85.1296570679793, 41.3723559478534, 19.3954546362846, 77.7446842207493, 16.1902283414608, 57.2363157017947, 53.1754085918495, 64.6726459656097, 23.8359839706119, 21.9732293993136, 49.2304106760196, 36.6287936774194, 55.4610011738867, 70.7541974034319, 26.0660195433548, 46.0671808125995, 48.8759113570938, 29.107608328417, 30.1052326165634, 57.6213862495681, 8.32981555091342, 57.9735966037653, 28.2548668439923, 31.5089661308692, 24.8148450275973, 47.5481186257039, 42.4846484409043, 51.4968190894442, -12.1264716907991, 62.0723225959067, 55.2721688892774, -16.7911236858675, 28.8016409463951, 43.2896631711597, -8.85684555664092, 67.8684547433003, 40.0857553408228, 26.2271858573087, 20.4747752395027, 18.7503622593763, 50.8650946432, 27.5200891391303, -2.69215112746421, 34.5661603170725, 42.6939284006875, 37.3796269426273, 47.115735506946, -0.565933125429424, 33.7773072077942, 39.6732123176475, -2.96635768137854, 75.3553604265515, 48.8782025539146, 69.4869963406966, 43.9994163510074, 54.3461685696806, 29.5196590174602, 54.8773237864845, 88.0435181450844, 43.8575229512343, 48.6874149995091, 22.3597348024283, 41.9556309825643, 38.7774812212984, 68.8253831679353, 23.9133208442967, 47.9903987223534, 39.3406324496376, 27.132613549806, 38.5557337218634, 40.2770468287003, 68.7916774654453, 70.043844765917, 50.9235136851914, 20.1499174052965, 28.0581816725758, 49.0296898121135, 52.6338587460285, 37.5164119293867, 43.5306337440072, 35.8388066737462, 62.8480209277035, 9.17771196278254, 26.3359456212603, 26.3262101915765, 38.7864371023673, 18.8438810732927, 37.9489566896166, 43.5488268742001, 22.0896512017664, 26.2275032484684, 45.2017336777559, 9.13407034121388, 17.0239222815914, 46.6610167162391, 57.5679783908297, 3.72805109218798, 60.1737078968734, 45.4939314072743, 57.9439515682743, 33.7712907111044, 77.681558986646, 40.3600600559119, 37.9549254192926, 48.80586492858, 34.9110497535051, 31.9836570930607, 40.142877459735, 40.0896488727925, 13.811932662821, 21.0850020481068, 30.2109045701313, 31.7847505435616, 28.651672720135, 25.4563289585539, 54.5758262657777, 33.7913649186177, 26.2112908636784, 46.7206370870786, 30.1073083986915, 62.6572133709839, 43.0785509610691, 62.8736890179925, 69.2691738199296, 53.8539534981304, 20.6389529572731, 49.1432288901144, 39.7352099277978, 32.6313776319631, 69.1222230501693, 48.1783575958474, -2.53246011141739, 35.3453807228525, 99.0328881802913, 4.42023833939209, 20.4985584484219, 53.569607564492, 95.8124608891086, 47.5442619961554, 43.1316588461417, 30.6541775019205, 49.5597098894725, 38.6839053628488, 47.9569361697392, 38.3069001448264, 66.7044349095069, 52.6774844534698, 32.6649533476076, 78.851618431199, 40.7606958270093, 48.6742347387564, 27.7440019438462, 38.532620377326, 24.1040162223804, 41.8338649912749, 62.7048776226545, 0.10828669219088, 21.5074105820284, 48.7230853772335, 44.7711366501427, 27.8186462474213, 35.5299552135222, 32.0564980405079, 23.8033846821972, 31.7077999318777, 58.1841607444709, 71.2072400748265, 29.6808284795855, 46.9361705296442, 33.1455928911336, 61.003148877846, 44.5904957109874, 43.538040719827, 11.7743442865311, 24.934033957529, 42.934344446726, 59.5210414741155, 51.3374966712281, 43.519264285883, 56.3731687685959, 64.1264885369207, 76.8412710136755, 35.0233415346846, 29.4464015586693, 41.9424741754814, 52.7951277059272, 8.99164405971817, 56.3244846822788, 51.312495882069, 35.58767529289, 71.3018071782593, 74.0446946199322, 25.213240788144, 36.2631425743322, 38.6309928940243, 37.7782593764312, 33.8469091429941, 55.4477422127865, 39.8214619943947, 47.5638623640639, 75.0243366799015, 54.615057005059, 42.8737773330372, 54.4715365959122, 50.2944144019433, 3.08087404004718, 52.8929829587575, 89.8525844647306, 5.77446915415661, 32.4751330539267, 33.6382152840476, 48.870508154593, 40.8294286478252, 43.2154236547, 36.2928926926283, 54.7817014954883, 19.4460231422381, 12.5170814137445, 41.8258066555886, 60.8858895436679, 20.1103624873249, 6.53885670417716, 37.8670048673362, 30.0925670398794, 10.6794081747795, 82.7620624690497, 21.0698057473541, 3.0949503781326, 4.75824322752423, 62.3223750632434, 32.1474668875137, 43.0107572456634, 42.5432117565292, 50.9479152071975, 38.9677582479338, 49.2913534263357, 65.7323408555973, 57.0055676890069, 36.6273513090857, 40.1867354439055, 33.7378625090946, 22.8889454743671, 32.1618625938271, -4.62588654248088, 24.6372906768515, 42.5698975621364, 94.1888658360818, 38.1409650646838, 38.9616763166262, 60.2539838643435, 62.4686745751858, 61.8961618773247, 64.890603277913, 24.8396493545485]];
