# Supplementary material for: Hypothetical Outcome Plots Outperform Error Bars and Violin Plots for Inferences about Reliability of Variable Ordering
Source: PLoS One. 2015 Nov 16;10(11):e0142444. doi: 10.1371/journal.pone.0142444 (PMC4646698; doi:10.1371/journal.pone.0142444)
Supplement: S5 File — All participants responses (anonymized) are available as a zipped file. (ZIP) [file pone.0142444.s005.zip]

Archive with 7 entries (4 files):
- plos_experiment_data/
- plos_experiment_data/.DS_Store
- __MACOSX/
- __MACOSX/plos_experiment_data/
- __MACOSX/plos_experiment_data/._.DS_Store
- plos_experiment_data/processed_results.txt
- plos_experiment_data/README.txt
