# Supplementary material for: Hypothetical Outcome Plots Outperform Error Bars and Violin Plots for Inferences about Reliability of Variable Ordering
Source: PLoS One. 2015 Nov 16;10(11):e0142444. doi: 10.1371/journal.pone.0142444 (PMC4646698; doi:10.1371/journal.pone.0142444)
Supplement: S5 File — All participants responses (anonymized) are available as a zipped file. (ZIP) [file pone.0142444.s005.zip › plos_experiment_data/processed_results.txt]

assignId	workerId	totaltime	treat	question	distr_type	order	true	wresponse	err	subjId	subjId2	diff	timeOnPage
3ZQIG0FLQEGPXFCLA7OUDDLE8JLWV8	A100UJALBX4U9V	779	eb	one_quant_q1	1	1	677	678	1	80	8	5	229.565
3ZQIG0FLQEGPXFCLA7OUDDLE8JLWV8	A100UJALBX4U9V	779	eb	one_quant_q1	3	2	518	519	1	80	8	5	114.118
3ZQIG0FLQEGPXFCLA7OUDDLE8JLWV8	A100UJALBX4U9V	779	eb	one_quant_q1	2	3	364	367	3	80	8	5	97.617
3ZQIG0FLQEGPXFCLA7OUDDLE8JLWV8	A100UJALBX4U9V	779	eb	one_quant_q1	4	4	111	110	-1	80	8	5	49.361
3ZQIG0FLQEGPXFCLA7OUDDLE8JLWV8	A100UJALBX4U9V	779	eb	one_quant_q2	1	1	672	670	-2	80	8	5	229.565
3ZQIG0FLQEGPXFCLA7OUDDLE8JLWV8	A100UJALBX4U9V	779	eb	one_quant_q2	3	2	523	522	-1	80	8	5	114.118
3ZQIG0FLQEGPXFCLA7OUDDLE8JLWV8	A100UJALBX4U9V	779	eb	one_quant_q2	2	3	344	343	-1	80	8	5	97.617
3ZQIG0FLQEGPXFCLA7OUDDLE8JLWV8	A100UJALBX4U9V	779	eb	one_quant_q2	4	4	131	130	-1	80	8	5	49.361
3ZQIG0FLQEGPXFCLA7OUDDLE8JLWV8	A100UJALBX4U9V	779	eb	one_quant_q3	1	1	0.049	0.8	0.751	80	8	5	229.565
3ZQIG0FLQEGPXFCLA7OUDDLE8JLWV8	A100UJALBX4U9V	779	eb	one_quant_q3	3	2	0.619	0.55	-0.069	80	8	5	114.118
3ZQIG0FLQEGPXFCLA7OUDDLE8JLWV8	A100UJALBX4U9V	779	eb	one_quant_q3	2	3	0	0	0	80	8	5	97.617
3ZQIG0FLQEGPXFCLA7OUDDLE8JLWV8	A100UJALBX4U9V	779	eb	one_quant_q3	4	4	0.879	0.8	-0.079	80	8	5	49.361
3ZQIG0FLQEGPXFCLA7OUDDLE8JLWV8	A100UJALBX4U9V	779	eb	one_quant_q4	1	1	0.744	0.66	-0.084	80	8	5	229.565
3ZQIG0FLQEGPXFCLA7OUDDLE8JLWV8	A100UJALBX4U9V	779	eb	one_quant_q4	3	2	0.5244	0.35	-0.1744	80	8	5	114.118
3ZQIG0FLQEGPXFCLA7OUDDLE8JLWV8	A100UJALBX4U9V	779	eb	one_quant_q4	2	3	0.9122	0.8	-0.1122	80	8	5	97.617
3ZQIG0FLQEGPXFCLA7OUDDLE8JLWV8	A100UJALBX4U9V	779	eb	one_quant_q4	4	4	0.4796	0.6	0.1204	80	8	5	49.361
3ZQIG0FLQEGPXFCLA7OUDDLE8JLWV8	A100UJALBX4U9V	779	eb	two_quant_q1	1	1	0.5982	0.2	-0.3982	80	8	5	37.063
3ZQIG0FLQEGPXFCLA7OUDDLE8JLWV8	A100UJALBX4U9V	779	eb	two_quant_q1	3	2	0.9616	0.65	-0.3116	80	8	5	26.067
3ZQIG0FLQEGPXFCLA7OUDDLE8JLWV8	A100UJALBX4U9V	779	eb	two_quant_q1	2	3	0.7648	0.45	-0.3148	80	8	5	14.717
3ZQIG0FLQEGPXFCLA7OUDDLE8JLWV8	A100UJALBX4U9V	779	eb	two_quant_q1	4	4	0.851	0.3	-0.551	80	8	5	41.966
3ZQIG0FLQEGPXFCLA7OUDDLE8JLWV8	A100UJALBX4U9V	779	eb	three_quant_q1	1	1	0.66	0.1	-0.56	80	8	5	NA
373ERPL3YO85CRRA6IE9PWPCJJYRTS	A1102MP1CZI32V	943	chops	one_quant_q1	4	1	652	650	-2	77	5	5	167.168
373ERPL3YO85CRRA6IE9PWPCJJYRTS	A1102MP1CZI32V	943	chops	one_quant_q1	1	2	528	530	2	77	5	5	93.387
373ERPL3YO85CRRA6IE9PWPCJJYRTS	A1102MP1CZI32V	943	chops	one_quant_q1	3	3	339	338	-1	77	5	5	60.079
373ERPL3YO85CRRA6IE9PWPCJJYRTS	A1102MP1CZI32V	943	chops	one_quant_q1	2	4	111	110	-1	77	5	5	57.176
373ERPL3YO85CRRA6IE9PWPCJJYRTS	A1102MP1CZI32V	943	chops	one_quant_q2	4	1	672	670	-2	77	5	5	167.168
373ERPL3YO85CRRA6IE9PWPCJJYRTS	A1102MP1CZI32V	943	chops	one_quant_q2	1	2	523	518	-5	77	5	5	93.387
373ERPL3YO85CRRA6IE9PWPCJJYRTS	A1102MP1CZI32V	943	chops	one_quant_q2	3	3	344	345	1	77	5	5	60.079
373ERPL3YO85CRRA6IE9PWPCJJYRTS	A1102MP1CZI32V	943	chops	one_quant_q2	2	4	131	128	-3	77	5	5	57.176
373ERPL3YO85CRRA6IE9PWPCJJYRTS	A1102MP1CZI32V	943	chops	one_quant_q3	4	1	0.875	0.75	-0.125	77	5	5	167.168
373ERPL3YO85CRRA6IE9PWPCJJYRTS	A1102MP1CZI32V	943	chops	one_quant_q3	1	2	0.0522	0	-0.0522	77	5	5	93.387
373ERPL3YO85CRRA6IE9PWPCJJYRTS	A1102MP1CZI32V	943	chops	one_quant_q3	3	3	0.6172	0.55	-0.0671999999999999	77	5	5	60.079
373ERPL3YO85CRRA6IE9PWPCJJYRTS	A1102MP1CZI32V	943	chops	one_quant_q3	2	4	1	1	0	77	5	5	57.176
373ERPL3YO85CRRA6IE9PWPCJJYRTS	A1102MP1CZI32V	943	chops	one_quant_q4	4	1	0.4878	0.3	-0.1878	77	5	5	167.168
373ERPL3YO85CRRA6IE9PWPCJJYRTS	A1102MP1CZI32V	943	chops	one_quant_q4	1	2	0.8424	0.8	-0.0424	77	5	5	93.387
373ERPL3YO85CRRA6IE9PWPCJJYRTS	A1102MP1CZI32V	943	chops	one_quant_q4	3	3	0.5294	0.52	-0.00939999999999996	77	5	5	60.079
373ERPL3YO85CRRA6IE9PWPCJJYRTS	A1102MP1CZI32V	943	chops	one_quant_q4	2	4	0.6342	0.22	-0.4142	77	5	5	57.176
373ERPL3YO85CRRA6IE9PWPCJJYRTS	A1102MP1CZI32V	943	chops	two_quant_q1	4	1	0.8594	0.82	-0.0394000000000001	77	5	5	32.738
373ERPL3YO85CRRA6IE9PWPCJJYRTS	A1102MP1CZI32V	943	chops	two_quant_q1	1	2	0.593	0.57	-0.023	77	5	5	26.811
373ERPL3YO85CRRA6IE9PWPCJJYRTS	A1102MP1CZI32V	943	chops	two_quant_q1	3	3	0.9566	0.96	0.00339999999999996	77	5	5	30.108
373ERPL3YO85CRRA6IE9PWPCJJYRTS	A1102MP1CZI32V	943	chops	two_quant_q1	2	4	0.7566	0.74	-0.0166000000000001	77	5	5	30.799
373ERPL3YO85CRRA6IE9PWPCJJYRTS	A1102MP1CZI32V	943	chops	three_quant_q1	1	1	0.66	0.44	-0.22	77	5	5	NA
3XIQGXAUMC82BPGF2EH09IJIV3L7XL	A1159EV0HX7QLZ	387	chops	one_quant_q1	1	1	667	670	3	78	6	3	88.354
3XIQGXAUMC82BPGF2EH09IJIV3L7XL	A1159EV0HX7QLZ	387	chops	one_quant_q1	4	2	503	500	-3	78	6	3	47.842
3XIQGXAUMC82BPGF2EH09IJIV3L7XL	A1159EV0HX7QLZ	387	chops	one_quant_q1	3	3	349	350	1	78	6	3	45.669
3XIQGXAUMC82BPGF2EH09IJIV3L7XL	A1159EV0HX7QLZ	387	chops	one_quant_q1	2	4	151	150	-1	78	6	3	49.009
3XIQGXAUMC82BPGF2EH09IJIV3L7XL	A1159EV0HX7QLZ	387	chops	one_quant_q2	1	1	672	675	3	78	6	3	88.354
3XIQGXAUMC82BPGF2EH09IJIV3L7XL	A1159EV0HX7QLZ	387	chops	one_quant_q2	4	2	523	540	17	78	6	3	47.842
3XIQGXAUMC82BPGF2EH09IJIV3L7XL	A1159EV0HX7QLZ	387	chops	one_quant_q2	3	3	344	360	16	78	6	3	45.669
3XIQGXAUMC82BPGF2EH09IJIV3L7XL	A1159EV0HX7QLZ	387	chops	one_quant_q2	2	4	131	125	-6	78	6	3	49.009
3XIQGXAUMC82BPGF2EH09IJIV3L7XL	A1159EV0HX7QLZ	387	chops	one_quant_q3	1	1	0.9522	0.6	-0.3522	78	6	3	88.354
3XIQGXAUMC82BPGF2EH09IJIV3L7XL	A1159EV0HX7QLZ	387	chops	one_quant_q3	4	2	0.8866	0.8	-0.0866	78	6	3	47.842
3XIQGXAUMC82BPGF2EH09IJIV3L7XL	A1159EV0HX7QLZ	387	chops	one_quant_q3	3	3	0.3838	0.4	0.0162	78	6	3	45.669
3XIQGXAUMC82BPGF2EH09IJIV3L7XL	A1159EV0HX7QLZ	387	chops	one_quant_q3	2	4	0	0	0	78	6	3	49.009
3XIQGXAUMC82BPGF2EH09IJIV3L7XL	A1159EV0HX7QLZ	387	chops	one_quant_q4	1	1	0.7418	0.99	0.2482	78	6	3	88.354
3XIQGXAUMC82BPGF2EH09IJIV3L7XL	A1159EV0HX7QLZ	387	chops	one_quant_q4	4	2	0.51	0.8	0.29	78	6	3	47.842
3XIQGXAUMC82BPGF2EH09IJIV3L7XL	A1159EV0HX7QLZ	387	chops	one_quant_q4	3	3	0.5228	0.4	-0.1228	78	6	3	45.669
3XIQGXAUMC82BPGF2EH09IJIV3L7XL	A1159EV0HX7QLZ	387	chops	one_quant_q4	2	4	0.624	0.7	0.076	78	6	3	49.009
3XIQGXAUMC82BPGF2EH09IJIV3L7XL	A1159EV0HX7QLZ	387	chops	two_quant_q1	1	1	0.5862	0.5	-0.0862000000000001	78	6	3	16.606
3XIQGXAUMC82BPGF2EH09IJIV3L7XL	A1159EV0HX7QLZ	387	chops	two_quant_q1	4	2	0.8508	0.7	-0.1508	78	6	3	13.709
3XIQGXAUMC82BPGF2EH09IJIV3L7XL	A1159EV0HX7QLZ	387	chops	two_quant_q1	3	3	0.9666	1	0.0334	78	6	3	17.035
3XIQGXAUMC82BPGF2EH09IJIV3L7XL	A1159EV0HX7QLZ	387	chops	two_quant_q1	2	4	0.7582	0.9	0.1418	78	6	3	32.397
3XIQGXAUMC82BPGF2EH09IJIV3L7XL	A1159EV0HX7QLZ	387	chops	three_quant_q1	1	1	0.66	0.2	-0.46	78	6	3	NA
3NPI0JQDAO5K0EBVTQAKK1PXI10TPS	A115UFR6VA6OM1	532	eb	one_quant_q1	2	1	364	365	1	43	19	7	92.248
3NPI0JQDAO5K0EBVTQAKK1PXI10TPS	A115UFR6VA6OM1	532	eb	one_quant_q1	4	2	111	110	-1	43	19	7	107.348
3NPI0JQDAO5K0EBVTQAKK1PXI10TPS	A115UFR6VA6OM1	532	eb	one_quant_q1	3	3	677	680	3	43	19	7	65.963
3NPI0JQDAO5K0EBVTQAKK1PXI10TPS	A115UFR6VA6OM1	532	eb	one_quant_q1	1	4	528	530	2	43	19	7	58.245
3NPI0JQDAO5K0EBVTQAKK1PXI10TPS	A115UFR6VA6OM1	532	eb	one_quant_q2	2	1	344	342	-2	43	19	7	92.248
3NPI0JQDAO5K0EBVTQAKK1PXI10TPS	A115UFR6VA6OM1	532	eb	one_quant_q2	4	2	131	130	-1	43	19	7	107.348
3NPI0JQDAO5K0EBVTQAKK1PXI10TPS	A115UFR6VA6OM1	532	eb	one_quant_q2	3	3	672	675	3	43	19	7	65.963
3NPI0JQDAO5K0EBVTQAKK1PXI10TPS	A115UFR6VA6OM1	532	eb	one_quant_q2	1	4	523	520	-3	43	19	7	58.245
3NPI0JQDAO5K0EBVTQAKK1PXI10TPS	A115UFR6VA6OM1	532	eb	one_quant_q3	2	1	0	0.2	0.2	43	19	7	92.248
3NPI0JQDAO5K0EBVTQAKK1PXI10TPS	A115UFR6VA6OM1	532	eb	one_quant_q3	4	2	0.8856	0.2	-0.6856	43	19	7	107.348
3NPI0JQDAO5K0EBVTQAKK1PXI10TPS	A115UFR6VA6OM1	532	eb	one_quant_q3	3	3	0.38	0.2	-0.18	43	19	7	65.963
3NPI0JQDAO5K0EBVTQAKK1PXI10TPS	A115UFR6VA6OM1	532	eb	one_quant_q3	1	4	0.0482	0	-0.0482	43	19	7	58.245
3NPI0JQDAO5K0EBVTQAKK1PXI10TPS	A115UFR6VA6OM1	532	eb	one_quant_q4	2	1	0.9118	0.2	-0.7118	43	19	7	92.248
3NPI0JQDAO5K0EBVTQAKK1PXI10TPS	A115UFR6VA6OM1	532	eb	one_quant_q4	4	2	0.4772	0.01	-0.4672	43	19	7	107.348
3NPI0JQDAO5K0EBVTQAKK1PXI10TPS	A115UFR6VA6OM1	532	eb	one_quant_q4	3	3	0.4974	0.01	-0.4874	43	19	7	65.963
3NPI0JQDAO5K0EBVTQAKK1PXI10TPS	A115UFR6VA6OM1	532	eb	one_quant_q4	1	4	0.841	0.05	-0.791	43	19	7	58.245
3NPI0JQDAO5K0EBVTQAKK1PXI10TPS	A115UFR6VA6OM1	532	eb	two_quant_q1	2	1	0.7572	0.1	-0.6572	43	19	7	42.542
3NPI0JQDAO5K0EBVTQAKK1PXI10TPS	A115UFR6VA6OM1	532	eb	two_quant_q1	4	2	0.8528	0.05	-0.8028	43	19	7	12.885
3NPI0JQDAO5K0EBVTQAKK1PXI10TPS	A115UFR6VA6OM1	532	eb	two_quant_q1	3	3	0.9628	0.05	-0.9128	43	19	7	12.245
3NPI0JQDAO5K0EBVTQAKK1PXI10TPS	A115UFR6VA6OM1	532	eb	two_quant_q1	1	4	0.5926	0.05	-0.5426	43	19	7	21.693
3NPI0JQDAO5K0EBVTQAKK1PXI10TPS	A115UFR6VA6OM1	532	eb	three_quant_q1	1	1	0.66	0.15	-0.51	43	19	7	NA
3PQ8K71NHXK8YE6KY716Z1AAVQGAA9	A11UQWFUDNIHIL	682	chops	one_quant_q1	3	1	126	125	-1	14	14	6	114.145
3PQ8K71NHXK8YE6KY716Z1AAVQGAA9	A11UQWFUDNIHIL	682	chops	one_quant_q1	4	2	364	368	4	14	14	6	123.93
3PQ8K71NHXK8YE6KY716Z1AAVQGAA9	A11UQWFUDNIHIL	682	chops	one_quant_q1	2	3	503	504	1	14	14	6	84.85
3PQ8K71NHXK8YE6KY716Z1AAVQGAA9	A11UQWFUDNIHIL	682	chops	one_quant_q1	1	4	667	668	1	14	14	6	82.786
3PQ8K71NHXK8YE6KY716Z1AAVQGAA9	A11UQWFUDNIHIL	682	chops	one_quant_q2	3	1	131	140	9	14	14	6	114.145
3PQ8K71NHXK8YE6KY716Z1AAVQGAA9	A11UQWFUDNIHIL	682	chops	one_quant_q2	4	2	344	340	-4	14	14	6	123.93
3PQ8K71NHXK8YE6KY716Z1AAVQGAA9	A11UQWFUDNIHIL	682	chops	one_quant_q2	2	3	523	525	2	14	14	6	84.85
3PQ8K71NHXK8YE6KY716Z1AAVQGAA9	A11UQWFUDNIHIL	682	chops	one_quant_q2	1	4	672	670	-2	14	14	6	82.786
3PQ8K71NHXK8YE6KY716Z1AAVQGAA9	A11UQWFUDNIHIL	682	chops	one_quant_q3	3	1	0.6108	0.5	-0.1108	14	14	6	114.145
3PQ8K71NHXK8YE6KY716Z1AAVQGAA9	A11UQWFUDNIHIL	682	chops	one_quant_q3	4	2	0.1248	0.1	-0.0248	14	14	6	123.93
3PQ8K71NHXK8YE6KY716Z1AAVQGAA9	A11UQWFUDNIHIL	682	chops	one_quant_q3	2	3	1	1	0	14	14	6	84.85
3PQ8K71NHXK8YE6KY716Z1AAVQGAA9	A11UQWFUDNIHIL	682	chops	one_quant_q3	1	4	0.9498	0.95	0.000199999999999978	14	14	6	82.786
3PQ8K71NHXK8YE6KY716Z1AAVQGAA9	A11UQWFUDNIHIL	682	chops	one_quant_q4	3	1	0.4752	0.45	-0.0252	14	14	6	114.145
3PQ8K71NHXK8YE6KY716Z1AAVQGAA9	A11UQWFUDNIHIL	682	chops	one_quant_q4	4	2	0.5306	0.4	-0.1306	14	14	6	123.93
3PQ8K71NHXK8YE6KY716Z1AAVQGAA9	A11UQWFUDNIHIL	682	chops	one_quant_q4	2	3	0.8474	0.9	0.0526	14	14	6	84.85
3PQ8K71NHXK8YE6KY716Z1AAVQGAA9	A11UQWFUDNIHIL	682	chops	one_quant_q4	1	4	0.739	0.5	-0.239	14	14	6	82.786
3PQ8K71NHXK8YE6KY716Z1AAVQGAA9	A11UQWFUDNIHIL	682	chops	two_quant_q1	3	1	0.9608	0.95	-0.0108	14	14	6	48.58
3PQ8K71NHXK8YE6KY716Z1AAVQGAA9	A11UQWFUDNIHIL	682	chops	two_quant_q1	4	2	0.853	0.85	-0.003	14	14	6	45.25
3PQ8K71NHXK8YE6KY716Z1AAVQGAA9	A11UQWFUDNIHIL	682	chops	two_quant_q1	2	3	0.7574	0.78	0.0226000000000001	14	14	6	47.973
3PQ8K71NHXK8YE6KY716Z1AAVQGAA9	A11UQWFUDNIHIL	682	chops	two_quant_q1	1	4	0.595	0.5	-0.095	14	14	6	45.66
3PQ8K71NHXK8YE6KY716Z1AAVQGAA9	A11UQWFUDNIHIL	682	chops	three_quant_q1	1	1	0.66	0.3	-0.36	14	14	6	NA
37UEWGM5HT8437F14ZUZJQ6HR0ZR1B	A12GJUCS7AJ4K	564	chops	one_quant_q1	4	1	503	505	2	68	20	5	108.897
37UEWGM5HT8437F14ZUZJQ6HR0ZR1B	A12GJUCS7AJ4K	564	chops	one_quant_q1	2	2	652	652	0	68	20	5	47.753
37UEWGM5HT8437F14ZUZJQ6HR0ZR1B	A12GJUCS7AJ4K	564	chops	one_quant_q1	3	3	136	135	-1	68	20	5	74.266
37UEWGM5HT8437F14ZUZJQ6HR0ZR1B	A12GJUCS7AJ4K	564	chops	one_quant_q1	1	4	339	338	-1	68	20	5	61.14
37UEWGM5HT8437F14ZUZJQ6HR0ZR1B	A12GJUCS7AJ4K	564	chops	one_quant_q2	4	1	523	520	-3	68	20	5	108.897
37UEWGM5HT8437F14ZUZJQ6HR0ZR1B	A12GJUCS7AJ4K	564	chops	one_quant_q2	2	2	672	670	-2	68	20	5	47.753
37UEWGM5HT8437F14ZUZJQ6HR0ZR1B	A12GJUCS7AJ4K	564	chops	one_quant_q2	3	3	131	130	-1	68	20	5	74.266
37UEWGM5HT8437F14ZUZJQ6HR0ZR1B	A12GJUCS7AJ4K	564	chops	one_quant_q2	1	4	344	345	1	68	20	5	61.14
37UEWGM5HT8437F14ZUZJQ6HR0ZR1B	A12GJUCS7AJ4K	564	chops	one_quant_q3	4	1	0.8768	0.8	-0.0768	68	20	5	108.897
37UEWGM5HT8437F14ZUZJQ6HR0ZR1B	A12GJUCS7AJ4K	564	chops	one_quant_q3	2	2	1	1	0	68	20	5	47.753
37UEWGM5HT8437F14ZUZJQ6HR0ZR1B	A12GJUCS7AJ4K	564	chops	one_quant_q3	3	3	0.3694	0.35	-0.0194	68	20	5	74.266
37UEWGM5HT8437F14ZUZJQ6HR0ZR1B	A12GJUCS7AJ4K	564	chops	one_quant_q3	1	4	0.9532	0.9	-0.0532	68	20	5	61.14
37UEWGM5HT8437F14ZUZJQ6HR0ZR1B	A12GJUCS7AJ4K	564	chops	one_quant_q4	4	1	0.5132	0.4	-0.1132	68	20	5	108.897
37UEWGM5HT8437F14ZUZJQ6HR0ZR1B	A12GJUCS7AJ4K	564	chops	one_quant_q4	2	2	0.7428	0.5	-0.2428	68	20	5	47.753
37UEWGM5HT8437F14ZUZJQ6HR0ZR1B	A12GJUCS7AJ4K	564	chops	one_quant_q4	3	3	0.469	0.3	-0.169	68	20	5	74.266
37UEWGM5HT8437F14ZUZJQ6HR0ZR1B	A12GJUCS7AJ4K	564	chops	one_quant_q4	1	4	0.913	0.7	-0.213	68	20	5	61.14
37UEWGM5HT8437F14ZUZJQ6HR0ZR1B	A12GJUCS7AJ4K	564	chops	two_quant_q1	4	1	0.8662	0.7	-0.1662	68	20	5	40.138
37UEWGM5HT8437F14ZUZJQ6HR0ZR1B	A12GJUCS7AJ4K	564	chops	two_quant_q1	2	2	0.7484	0.6	-0.1484	68	20	5	28.885
37UEWGM5HT8437F14ZUZJQ6HR0ZR1B	A12GJUCS7AJ4K	564	chops	two_quant_q1	3	3	0.9596	0.9	-0.0596	68	20	5	45.837
37UEWGM5HT8437F14ZUZJQ6HR0ZR1B	A12GJUCS7AJ4K	564	chops	two_quant_q1	1	4	0.5922	0.55	-0.0421999999999999	68	20	5	38.343
37UEWGM5HT8437F14ZUZJQ6HR0ZR1B	A12GJUCS7AJ4K	564	chops	three_quant_q1	1	1	0.66	0.7	0.0399999999999999	68	20	5	NA
3ERET4BTVM905851IS0VXK2MUKS9K8	A12VU5YSHGQH2V	384	chops	one_quant_q1	2	1	324	323	-1	42	18	2	91.888
3ERET4BTVM905851IS0VXK2MUKS9K8	A12VU5YSHGQH2V	384	chops	one_quant_q1	3	2	136	138	2	42	18	2	30.285
3ERET4BTVM905851IS0VXK2MUKS9K8	A12VU5YSHGQH2V	384	chops	one_quant_q1	4	3	692	685	-7	42	18	2	37.06
3ERET4BTVM905851IS0VXK2MUKS9K8	A12VU5YSHGQH2V	384	chops	one_quant_q1	1	4	518	518	0	42	18	2	33.56
3ERET4BTVM905851IS0VXK2MUKS9K8	A12VU5YSHGQH2V	384	chops	one_quant_q2	2	1	344	345	1	42	18	2	91.888
3ERET4BTVM905851IS0VXK2MUKS9K8	A12VU5YSHGQH2V	384	chops	one_quant_q2	3	2	131	140	9	42	18	2	30.285
3ERET4BTVM905851IS0VXK2MUKS9K8	A12VU5YSHGQH2V	384	chops	one_quant_q2	4	3	672	670	-2	42	18	2	37.06
3ERET4BTVM905851IS0VXK2MUKS9K8	A12VU5YSHGQH2V	384	chops	one_quant_q2	1	4	523	520	-3	42	18	2	33.56
3ERET4BTVM905851IS0VXK2MUKS9K8	A12VU5YSHGQH2V	384	chops	one_quant_q3	2	1	1	0.99	-0.01	42	18	2	91.888
3ERET4BTVM905851IS0VXK2MUKS9K8	A12VU5YSHGQH2V	384	chops	one_quant_q3	3	2	0.3836	0.4	0.0164	42	18	2	30.285
3ERET4BTVM905851IS0VXK2MUKS9K8	A12VU5YSHGQH2V	384	chops	one_quant_q3	4	3	0.126	0.1	-0.026	42	18	2	37.06
3ERET4BTVM905851IS0VXK2MUKS9K8	A12VU5YSHGQH2V	384	chops	one_quant_q3	1	4	0.9532	0.8	-0.1532	42	18	2	33.56
3ERET4BTVM905851IS0VXK2MUKS9K8	A12VU5YSHGQH2V	384	chops	one_quant_q4	2	1	0.906	0.9	-0.00600000000000001	42	18	2	91.888
3ERET4BTVM905851IS0VXK2MUKS9K8	A12VU5YSHGQH2V	384	chops	one_quant_q4	3	2	0.4838	0.8	0.3162	42	18	2	30.285
3ERET4BTVM905851IS0VXK2MUKS9K8	A12VU5YSHGQH2V	384	chops	one_quant_q4	4	3	0.4972	0.5	0.00280000000000002	42	18	2	37.06
3ERET4BTVM905851IS0VXK2MUKS9K8	A12VU5YSHGQH2V	384	chops	one_quant_q4	1	4	0.8412	0.9	0.0588000000000001	42	18	2	33.56
3ERET4BTVM905851IS0VXK2MUKS9K8	A12VU5YSHGQH2V	384	chops	two_quant_q1	2	1	0.7568	0.85	0.0931999999999999	42	18	2	19.281
3ERET4BTVM905851IS0VXK2MUKS9K8	A12VU5YSHGQH2V	384	chops	two_quant_q1	3	2	0.9552	1	0.0448	42	18	2	20.325
3ERET4BTVM905851IS0VXK2MUKS9K8	A12VU5YSHGQH2V	384	chops	two_quant_q1	4	3	0.843	0.65	-0.193	42	18	2	43.579
3ERET4BTVM905851IS0VXK2MUKS9K8	A12VU5YSHGQH2V	384	chops	two_quant_q1	1	4	0.5984	0.5	-0.0984	42	18	2	14.879
3ERET4BTVM905851IS0VXK2MUKS9K8	A12VU5YSHGQH2V	384	chops	three_quant_q1	1	1	0.66	0.65	-0.01	42	18	2	NA
304SM51WA34HHKX6LLNTFCOMZEHSBR	A12XC8EV4ELBYC	631	violin	one_quant_q1	2	1	503	490	-13	67	19	5	109.489
304SM51WA34HHKX6LLNTFCOMZEHSBR	A12XC8EV4ELBYC	631	violin	one_quant_q1	4	2	652	645	-7	67	19	5	73.23
304SM51WA34HHKX6LLNTFCOMZEHSBR	A12XC8EV4ELBYC	631	violin	one_quant_q1	3	3	126	120	-6	67	19	5	40.319
304SM51WA34HHKX6LLNTFCOMZEHSBR	A12XC8EV4ELBYC	631	violin	one_quant_q1	1	4	349	340	-9	67	19	5	60.211
304SM51WA34HHKX6LLNTFCOMZEHSBR	A12XC8EV4ELBYC	631	violin	one_quant_q2	2	1	523	530	7	67	19	5	109.489
304SM51WA34HHKX6LLNTFCOMZEHSBR	A12XC8EV4ELBYC	631	violin	one_quant_q2	4	2	672	670	-2	67	19	5	73.23
304SM51WA34HHKX6LLNTFCOMZEHSBR	A12XC8EV4ELBYC	631	violin	one_quant_q2	3	3	131	130	-1	67	19	5	40.319
304SM51WA34HHKX6LLNTFCOMZEHSBR	A12XC8EV4ELBYC	631	violin	one_quant_q2	1	4	344	350	6	67	19	5	60.211
304SM51WA34HHKX6LLNTFCOMZEHSBR	A12XC8EV4ELBYC	631	violin	one_quant_q3	2	1	1	1	0	67	19	5	109.489
304SM51WA34HHKX6LLNTFCOMZEHSBR	A12XC8EV4ELBYC	631	violin	one_quant_q3	4	2	0.8802	0.85	-0.0302	67	19	5	73.23
304SM51WA34HHKX6LLNTFCOMZEHSBR	A12XC8EV4ELBYC	631	violin	one_quant_q3	3	3	0.607	0.7	0.093	67	19	5	40.319
304SM51WA34HHKX6LLNTFCOMZEHSBR	A12XC8EV4ELBYC	631	violin	one_quant_q3	1	4	0.048	0.75	0.702	67	19	5	60.211
304SM51WA34HHKX6LLNTFCOMZEHSBR	A12XC8EV4ELBYC	631	violin	one_quant_q4	2	1	0.8498	0.95	0.1002	67	19	5	109.489
304SM51WA34HHKX6LLNTFCOMZEHSBR	A12XC8EV4ELBYC	631	violin	one_quant_q4	4	2	0.4952	0.4	-0.0952	67	19	5	73.23
304SM51WA34HHKX6LLNTFCOMZEHSBR	A12XC8EV4ELBYC	631	violin	one_quant_q4	3	3	0.47	0.5	0.03	67	19	5	40.319
304SM51WA34HHKX6LLNTFCOMZEHSBR	A12XC8EV4ELBYC	631	violin	one_quant_q4	1	4	0.909	0.95	0.0409999999999999	67	19	5	60.211
304SM51WA34HHKX6LLNTFCOMZEHSBR	A12XC8EV4ELBYC	631	violin	two_quant_q1	2	1	0.7572	0.1	-0.6572	67	19	5	46.555
304SM51WA34HHKX6LLNTFCOMZEHSBR	A12XC8EV4ELBYC	631	violin	two_quant_q1	4	2	0.8528	0	-0.8528	67	19	5	22.903
304SM51WA34HHKX6LLNTFCOMZEHSBR	A12XC8EV4ELBYC	631	violin	two_quant_q1	3	3	0.9628	0.05	-0.9128	67	19	5	15.403
304SM51WA34HHKX6LLNTFCOMZEHSBR	A12XC8EV4ELBYC	631	violin	two_quant_q1	1	4	0.5926	0	-0.5926	67	19	5	25.432
304SM51WA34HHKX6LLNTFCOMZEHSBR	A12XC8EV4ELBYC	631	violin	three_quant_q1	1	1	0.66	0	-0.66	67	19	5	NA
3SPJ0334213KVP7R8JSZVMV0O4CYJM	A13MJQIL7O42A4	421	violin	one_quant_q1	2	1	151	148	-3	19	19	6	84.81
3SPJ0334213KVP7R8JSZVMV0O4CYJM	A13MJQIL7O42A4	421	violin	one_quant_q1	4	2	364	360	-4	19	19	6	65.497
3SPJ0334213KVP7R8JSZVMV0O4CYJM	A13MJQIL7O42A4	421	violin	one_quant_q1	3	3	528	520	-8	19	19	6	46.577
3SPJ0334213KVP7R8JSZVMV0O4CYJM	A13MJQIL7O42A4	421	violin	one_quant_q1	1	4	677	675	-2	19	19	6	53.76
3SPJ0334213KVP7R8JSZVMV0O4CYJM	A13MJQIL7O42A4	421	violin	one_quant_q2	2	1	131	135	4	19	19	6	84.81
3SPJ0334213KVP7R8JSZVMV0O4CYJM	A13MJQIL7O42A4	421	violin	one_quant_q2	4	2	344	345	1	19	19	6	65.497
3SPJ0334213KVP7R8JSZVMV0O4CYJM	A13MJQIL7O42A4	421	violin	one_quant_q2	3	3	523	520	-3	19	19	6	46.577
3SPJ0334213KVP7R8JSZVMV0O4CYJM	A13MJQIL7O42A4	421	violin	one_quant_q2	1	4	672	675	3	19	19	6	53.76
3SPJ0334213KVP7R8JSZVMV0O4CYJM	A13MJQIL7O42A4	421	violin	one_quant_q3	2	1	0	0	0	19	19	6	84.81
3SPJ0334213KVP7R8JSZVMV0O4CYJM	A13MJQIL7O42A4	421	violin	one_quant_q3	4	2	0.1212	0.15	0.0288	19	19	6	65.497
3SPJ0334213KVP7R8JSZVMV0O4CYJM	A13MJQIL7O42A4	421	violin	one_quant_q3	3	3	0.3824	0.5	0.1176	19	19	6	46.577
3SPJ0334213KVP7R8JSZVMV0O4CYJM	A13MJQIL7O42A4	421	violin	one_quant_q3	1	4	0.0498	0.5	0.4502	19	19	6	53.76
3SPJ0334213KVP7R8JSZVMV0O4CYJM	A13MJQIL7O42A4	421	violin	one_quant_q4	2	1	0.6342	0.6	-0.0342	19	19	6	84.81
3SPJ0334213KVP7R8JSZVMV0O4CYJM	A13MJQIL7O42A4	421	violin	one_quant_q4	4	2	0.5388	0.5	-0.0387999999999999	19	19	6	65.497
3SPJ0334213KVP7R8JSZVMV0O4CYJM	A13MJQIL7O42A4	421	violin	one_quant_q4	3	3	0.5142	0.35	-0.1642	19	19	6	46.577
3SPJ0334213KVP7R8JSZVMV0O4CYJM	A13MJQIL7O42A4	421	violin	one_quant_q4	1	4	0.7626	0.75	-0.0125999999999999	19	19	6	53.76
3SPJ0334213KVP7R8JSZVMV0O4CYJM	A13MJQIL7O42A4	421	violin	two_quant_q1	2	1	0.7572	0.5	-0.2572	19	19	6	47.879
3SPJ0334213KVP7R8JSZVMV0O4CYJM	A13MJQIL7O42A4	421	violin	two_quant_q1	4	2	0.8528	0.1	-0.7528	19	19	6	11.626
3SPJ0334213KVP7R8JSZVMV0O4CYJM	A13MJQIL7O42A4	421	violin	two_quant_q1	3	3	0.9628	0.75	-0.2128	19	19	6	10.238
3SPJ0334213KVP7R8JSZVMV0O4CYJM	A13MJQIL7O42A4	421	violin	two_quant_q1	1	4	0.5926	0.2	-0.3926	19	19	6	20.397
3SPJ0334213KVP7R8JSZVMV0O4CYJM	A13MJQIL7O42A4	421	violin	three_quant_q1	1	1	0.66	0.2	-0.46	19	19	6	NA
386CSBG1OZMZYS1YXQHG9WNT3PCQ66	A13T3WDL9LTCO6	278	eb	one_quant_q1	1	1	339	340	1	25	1	3	72.385
386CSBG1OZMZYS1YXQHG9WNT3PCQ66	A13T3WDL9LTCO6	278	eb	one_quant_q1	2	2	151	150	-1	25	1	3	37.441
386CSBG1OZMZYS1YXQHG9WNT3PCQ66	A13T3WDL9LTCO6	278	eb	one_quant_q1	3	3	677	675	-2	25	1	3	35.855
386CSBG1OZMZYS1YXQHG9WNT3PCQ66	A13T3WDL9LTCO6	278	eb	one_quant_q1	4	4	503	505	2	25	1	3	37.76
386CSBG1OZMZYS1YXQHG9WNT3PCQ66	A13T3WDL9LTCO6	278	eb	one_quant_q2	1	1	344	342	-2	25	1	3	72.385
386CSBG1OZMZYS1YXQHG9WNT3PCQ66	A13T3WDL9LTCO6	278	eb	one_quant_q2	2	2	131	130	-1	25	1	3	37.441
386CSBG1OZMZYS1YXQHG9WNT3PCQ66	A13T3WDL9LTCO6	278	eb	one_quant_q2	3	3	672	670	-2	25	1	3	35.855
386CSBG1OZMZYS1YXQHG9WNT3PCQ66	A13T3WDL9LTCO6	278	eb	one_quant_q2	4	4	523	525	2	25	1	3	37.76
386CSBG1OZMZYS1YXQHG9WNT3PCQ66	A13T3WDL9LTCO6	278	eb	one_quant_q3	1	1	0.9514	0.5	-0.4514	25	1	3	72.385
386CSBG1OZMZYS1YXQHG9WNT3PCQ66	A13T3WDL9LTCO6	278	eb	one_quant_q3	2	2	0	0	0	25	1	3	37.441
386CSBG1OZMZYS1YXQHG9WNT3PCQ66	A13T3WDL9LTCO6	278	eb	one_quant_q3	3	3	0.3874	0.4	0.0126	25	1	3	35.855
386CSBG1OZMZYS1YXQHG9WNT3PCQ66	A13T3WDL9LTCO6	278	eb	one_quant_q3	4	4	0.8818	0.8	-0.0818	25	1	3	37.76
386CSBG1OZMZYS1YXQHG9WNT3PCQ66	A13T3WDL9LTCO6	278	eb	one_quant_q4	1	1	0.9104	0.95	0.0396	25	1	3	72.385
386CSBG1OZMZYS1YXQHG9WNT3PCQ66	A13T3WDL9LTCO6	278	eb	one_quant_q4	2	2	0.628	0.75	0.122	25	1	3	37.441
386CSBG1OZMZYS1YXQHG9WNT3PCQ66	A13T3WDL9LTCO6	278	eb	one_quant_q4	3	3	0.497	0.5	0.003	25	1	3	35.855
386CSBG1OZMZYS1YXQHG9WNT3PCQ66	A13T3WDL9LTCO6	278	eb	one_quant_q4	4	4	0.5132	0.48	-0.0332	25	1	3	37.76
386CSBG1OZMZYS1YXQHG9WNT3PCQ66	A13T3WDL9LTCO6	278	eb	two_quant_q1	1	1	0.598	0.75	0.152	25	1	3	25.037
386CSBG1OZMZYS1YXQHG9WNT3PCQ66	A13T3WDL9LTCO6	278	eb	two_quant_q1	2	2	0.7668	0.75	-0.0168	25	1	3	9.088
386CSBG1OZMZYS1YXQHG9WNT3PCQ66	A13T3WDL9LTCO6	278	eb	two_quant_q1	3	3	0.9598	0.95	-0.00980000000000003	25	1	3	6.607
386CSBG1OZMZYS1YXQHG9WNT3PCQ66	A13T3WDL9LTCO6	278	eb	two_quant_q1	4	4	0.8556	0.55	-0.3056	25	1	3	11.248
386CSBG1OZMZYS1YXQHG9WNT3PCQ66	A13T3WDL9LTCO6	278	eb	three_quant_q1	1	1	0.66	0.65	-0.01	25	1	3	NA
3DEL4X4EL6LLQ9CGPN70MV3FZ2QXY8	A13T61GJTR2Y9B	400	violin	one_quant_q1	2	1	151	147	-4	23	23	5	89.026
3DEL4X4EL6LLQ9CGPN70MV3FZ2QXY8	A13T61GJTR2Y9B	400	violin	one_quant_q1	1	2	339	330	-9	23	23	5	50.335
3DEL4X4EL6LLQ9CGPN70MV3FZ2QXY8	A13T61GJTR2Y9B	400	violin	one_quant_q1	4	3	503	490	-13	23	23	5	51.008
3DEL4X4EL6LLQ9CGPN70MV3FZ2QXY8	A13T61GJTR2Y9B	400	violin	one_quant_q1	3	4	677	679	2	23	23	5	56.243
3DEL4X4EL6LLQ9CGPN70MV3FZ2QXY8	A13T61GJTR2Y9B	400	violin	one_quant_q2	2	1	131	137	6	23	23	5	89.026
3DEL4X4EL6LLQ9CGPN70MV3FZ2QXY8	A13T61GJTR2Y9B	400	violin	one_quant_q2	1	2	344	346	2	23	23	5	50.335
3DEL4X4EL6LLQ9CGPN70MV3FZ2QXY8	A13T61GJTR2Y9B	400	violin	one_quant_q2	4	3	523	525	2	23	23	5	51.008
3DEL4X4EL6LLQ9CGPN70MV3FZ2QXY8	A13T61GJTR2Y9B	400	violin	one_quant_q2	3	4	672	680	8	23	23	5	56.243
3DEL4X4EL6LLQ9CGPN70MV3FZ2QXY8	A13T61GJTR2Y9B	400	violin	one_quant_q3	2	1	0	0	0	23	23	5	89.026
3DEL4X4EL6LLQ9CGPN70MV3FZ2QXY8	A13T61GJTR2Y9B	400	violin	one_quant_q3	1	2	0.9468	1	0.0532	23	23	5	50.335
3DEL4X4EL6LLQ9CGPN70MV3FZ2QXY8	A13T61GJTR2Y9B	400	violin	one_quant_q3	4	3	0.8746	0.8	-0.0746	23	23	5	51.008
3DEL4X4EL6LLQ9CGPN70MV3FZ2QXY8	A13T61GJTR2Y9B	400	violin	one_quant_q3	3	4	0.3962	0.35	-0.0462	23	23	5	56.243
3DEL4X4EL6LLQ9CGPN70MV3FZ2QXY8	A13T61GJTR2Y9B	400	violin	one_quant_q4	2	1	0.6322	0.6	-0.0322	23	23	5	89.026
3DEL4X4EL6LLQ9CGPN70MV3FZ2QXY8	A13T61GJTR2Y9B	400	violin	one_quant_q4	1	2	0.9054	0.9	-0.00539999999999996	23	23	5	50.335
3DEL4X4EL6LLQ9CGPN70MV3FZ2QXY8	A13T61GJTR2Y9B	400	violin	one_quant_q4	4	3	0.5128	0.55	0.0372	23	23	5	51.008
3DEL4X4EL6LLQ9CGPN70MV3FZ2QXY8	A13T61GJTR2Y9B	400	violin	one_quant_q4	3	4	0.5016	0.7	0.1984	23	23	5	56.243
3DEL4X4EL6LLQ9CGPN70MV3FZ2QXY8	A13T61GJTR2Y9B	400	violin	two_quant_q1	2	1	0.7556	0.1	-0.6556	23	23	5	29.547
3DEL4X4EL6LLQ9CGPN70MV3FZ2QXY8	A13T61GJTR2Y9B	400	violin	two_quant_q1	1	2	0.5878	0.05	-0.5378	23	23	5	12.804
3DEL4X4EL6LLQ9CGPN70MV3FZ2QXY8	A13T61GJTR2Y9B	400	violin	two_quant_q1	4	3	0.8504	0.08	-0.7704	23	23	5	11.62
3DEL4X4EL6LLQ9CGPN70MV3FZ2QXY8	A13T61GJTR2Y9B	400	violin	two_quant_q1	3	4	0.967	0.05	-0.917	23	23	5	19.392
3DEL4X4EL6LLQ9CGPN70MV3FZ2QXY8	A13T61GJTR2Y9B	400	violin	three_quant_q1	1	1	0.66	0.2	-0.46	23	23	5	NA
32ZKVD547FNDX3CRV6MS74GA7Y8B38	A14NATHUBGL5M9	564	violin	one_quant_q1	1	1	339	330	-9	31	7	7	129.344
32ZKVD547FNDX3CRV6MS74GA7Y8B38	A14NATHUBGL5M9	564	violin	one_quant_q1	3	2	136	130	-6	31	7	7	45.871
32ZKVD547FNDX3CRV6MS74GA7Y8B38	A14NATHUBGL5M9	564	violin	one_quant_q1	4	3	652	650	-2	31	7	7	120.915
32ZKVD547FNDX3CRV6MS74GA7Y8B38	A14NATHUBGL5M9	564	violin	one_quant_q1	2	4	503	490	-13	31	7	7	50.563
32ZKVD547FNDX3CRV6MS74GA7Y8B38	A14NATHUBGL5M9	564	violin	one_quant_q2	1	1	344	350	6	31	7	7	129.344
32ZKVD547FNDX3CRV6MS74GA7Y8B38	A14NATHUBGL5M9	564	violin	one_quant_q2	3	2	131	130	-1	31	7	7	45.871
32ZKVD547FNDX3CRV6MS74GA7Y8B38	A14NATHUBGL5M9	564	violin	one_quant_q2	4	3	672	670	-2	31	7	7	120.915
32ZKVD547FNDX3CRV6MS74GA7Y8B38	A14NATHUBGL5M9	564	violin	one_quant_q2	2	4	523	525	2	31	7	7	50.563
32ZKVD547FNDX3CRV6MS74GA7Y8B38	A14NATHUBGL5M9	564	violin	one_quant_q3	1	1	0.9504	0.05	-0.9004	31	7	7	129.344
32ZKVD547FNDX3CRV6MS74GA7Y8B38	A14NATHUBGL5M9	564	violin	one_quant_q3	3	2	0.3716	0.04	-0.3316	31	7	7	45.871
32ZKVD547FNDX3CRV6MS74GA7Y8B38	A14NATHUBGL5M9	564	violin	one_quant_q3	4	3	0.8792	0.03	-0.8492	31	7	7	120.915
32ZKVD547FNDX3CRV6MS74GA7Y8B38	A14NATHUBGL5M9	564	violin	one_quant_q3	2	4	1	0.07	-0.93	31	7	7	50.563
32ZKVD547FNDX3CRV6MS74GA7Y8B38	A14NATHUBGL5M9	564	violin	one_quant_q4	1	1	0.908	0.02	-0.888	31	7	7	129.344
32ZKVD547FNDX3CRV6MS74GA7Y8B38	A14NATHUBGL5M9	564	violin	one_quant_q4	3	2	0.4566	0.02	-0.4366	31	7	7	45.871
32ZKVD547FNDX3CRV6MS74GA7Y8B38	A14NATHUBGL5M9	564	violin	one_quant_q4	4	3	0.483	0.02	-0.463	31	7	7	120.915
32ZKVD547FNDX3CRV6MS74GA7Y8B38	A14NATHUBGL5M9	564	violin	one_quant_q4	2	4	0.8438	0.02	-0.8238	31	7	7	50.563
32ZKVD547FNDX3CRV6MS74GA7Y8B38	A14NATHUBGL5M9	564	violin	two_quant_q1	1	1	0.5938	0.05	-0.5438	31	7	7	59.673
32ZKVD547FNDX3CRV6MS74GA7Y8B38	A14NATHUBGL5M9	564	violin	two_quant_q1	3	2	0.9572	0.1	-0.8572	31	7	7	24.617
32ZKVD547FNDX3CRV6MS74GA7Y8B38	A14NATHUBGL5M9	564	violin	two_quant_q1	4	3	0.8554	0.2	-0.6554	31	7	7	10.647
32ZKVD547FNDX3CRV6MS74GA7Y8B38	A14NATHUBGL5M9	564	violin	two_quant_q1	2	4	0.761	0.2	-0.561	31	7	7	17.495
32ZKVD547FNDX3CRV6MS74GA7Y8B38	A14NATHUBGL5M9	564	violin	three_quant_q1	1	1	0.66	0	-0.66	31	7	7	NA
3ITXP059PWJNZ3VI9D0AD07Z7JFSJ1	A14WLAP6TCEKO0	637	violin	one_quant_q1	1	1	339	330	-9	25	1	7	101.538
3ITXP059PWJNZ3VI9D0AD07Z7JFSJ1	A14WLAP6TCEKO0	637	violin	one_quant_q1	2	2	151	145	-6	25	1	7	40.028
3ITXP059PWJNZ3VI9D0AD07Z7JFSJ1	A14WLAP6TCEKO0	637	violin	one_quant_q1	3	3	677	675	-2	25	1	7	44.854
3ITXP059PWJNZ3VI9D0AD07Z7JFSJ1	A14WLAP6TCEKO0	637	violin	one_quant_q1	4	4	503	490	-13	25	1	7	49.202
3ITXP059PWJNZ3VI9D0AD07Z7JFSJ1	A14WLAP6TCEKO0	637	violin	one_quant_q2	1	1	344	345	1	25	1	7	101.538
3ITXP059PWJNZ3VI9D0AD07Z7JFSJ1	A14WLAP6TCEKO0	637	violin	one_quant_q2	2	2	131	130	-1	25	1	7	40.028
3ITXP059PWJNZ3VI9D0AD07Z7JFSJ1	A14WLAP6TCEKO0	637	violin	one_quant_q2	3	3	672	670	-2	25	1	7	44.854
3ITXP059PWJNZ3VI9D0AD07Z7JFSJ1	A14WLAP6TCEKO0	637	violin	one_quant_q2	4	4	523	520	-3	25	1	7	49.202
3ITXP059PWJNZ3VI9D0AD07Z7JFSJ1	A14WLAP6TCEKO0	637	violin	one_quant_q3	1	1	0.9514	0	-0.9514	25	1	7	101.538
3ITXP059PWJNZ3VI9D0AD07Z7JFSJ1	A14WLAP6TCEKO0	637	violin	one_quant_q3	2	2	0	0	0	25	1	7	40.028
3ITXP059PWJNZ3VI9D0AD07Z7JFSJ1	A14WLAP6TCEKO0	637	violin	one_quant_q3	3	3	0.3874	0.51	0.1226	25	1	7	44.854
3ITXP059PWJNZ3VI9D0AD07Z7JFSJ1	A14WLAP6TCEKO0	637	violin	one_quant_q3	4	4	0.8818	0.85	-0.0318000000000001	25	1	7	49.202
3ITXP059PWJNZ3VI9D0AD07Z7JFSJ1	A14WLAP6TCEKO0	637	violin	one_quant_q4	1	1	0.9104	1	0.0896	25	1	7	101.538
3ITXP059PWJNZ3VI9D0AD07Z7JFSJ1	A14WLAP6TCEKO0	637	violin	one_quant_q4	2	2	0.628	0.55	-0.078	25	1	7	40.028
3ITXP059PWJNZ3VI9D0AD07Z7JFSJ1	A14WLAP6TCEKO0	637	violin	one_quant_q4	3	3	0.497	0.52	0.023	25	1	7	44.854
3ITXP059PWJNZ3VI9D0AD07Z7JFSJ1	A14WLAP6TCEKO0	637	violin	one_quant_q4	4	4	0.5132	0.45	-0.0632	25	1	7	49.202
3ITXP059PWJNZ3VI9D0AD07Z7JFSJ1	A14WLAP6TCEKO0	637	violin	two_quant_q1	1	1	0.598	0.15	-0.448	25	1	7	16.191
3ITXP059PWJNZ3VI9D0AD07Z7JFSJ1	A14WLAP6TCEKO0	637	violin	two_quant_q1	2	2	0.7668	0.21	-0.5568	25	1	7	9.951
3ITXP059PWJNZ3VI9D0AD07Z7JFSJ1	A14WLAP6TCEKO0	637	violin	two_quant_q1	3	3	0.9598	0.19	-0.7698	25	1	7	8.58
3ITXP059PWJNZ3VI9D0AD07Z7JFSJ1	A14WLAP6TCEKO0	637	violin	two_quant_q1	4	4	0.8556	0.06	-0.7956	25	1	7	13.105
3ITXP059PWJNZ3VI9D0AD07Z7JFSJ1	A14WLAP6TCEKO0	637	violin	three_quant_q1	1	1	0.66	0.23	-0.43	25	1	7	NA
3X4JMASXCM9HGBDUCJ4956I34MO0B2	A151XTCCYV3SRR	718	eb	one_quant_q1	3	1	339	340	1	34	10	5	144.087
3X4JMASXCM9HGBDUCJ4956I34MO0B2	A151XTCCYV3SRR	718	eb	one_quant_q1	1	2	126	125	-1	34	10	5	112.12
3X4JMASXCM9HGBDUCJ4956I34MO0B2	A151XTCCYV3SRR	718	eb	one_quant_q1	4	3	692	690	-2	34	10	5	86.25
3X4JMASXCM9HGBDUCJ4956I34MO0B2	A151XTCCYV3SRR	718	eb	one_quant_q1	2	4	543	545	2	34	10	5	91.551
3X4JMASXCM9HGBDUCJ4956I34MO0B2	A151XTCCYV3SRR	718	eb	one_quant_q2	3	1	344	345	1	34	10	5	144.087
3X4JMASXCM9HGBDUCJ4956I34MO0B2	A151XTCCYV3SRR	718	eb	one_quant_q2	1	2	131	130	-1	34	10	5	112.12
3X4JMASXCM9HGBDUCJ4956I34MO0B2	A151XTCCYV3SRR	718	eb	one_quant_q2	4	3	672	670	-2	34	10	5	86.25
3X4JMASXCM9HGBDUCJ4956I34MO0B2	A151XTCCYV3SRR	718	eb	one_quant_q2	2	4	523	525	2	34	10	5	91.551
3X4JMASXCM9HGBDUCJ4956I34MO0B2	A151XTCCYV3SRR	718	eb	one_quant_q3	3	1	0.6134	0.55	-0.0633999999999999	34	10	5	144.087
3X4JMASXCM9HGBDUCJ4956I34MO0B2	A151XTCCYV3SRR	718	eb	one_quant_q3	1	2	0.9518	0.9	-0.0518	34	10	5	112.12
3X4JMASXCM9HGBDUCJ4956I34MO0B2	A151XTCCYV3SRR	718	eb	one_quant_q3	4	3	0.123	0.2	0.077	34	10	5	86.25
3X4JMASXCM9HGBDUCJ4956I34MO0B2	A151XTCCYV3SRR	718	eb	one_quant_q3	2	4	0	0.05	0.05	34	10	5	91.551
3X4JMASXCM9HGBDUCJ4956I34MO0B2	A151XTCCYV3SRR	718	eb	one_quant_q4	3	1	0.5276	0.5	-0.0276	34	10	5	144.087
3X4JMASXCM9HGBDUCJ4956I34MO0B2	A151XTCCYV3SRR	718	eb	one_quant_q4	1	2	0.6412	0.9	0.2588	34	10	5	112.12
3X4JMASXCM9HGBDUCJ4956I34MO0B2	A151XTCCYV3SRR	718	eb	one_quant_q4	4	3	0.4912	0.1	-0.3912	34	10	5	86.25
3X4JMASXCM9HGBDUCJ4956I34MO0B2	A151XTCCYV3SRR	718	eb	one_quant_q4	2	4	0.8378	0.05	-0.7878	34	10	5	91.551
3X4JMASXCM9HGBDUCJ4956I34MO0B2	A151XTCCYV3SRR	718	eb	two_quant_q1	3	1	0.9602	0.25	-0.7102	34	10	5	25.72
3X4JMASXCM9HGBDUCJ4956I34MO0B2	A151XTCCYV3SRR	718	eb	two_quant_q1	1	2	0.5886	0.1	-0.4886	34	10	5	21.489
3X4JMASXCM9HGBDUCJ4956I34MO0B2	A151XTCCYV3SRR	718	eb	two_quant_q1	4	3	0.8558	0.1	-0.7558	34	10	5	12.701
3X4JMASXCM9HGBDUCJ4956I34MO0B2	A151XTCCYV3SRR	718	eb	two_quant_q1	2	4	0.7626	0.2	-0.5626	34	10	5	20.131
3X4JMASXCM9HGBDUCJ4956I34MO0B2	A151XTCCYV3SRR	718	eb	three_quant_q1	1	1	0.66	0.3	-0.36	34	10	5	NA
3GNCZX450INFLICMNQJ3PWZ5UCIAPR	A1650FELH3UL2F	411	eb	one_quant_q1	1	1	667	665	-2	73	1	3	92.555
3GNCZX450INFLICMNQJ3PWZ5UCIAPR	A1650FELH3UL2F	411	eb	one_quant_q1	2	2	503	502	-1	73	1	3	54.247
3GNCZX450INFLICMNQJ3PWZ5UCIAPR	A1650FELH3UL2F	411	eb	one_quant_q1	3	3	339	340	1	73	1	3	38.524
3GNCZX450INFLICMNQJ3PWZ5UCIAPR	A1650FELH3UL2F	411	eb	one_quant_q1	4	4	151	156	5	73	1	3	44.855
3GNCZX450INFLICMNQJ3PWZ5UCIAPR	A1650FELH3UL2F	411	eb	one_quant_q2	1	1	672	672	0	73	1	3	92.555
3GNCZX450INFLICMNQJ3PWZ5UCIAPR	A1650FELH3UL2F	411	eb	one_quant_q2	2	2	523	523	0	73	1	3	54.247
3GNCZX450INFLICMNQJ3PWZ5UCIAPR	A1650FELH3UL2F	411	eb	one_quant_q2	3	3	344	343	-1	73	1	3	38.524
3GNCZX450INFLICMNQJ3PWZ5UCIAPR	A1650FELH3UL2F	411	eb	one_quant_q2	4	4	131	130	-1	73	1	3	44.855
3GNCZX450INFLICMNQJ3PWZ5UCIAPR	A1650FELH3UL2F	411	eb	one_quant_q3	1	1	0.9526	0.6	-0.3526	73	1	3	92.555
3GNCZX450INFLICMNQJ3PWZ5UCIAPR	A1650FELH3UL2F	411	eb	one_quant_q3	2	2	1	0.9	-0.1	73	1	3	54.247
3GNCZX450INFLICMNQJ3PWZ5UCIAPR	A1650FELH3UL2F	411	eb	one_quant_q3	3	3	0.6176	0.5	-0.1176	73	1	3	38.524
3GNCZX450INFLICMNQJ3PWZ5UCIAPR	A1650FELH3UL2F	411	eb	one_quant_q3	4	4	0.1228	0.15	0.0272	73	1	3	44.855
3GNCZX450INFLICMNQJ3PWZ5UCIAPR	A1650FELH3UL2F	411	eb	one_quant_q4	1	1	0.7488	0.5	-0.2488	73	1	3	92.555
3GNCZX450INFLICMNQJ3PWZ5UCIAPR	A1650FELH3UL2F	411	eb	one_quant_q4	2	2	0.8414	0.75	-0.0914	73	1	3	54.247
3GNCZX450INFLICMNQJ3PWZ5UCIAPR	A1650FELH3UL2F	411	eb	one_quant_q4	3	3	0.5328	0.25	-0.2828	73	1	3	38.524
3GNCZX450INFLICMNQJ3PWZ5UCIAPR	A1650FELH3UL2F	411	eb	one_quant_q4	4	4	0.473	0.45	-0.023	73	1	3	44.855
3GNCZX450INFLICMNQJ3PWZ5UCIAPR	A1650FELH3UL2F	411	eb	two_quant_q1	1	1	0.598	0.55	-0.0479999999999999	73	1	3	34.601
3GNCZX450INFLICMNQJ3PWZ5UCIAPR	A1650FELH3UL2F	411	eb	two_quant_q1	2	2	0.7668	0.65	-0.1168	73	1	3	17.958
3GNCZX450INFLICMNQJ3PWZ5UCIAPR	A1650FELH3UL2F	411	eb	two_quant_q1	3	3	0.9598	0.8	-0.1598	73	1	3	21.055
3GNCZX450INFLICMNQJ3PWZ5UCIAPR	A1650FELH3UL2F	411	eb	two_quant_q1	4	4	0.8556	0.55	-0.3056	73	1	3	29.844
3GNCZX450INFLICMNQJ3PWZ5UCIAPR	A1650FELH3UL2F	411	eb	three_quant_q1	1	1	0.66	0.75	0.09	73	1	3	NA
3G5W44VEU7IFKIS9WY65P1O9YXOGK7	A1656XNMB9ZP5	673	violin	one_quant_q1	4	1	324	318	-6	36	12	4	118.597
3G5W44VEU7IFKIS9WY65P1O9YXOGK7	A1656XNMB9ZP5	673	violin	one_quant_q1	3	2	136	130	-6	36	12	4	71.078
3G5W44VEU7IFKIS9WY65P1O9YXOGK7	A1656XNMB9ZP5	673	violin	one_quant_q1	1	3	667	665	-2	36	12	4	84.758
3G5W44VEU7IFKIS9WY65P1O9YXOGK7	A1656XNMB9ZP5	673	violin	one_quant_q1	2	4	503	490	-13	36	12	4	95.03
3G5W44VEU7IFKIS9WY65P1O9YXOGK7	A1656XNMB9ZP5	673	violin	one_quant_q2	4	1	344	345	1	36	12	4	118.597
3G5W44VEU7IFKIS9WY65P1O9YXOGK7	A1656XNMB9ZP5	673	violin	one_quant_q2	3	2	131	135	4	36	12	4	71.078
3G5W44VEU7IFKIS9WY65P1O9YXOGK7	A1656XNMB9ZP5	673	violin	one_quant_q2	1	3	672	675	3	36	12	4	84.758
3G5W44VEU7IFKIS9WY65P1O9YXOGK7	A1656XNMB9ZP5	673	violin	one_quant_q2	2	4	523	525	2	36	12	4	95.03
3G5W44VEU7IFKIS9WY65P1O9YXOGK7	A1656XNMB9ZP5	673	violin	one_quant_q3	4	1	0.8806	0.85	-0.0306000000000001	36	12	4	118.597
3G5W44VEU7IFKIS9WY65P1O9YXOGK7	A1656XNMB9ZP5	673	violin	one_quant_q3	3	2	0.378	0.52	0.142	36	12	4	71.078
3G5W44VEU7IFKIS9WY65P1O9YXOGK7	A1656XNMB9ZP5	673	violin	one_quant_q3	1	3	0.9538	0.99	0.0362	36	12	4	84.758
3G5W44VEU7IFKIS9WY65P1O9YXOGK7	A1656XNMB9ZP5	673	violin	one_quant_q3	2	4	1	1	0	36	12	4	95.03
3G5W44VEU7IFKIS9WY65P1O9YXOGK7	A1656XNMB9ZP5	673	violin	one_quant_q4	4	1	0.5376	0.25	-0.2876	36	12	4	118.597
3G5W44VEU7IFKIS9WY65P1O9YXOGK7	A1656XNMB9ZP5	673	violin	one_quant_q4	3	2	0.4716	0.3	-0.1716	36	12	4	71.078
3G5W44VEU7IFKIS9WY65P1O9YXOGK7	A1656XNMB9ZP5	673	violin	one_quant_q4	1	3	0.7568	0.99	0.2332	36	12	4	84.758
3G5W44VEU7IFKIS9WY65P1O9YXOGK7	A1656XNMB9ZP5	673	violin	one_quant_q4	2	4	0.8398	0.95	0.1102	36	12	4	95.03
3G5W44VEU7IFKIS9WY65P1O9YXOGK7	A1656XNMB9ZP5	673	violin	two_quant_q1	4	1	0.8542	0.15	-0.7042	36	12	4	51.453
3G5W44VEU7IFKIS9WY65P1O9YXOGK7	A1656XNMB9ZP5	673	violin	two_quant_q1	3	2	0.9624	0.5	-0.4624	36	12	4	26.148
3G5W44VEU7IFKIS9WY65P1O9YXOGK7	A1656XNMB9ZP5	673	violin	two_quant_q1	1	3	0.582	0.1	-0.482	36	12	4	28.648
3G5W44VEU7IFKIS9WY65P1O9YXOGK7	A1656XNMB9ZP5	673	violin	two_quant_q1	2	4	0.7624	0.15	-0.6124	36	12	4	42.731
3G5W44VEU7IFKIS9WY65P1O9YXOGK7	A1656XNMB9ZP5	673	violin	three_quant_q1	1	1	0.66	0	-0.66	36	12	4	NA
3DZQRBDBSLFCEPTT6S8NXTQABP93SM	A16PU53B41CJ22	357	violin	one_quant_q1	3	1	136	130	-6	9	9	6	68.75
3DZQRBDBSLFCEPTT6S8NXTQABP93SM	A16PU53B41CJ22	357	violin	one_quant_q1	1	2	349	342	-7	9	9	6	50.122
3DZQRBDBSLFCEPTT6S8NXTQABP93SM	A16PU53B41CJ22	357	violin	one_quant_q1	2	3	503	490	-13	9	9	6	34.278
3DZQRBDBSLFCEPTT6S8NXTQABP93SM	A16PU53B41CJ22	357	violin	one_quant_q1	4	4	652	643	-9	9	9	6	34.692
3DZQRBDBSLFCEPTT6S8NXTQABP93SM	A16PU53B41CJ22	357	violin	one_quant_q2	3	1	131	135	4	9	9	6	68.75
3DZQRBDBSLFCEPTT6S8NXTQABP93SM	A16PU53B41CJ22	357	violin	one_quant_q2	1	2	344	345	1	9	9	6	50.122
3DZQRBDBSLFCEPTT6S8NXTQABP93SM	A16PU53B41CJ22	357	violin	one_quant_q2	2	3	523	530	7	9	9	6	34.278
3DZQRBDBSLFCEPTT6S8NXTQABP93SM	A16PU53B41CJ22	357	violin	one_quant_q2	4	4	672	670	-2	9	9	6	34.692
3DZQRBDBSLFCEPTT6S8NXTQABP93SM	A16PU53B41CJ22	357	violin	one_quant_q3	3	1	0.3828	0.45	0.0672	9	9	6	68.75
3DZQRBDBSLFCEPTT6S8NXTQABP93SM	A16PU53B41CJ22	357	violin	one_quant_q3	1	2	0.0522	0.15	0.0978	9	9	6	50.122
3DZQRBDBSLFCEPTT6S8NXTQABP93SM	A16PU53B41CJ22	357	violin	one_quant_q3	2	3	1	1	0	9	9	6	34.278
3DZQRBDBSLFCEPTT6S8NXTQABP93SM	A16PU53B41CJ22	357	violin	one_quant_q3	4	4	0.8814	0.85	-0.0314	9	9	6	34.692
3DZQRBDBSLFCEPTT6S8NXTQABP93SM	A16PU53B41CJ22	357	violin	one_quant_q4	3	1	0.4708	0.65	0.1792	9	9	6	68.75
3DZQRBDBSLFCEPTT6S8NXTQABP93SM	A16PU53B41CJ22	357	violin	one_quant_q4	1	2	0.9144	0.9	-0.0144	9	9	6	50.122
3DZQRBDBSLFCEPTT6S8NXTQABP93SM	A16PU53B41CJ22	357	violin	one_quant_q4	2	3	0.831	1	0.169	9	9	6	34.278
3DZQRBDBSLFCEPTT6S8NXTQABP93SM	A16PU53B41CJ22	357	violin	one_quant_q4	4	4	0.4938	0.75	0.2562	9	9	6	34.692
3DZQRBDBSLFCEPTT6S8NXTQABP93SM	A16PU53B41CJ22	357	violin	two_quant_q1	3	1	0.9642	0.5	-0.4642	9	9	6	52.765
3DZQRBDBSLFCEPTT6S8NXTQABP93SM	A16PU53B41CJ22	357	violin	two_quant_q1	1	2	0.6068	0	-0.6068	9	9	6	18.524
3DZQRBDBSLFCEPTT6S8NXTQABP93SM	A16PU53B41CJ22	357	violin	two_quant_q1	2	3	0.767	0.08	-0.687	9	9	6	11.723
3DZQRBDBSLFCEPTT6S8NXTQABP93SM	A16PU53B41CJ22	357	violin	two_quant_q1	4	4	0.85	0.03	-0.82	9	9	6	13.045
3DZQRBDBSLFCEPTT6S8NXTQABP93SM	A16PU53B41CJ22	357	violin	three_quant_q1	1	1	0.66	0.02	-0.64	9	9	6	NA
3QILPRALQ5V1Z97UADMXPGOF49NN8A	A177EXELDLWTWV	463	eb	one_quant_q1	2	1	692	690	-2	94	22	2	56.731
3QILPRALQ5V1Z97UADMXPGOF49NN8A	A177EXELDLWTWV	463	eb	one_quant_q1	4	2	543	542	-1	94	22	2	99.589
3QILPRALQ5V1Z97UADMXPGOF49NN8A	A177EXELDLWTWV	463	eb	one_quant_q1	1	3	349	350	1	94	22	2	87.079
3QILPRALQ5V1Z97UADMXPGOF49NN8A	A177EXELDLWTWV	463	eb	one_quant_q1	3	4	136	139	3	94	22	2	110.495
3QILPRALQ5V1Z97UADMXPGOF49NN8A	A177EXELDLWTWV	463	eb	one_quant_q2	2	1	672	670	-2	94	22	2	56.731
3QILPRALQ5V1Z97UADMXPGOF49NN8A	A177EXELDLWTWV	463	eb	one_quant_q2	4	2	523	530	7	94	22	2	99.589
3QILPRALQ5V1Z97UADMXPGOF49NN8A	A177EXELDLWTWV	463	eb	one_quant_q2	1	3	344	342	-2	94	22	2	87.079
3QILPRALQ5V1Z97UADMXPGOF49NN8A	A177EXELDLWTWV	463	eb	one_quant_q2	3	4	131	130	-1	94	22	2	110.495
3QILPRALQ5V1Z97UADMXPGOF49NN8A	A177EXELDLWTWV	463	eb	one_quant_q3	2	1	0	0.1	0.1	94	22	2	56.731
3QILPRALQ5V1Z97UADMXPGOF49NN8A	A177EXELDLWTWV	463	eb	one_quant_q3	4	2	0.1208	0.15	0.0292	94	22	2	99.589
3QILPRALQ5V1Z97UADMXPGOF49NN8A	A177EXELDLWTWV	463	eb	one_quant_q3	1	3	0.0464	0.1	0.0536	94	22	2	87.079
3QILPRALQ5V1Z97UADMXPGOF49NN8A	A177EXELDLWTWV	463	eb	one_quant_q3	3	4	0.384	0.5	0.116	94	22	2	110.495
3QILPRALQ5V1Z97UADMXPGOF49NN8A	A177EXELDLWTWV	463	eb	one_quant_q4	2	1	0.748	1	0.252	94	22	2	56.731
3QILPRALQ5V1Z97UADMXPGOF49NN8A	A177EXELDLWTWV	463	eb	one_quant_q4	4	2	0.5168	0.5	-0.0168	94	22	2	99.589
3QILPRALQ5V1Z97UADMXPGOF49NN8A	A177EXELDLWTWV	463	eb	one_quant_q4	1	3	0.9122	0.5	-0.4122	94	22	2	87.079
3QILPRALQ5V1Z97UADMXPGOF49NN8A	A177EXELDLWTWV	463	eb	one_quant_q4	3	4	0.4788	0.7	0.2212	94	22	2	110.495
3QILPRALQ5V1Z97UADMXPGOF49NN8A	A177EXELDLWTWV	463	eb	two_quant_q1	2	1	0.7662	0.5	-0.2662	94	22	2	8.686
3QILPRALQ5V1Z97UADMXPGOF49NN8A	A177EXELDLWTWV	463	eb	two_quant_q1	4	2	0.8424	0.2	-0.6424	94	22	2	6.405
3QILPRALQ5V1Z97UADMXPGOF49NN8A	A177EXELDLWTWV	463	eb	two_quant_q1	1	3	0.5902	0.1	-0.4902	94	22	2	4.879
3QILPRALQ5V1Z97UADMXPGOF49NN8A	A177EXELDLWTWV	463	eb	two_quant_q1	3	4	0.966	0.05	-0.916	94	22	2	5.884
3QILPRALQ5V1Z97UADMXPGOF49NN8A	A177EXELDLWTWV	463	eb	three_quant_q1	1	1	0.66	0.2	-0.46	94	22	2	NA
39KFRKBFINVYW0YOOWK43ICMNYPYO8	A183WYXN12P2TJ	210	eb	one_quant_q1	2	1	692	690	-2	95	23	6	67.185
39KFRKBFINVYW0YOOWK43ICMNYPYO8	A183WYXN12P2TJ	210	eb	one_quant_q1	1	2	528	525	-3	95	23	6	23.007
39KFRKBFINVYW0YOOWK43ICMNYPYO8	A183WYXN12P2TJ	210	eb	one_quant_q1	4	3	324	323	-1	95	23	6	29.807
39KFRKBFINVYW0YOOWK43ICMNYPYO8	A183WYXN12P2TJ	210	eb	one_quant_q1	3	4	126	125	-1	95	23	6	29.117
39KFRKBFINVYW0YOOWK43ICMNYPYO8	A183WYXN12P2TJ	210	eb	one_quant_q2	2	1	672	670	-2	95	23	6	67.185
39KFRKBFINVYW0YOOWK43ICMNYPYO8	A183WYXN12P2TJ	210	eb	one_quant_q2	1	2	523	522	-1	95	23	6	23.007
39KFRKBFINVYW0YOOWK43ICMNYPYO8	A183WYXN12P2TJ	210	eb	one_quant_q2	4	3	344	344	0	95	23	6	29.807
39KFRKBFINVYW0YOOWK43ICMNYPYO8	A183WYXN12P2TJ	210	eb	one_quant_q2	3	4	131	130	-1	95	23	6	29.117
39KFRKBFINVYW0YOOWK43ICMNYPYO8	A183WYXN12P2TJ	210	eb	one_quant_q3	2	1	0	0.2	0.2	95	23	6	67.185
39KFRKBFINVYW0YOOWK43ICMNYPYO8	A183WYXN12P2TJ	210	eb	one_quant_q3	1	2	0.0536	0.8	0.7464	95	23	6	23.007
39KFRKBFINVYW0YOOWK43ICMNYPYO8	A183WYXN12P2TJ	210	eb	one_quant_q3	4	3	0.8776	0.9	0.0224	95	23	6	29.807
39KFRKBFINVYW0YOOWK43ICMNYPYO8	A183WYXN12P2TJ	210	eb	one_quant_q3	3	4	0.613	0.7	0.087	95	23	6	29.117
39KFRKBFINVYW0YOOWK43ICMNYPYO8	A183WYXN12P2TJ	210	eb	one_quant_q4	2	1	0.7434	0.7	-0.0434	95	23	6	67.185
39KFRKBFINVYW0YOOWK43ICMNYPYO8	A183WYXN12P2TJ	210	eb	one_quant_q4	1	2	0.8426	0.5	-0.3426	95	23	6	23.007
39KFRKBFINVYW0YOOWK43ICMNYPYO8	A183WYXN12P2TJ	210	eb	one_quant_q4	4	3	0.532	0.4	-0.132	95	23	6	29.807
39KFRKBFINVYW0YOOWK43ICMNYPYO8	A183WYXN12P2TJ	210	eb	one_quant_q4	3	4	0.4778	0.5	0.0222	95	23	6	29.117
39KFRKBFINVYW0YOOWK43ICMNYPYO8	A183WYXN12P2TJ	210	eb	two_quant_q1	2	1	0.7556	0.6	-0.1556	95	23	6	7.147
39KFRKBFINVYW0YOOWK43ICMNYPYO8	A183WYXN12P2TJ	210	eb	two_quant_q1	1	2	0.5878	0.5	-0.0878	95	23	6	12.043
39KFRKBFINVYW0YOOWK43ICMNYPYO8	A183WYXN12P2TJ	210	eb	two_quant_q1	4	3	0.8504	0.55	-0.3004	95	23	6	4.211
39KFRKBFINVYW0YOOWK43ICMNYPYO8	A183WYXN12P2TJ	210	eb	two_quant_q1	3	4	0.967	0.5	-0.467	95	23	6	6.122
39KFRKBFINVYW0YOOWK43ICMNYPYO8	A183WYXN12P2TJ	210	eb	three_quant_q1	1	1	0.66	0.7	0.0399999999999999	95	23	6	NA
3WYP994K17R87USKO0YAMIQV2YT6YP	A18RZXJY6DSX46	306	eb	one_quant_q1	3	1	339	339	0	39	15	5	71.826
3WYP994K17R87USKO0YAMIQV2YT6YP	A18RZXJY6DSX46	306	eb	one_quant_q1	2	2	111	112	1	39	15	5	45.484
3WYP994K17R87USKO0YAMIQV2YT6YP	A18RZXJY6DSX46	306	eb	one_quant_q1	4	3	692	695	3	39	15	5	40.301
3WYP994K17R87USKO0YAMIQV2YT6YP	A18RZXJY6DSX46	306	eb	one_quant_q1	1	4	528	530	2	39	15	5	40.494
3WYP994K17R87USKO0YAMIQV2YT6YP	A18RZXJY6DSX46	306	eb	one_quant_q2	3	1	344	342	-2	39	15	5	71.826
3WYP994K17R87USKO0YAMIQV2YT6YP	A18RZXJY6DSX46	306	eb	one_quant_q2	2	2	131	131	0	39	15	5	45.484
3WYP994K17R87USKO0YAMIQV2YT6YP	A18RZXJY6DSX46	306	eb	one_quant_q2	4	3	672	672	0	39	15	5	40.301
3WYP994K17R87USKO0YAMIQV2YT6YP	A18RZXJY6DSX46	306	eb	one_quant_q2	1	4	523	522	-1	39	15	5	40.494
3WYP994K17R87USKO0YAMIQV2YT6YP	A18RZXJY6DSX46	306	eb	one_quant_q3	3	1	0.6194	0.55	-0.0693999999999999	39	15	5	71.826
3WYP994K17R87USKO0YAMIQV2YT6YP	A18RZXJY6DSX46	306	eb	one_quant_q3	2	2	1	0.99	-0.01	39	15	5	45.484
3WYP994K17R87USKO0YAMIQV2YT6YP	A18RZXJY6DSX46	306	eb	one_quant_q3	4	3	0.1214	0.2	0.0786	39	15	5	40.301
3WYP994K17R87USKO0YAMIQV2YT6YP	A18RZXJY6DSX46	306	eb	one_quant_q3	1	4	0.0446	0.02	-0.0246	39	15	5	40.494
3WYP994K17R87USKO0YAMIQV2YT6YP	A18RZXJY6DSX46	306	eb	one_quant_q4	3	1	0.531	0.4	-0.131	39	15	5	71.826
3WYP994K17R87USKO0YAMIQV2YT6YP	A18RZXJY6DSX46	306	eb	one_quant_q4	2	2	0.628	0.55	-0.078	39	15	5	45.484
3WYP994K17R87USKO0YAMIQV2YT6YP	A18RZXJY6DSX46	306	eb	one_quant_q4	4	3	0.4986	0.45	-0.0486	39	15	5	40.301
3WYP994K17R87USKO0YAMIQV2YT6YP	A18RZXJY6DSX46	306	eb	one_quant_q4	1	4	0.8392	0.75	-0.0891999999999999	39	15	5	40.494
3WYP994K17R87USKO0YAMIQV2YT6YP	A18RZXJY6DSX46	306	eb	two_quant_q1	3	1	0.9598	0.2	-0.7598	39	15	5	23.169
3WYP994K17R87USKO0YAMIQV2YT6YP	A18RZXJY6DSX46	306	eb	two_quant_q1	2	2	0.7642	0.65	-0.1142	39	15	5	30.797
3WYP994K17R87USKO0YAMIQV2YT6YP	A18RZXJY6DSX46	306	eb	two_quant_q1	4	3	0.8566	0.55	-0.3066	39	15	5	7.122
3WYP994K17R87USKO0YAMIQV2YT6YP	A18RZXJY6DSX46	306	eb	two_quant_q1	1	4	0.5884	0.55	-0.0384	39	15	5	15.199
3WYP994K17R87USKO0YAMIQV2YT6YP	A18RZXJY6DSX46	306	eb	three_quant_q1	1	1	0.66	0.4	-0.26	39	15	5	NA
3RXCAC0YIRPVPHQ8N992ZWFI3XS8GE	A18TCR555RWUZV	559	chops	one_quant_q1	1	1	126	125	-1	1	1	3	62.318
3RXCAC0YIRPVPHQ8N992ZWFI3XS8GE	A18TCR555RWUZV	559	chops	one_quant_q1	2	2	364	362	-2	1	1	3	34.702
3RXCAC0YIRPVPHQ8N992ZWFI3XS8GE	A18TCR555RWUZV	559	chops	one_quant_q1	3	3	518	519	1	1	1	3	49.212
3RXCAC0YIRPVPHQ8N992ZWFI3XS8GE	A18TCR555RWUZV	559	chops	one_quant_q1	4	4	692	692	0	1	1	3	280.678
3RXCAC0YIRPVPHQ8N992ZWFI3XS8GE	A18TCR555RWUZV	559	chops	one_quant_q2	1	1	131	128	-3	1	1	3	62.318
3RXCAC0YIRPVPHQ8N992ZWFI3XS8GE	A18TCR555RWUZV	559	chops	one_quant_q2	2	2	344	345	1	1	1	3	34.702
3RXCAC0YIRPVPHQ8N992ZWFI3XS8GE	A18TCR555RWUZV	559	chops	one_quant_q2	3	3	523	530	7	1	1	3	49.212
3RXCAC0YIRPVPHQ8N992ZWFI3XS8GE	A18TCR555RWUZV	559	chops	one_quant_q2	4	4	672	670	-2	1	1	3	280.678
3RXCAC0YIRPVPHQ8N992ZWFI3XS8GE	A18TCR555RWUZV	559	chops	one_quant_q3	1	1	0.9502	0.99	0.0397999999999999	1	1	3	62.318
3RXCAC0YIRPVPHQ8N992ZWFI3XS8GE	A18TCR555RWUZV	559	chops	one_quant_q3	2	2	0	0	0	1	1	3	34.702
3RXCAC0YIRPVPHQ8N992ZWFI3XS8GE	A18TCR555RWUZV	559	chops	one_quant_q3	3	3	0.6096	0.5	-0.1096	1	1	3	49.212
3RXCAC0YIRPVPHQ8N992ZWFI3XS8GE	A18TCR555RWUZV	559	chops	one_quant_q3	4	4	0.117	0.2	0.083	1	1	3	280.678
3RXCAC0YIRPVPHQ8N992ZWFI3XS8GE	A18TCR555RWUZV	559	chops	one_quant_q4	1	1	0.6316	0.5	-0.1316	1	1	3	62.318
3RXCAC0YIRPVPHQ8N992ZWFI3XS8GE	A18TCR555RWUZV	559	chops	one_quant_q4	2	2	0.905	0.9	-0.005	1	1	3	34.702
3RXCAC0YIRPVPHQ8N992ZWFI3XS8GE	A18TCR555RWUZV	559	chops	one_quant_q4	3	3	0.5112	0.6	0.0888	1	1	3	49.212
3RXCAC0YIRPVPHQ8N992ZWFI3XS8GE	A18TCR555RWUZV	559	chops	one_quant_q4	4	4	0.4914	0.3	-0.1914	1	1	3	280.678
3RXCAC0YIRPVPHQ8N992ZWFI3XS8GE	A18TCR555RWUZV	559	chops	two_quant_q1	1	1	0.598	0.5	-0.098	1	1	3	21.922
3RXCAC0YIRPVPHQ8N992ZWFI3XS8GE	A18TCR555RWUZV	559	chops	two_quant_q1	2	2	0.7668	0.8	0.0332	1	1	3	16.186
3RXCAC0YIRPVPHQ8N992ZWFI3XS8GE	A18TCR555RWUZV	559	chops	two_quant_q1	3	3	0.9598	0.99	0.0302	1	1	3	16.149
3RXCAC0YIRPVPHQ8N992ZWFI3XS8GE	A18TCR555RWUZV	559	chops	two_quant_q1	4	4	0.8556	0.8	-0.0556	1	1	3	21.042
3RXCAC0YIRPVPHQ8N992ZWFI3XS8GE	A18TCR555RWUZV	559	chops	three_quant_q1	1	1	0.66	0.75	0.09	1	1	3	NA
3300DTYQT2H3B7UD380ELKF6KNZQEQ	A192LP7J94JQPP	720	chops	one_quant_q1	3	1	339	340	1	35	11	6	79.398
3300DTYQT2H3B7UD380ELKF6KNZQEQ	A192LP7J94JQPP	720	chops	one_quant_q1	4	2	111	110	-1	35	11	6	30.45
3300DTYQT2H3B7UD380ELKF6KNZQEQ	A192LP7J94JQPP	720	chops	one_quant_q1	1	3	677	680	3	35	11	6	27.629
3300DTYQT2H3B7UD380ELKF6KNZQEQ	A192LP7J94JQPP	720	chops	one_quant_q1	2	4	503	490	-13	35	11	6	35.903
3300DTYQT2H3B7UD380ELKF6KNZQEQ	A192LP7J94JQPP	720	chops	one_quant_q2	3	1	344	340	-4	35	11	6	79.398
3300DTYQT2H3B7UD380ELKF6KNZQEQ	A192LP7J94JQPP	720	chops	one_quant_q2	4	2	131	135	4	35	11	6	30.45
3300DTYQT2H3B7UD380ELKF6KNZQEQ	A192LP7J94JQPP	720	chops	one_quant_q2	1	3	672	665	-7	35	11	6	27.629
3300DTYQT2H3B7UD380ELKF6KNZQEQ	A192LP7J94JQPP	720	chops	one_quant_q2	2	4	523	525	2	35	11	6	35.903
3300DTYQT2H3B7UD380ELKF6KNZQEQ	A192LP7J94JQPP	720	chops	one_quant_q3	3	1	0.6122	0.6	-0.0122	35	11	6	79.398
3300DTYQT2H3B7UD380ELKF6KNZQEQ	A192LP7J94JQPP	720	chops	one_quant_q3	4	2	0.8792	1	0.1208	35	11	6	30.45
3300DTYQT2H3B7UD380ELKF6KNZQEQ	A192LP7J94JQPP	720	chops	one_quant_q3	1	3	0.0482	0.9	0.8518	35	11	6	27.629
3300DTYQT2H3B7UD380ELKF6KNZQEQ	A192LP7J94JQPP	720	chops	one_quant_q3	2	4	1	1	0	35	11	6	35.903
3300DTYQT2H3B7UD380ELKF6KNZQEQ	A192LP7J94JQPP	720	chops	one_quant_q4	3	1	0.5286	0.4	-0.1286	35	11	6	79.398
3300DTYQT2H3B7UD380ELKF6KNZQEQ	A192LP7J94JQPP	720	chops	one_quant_q4	4	2	0.4846	0	-0.4846	35	11	6	30.45
3300DTYQT2H3B7UD380ELKF6KNZQEQ	A192LP7J94JQPP	720	chops	one_quant_q4	1	3	0.747	0.05	-0.697	35	11	6	27.629
3300DTYQT2H3B7UD380ELKF6KNZQEQ	A192LP7J94JQPP	720	chops	one_quant_q4	2	4	0.8462	0	-0.8462	35	11	6	35.903
3300DTYQT2H3B7UD380ELKF6KNZQEQ	A192LP7J94JQPP	720	chops	two_quant_q1	3	1	0.9602	0.8	-0.1602	35	11	6	28.936
3300DTYQT2H3B7UD380ELKF6KNZQEQ	A192LP7J94JQPP	720	chops	two_quant_q1	4	2	0.8544	0.9	0.0456	35	11	6	25.266
3300DTYQT2H3B7UD380ELKF6KNZQEQ	A192LP7J94JQPP	720	chops	two_quant_q1	1	3	0.5954	0.5	-0.0954	35	11	6	14.21
3300DTYQT2H3B7UD380ELKF6KNZQEQ	A192LP7J94JQPP	720	chops	two_quant_q1	2	4	0.7564	0.5	-0.2564	35	11	6	23.573
3300DTYQT2H3B7UD380ELKF6KNZQEQ	A192LP7J94JQPP	720	chops	three_quant_q1	1	1	0.66	0.65	-0.01	35	11	6	NA
3FE2ERCCZX84NM6NX9OLQRJAJTIPO1	A194KANUT0CSBV	561	eb	one_quant_q1	2	1	111	110	-1	22	22	4	95.831
3FE2ERCCZX84NM6NX9OLQRJAJTIPO1	A194KANUT0CSBV	561	eb	one_quant_q1	4	2	324	330	6	22	22	4	65.562
3FE2ERCCZX84NM6NX9OLQRJAJTIPO1	A194KANUT0CSBV	561	eb	one_quant_q1	1	3	528	530	2	22	22	4	126.245
3FE2ERCCZX84NM6NX9OLQRJAJTIPO1	A194KANUT0CSBV	561	eb	one_quant_q1	3	4	677	670	-7	22	22	4	79.618
3FE2ERCCZX84NM6NX9OLQRJAJTIPO1	A194KANUT0CSBV	561	eb	one_quant_q2	2	1	131	130	-1	22	22	4	95.831
3FE2ERCCZX84NM6NX9OLQRJAJTIPO1	A194KANUT0CSBV	561	eb	one_quant_q2	4	2	344	340	-4	22	22	4	65.562
3FE2ERCCZX84NM6NX9OLQRJAJTIPO1	A194KANUT0CSBV	561	eb	one_quant_q2	1	3	523	522	-1	22	22	4	126.245
3FE2ERCCZX84NM6NX9OLQRJAJTIPO1	A194KANUT0CSBV	561	eb	one_quant_q2	3	4	672	665	-7	22	22	4	79.618
3FE2ERCCZX84NM6NX9OLQRJAJTIPO1	A194KANUT0CSBV	561	eb	one_quant_q3	2	1	1	0.95	-0.05	22	22	4	95.831
3FE2ERCCZX84NM6NX9OLQRJAJTIPO1	A194KANUT0CSBV	561	eb	one_quant_q3	4	2	0.8774	0.25	-0.6274	22	22	4	65.562
3FE2ERCCZX84NM6NX9OLQRJAJTIPO1	A194KANUT0CSBV	561	eb	one_quant_q3	1	3	0.0466	0	-0.0466	22	22	4	126.245
3FE2ERCCZX84NM6NX9OLQRJAJTIPO1	A194KANUT0CSBV	561	eb	one_quant_q3	3	4	0.3922	0.3	-0.0922	22	22	4	79.618
3FE2ERCCZX84NM6NX9OLQRJAJTIPO1	A194KANUT0CSBV	561	eb	one_quant_q4	2	1	0.6254	0	-0.6254	22	22	4	95.831
3FE2ERCCZX84NM6NX9OLQRJAJTIPO1	A194KANUT0CSBV	561	eb	one_quant_q4	4	2	0.5218	0.3	-0.2218	22	22	4	65.562
3FE2ERCCZX84NM6NX9OLQRJAJTIPO1	A194KANUT0CSBV	561	eb	one_quant_q4	1	3	0.8392	0.1	-0.7392	22	22	4	126.245
3FE2ERCCZX84NM6NX9OLQRJAJTIPO1	A194KANUT0CSBV	561	eb	one_quant_q4	3	4	0.4972	0.3	-0.1972	22	22	4	79.618
3FE2ERCCZX84NM6NX9OLQRJAJTIPO1	A194KANUT0CSBV	561	eb	two_quant_q1	2	1	0.7662	0.5	-0.2662	22	22	4	6.716
3FE2ERCCZX84NM6NX9OLQRJAJTIPO1	A194KANUT0CSBV	561	eb	two_quant_q1	4	2	0.8424	0.5	-0.3424	22	22	4	4.697
3FE2ERCCZX84NM6NX9OLQRJAJTIPO1	A194KANUT0CSBV	561	eb	two_quant_q1	1	3	0.5902	0.5	-0.0901999999999999	22	22	4	2.782
3FE2ERCCZX84NM6NX9OLQRJAJTIPO1	A194KANUT0CSBV	561	eb	two_quant_q1	3	4	0.966	0.5	-0.466	22	22	4	16.067
3FE2ERCCZX84NM6NX9OLQRJAJTIPO1	A194KANUT0CSBV	561	eb	three_quant_q1	1	1	0.66	0.3	-0.36	22	22	4	NA
3WETL7AQWT8B8NVIUWVF4IGIX2P534	A19GCSO7X2KER	855	violin	one_quant_q1	2	1	652	646	-6	89	17	6	171.378
3WETL7AQWT8B8NVIUWVF4IGIX2P534	A19GCSO7X2KER	855	violin	one_quant_q1	3	2	518	508	-10	89	17	6	161.831
3WETL7AQWT8B8NVIUWVF4IGIX2P534	A19GCSO7X2KER	855	violin	one_quant_q1	1	3	349	345	-4	89	17	6	91.351
3WETL7AQWT8B8NVIUWVF4IGIX2P534	A19GCSO7X2KER	855	violin	one_quant_q1	4	4	151	148	-3	89	17	6	112.286
3WETL7AQWT8B8NVIUWVF4IGIX2P534	A19GCSO7X2KER	855	violin	one_quant_q2	2	1	672	675	3	89	17	6	171.378
3WETL7AQWT8B8NVIUWVF4IGIX2P534	A19GCSO7X2KER	855	violin	one_quant_q2	3	2	523	520	-3	89	17	6	161.831
3WETL7AQWT8B8NVIUWVF4IGIX2P534	A19GCSO7X2KER	855	violin	one_quant_q2	1	3	344	348	4	89	17	6	91.351
3WETL7AQWT8B8NVIUWVF4IGIX2P534	A19GCSO7X2KER	855	violin	one_quant_q2	4	4	131	130	-1	89	17	6	112.286
3WETL7AQWT8B8NVIUWVF4IGIX2P534	A19GCSO7X2KER	855	violin	one_quant_q3	2	1	1	1	0	89	17	6	171.378
3WETL7AQWT8B8NVIUWVF4IGIX2P534	A19GCSO7X2KER	855	violin	one_quant_q3	3	2	0.6132	0.75	0.1368	89	17	6	161.831
3WETL7AQWT8B8NVIUWVF4IGIX2P534	A19GCSO7X2KER	855	violin	one_quant_q3	1	3	0.053	0.55	0.497	89	17	6	91.351
3WETL7AQWT8B8NVIUWVF4IGIX2P534	A19GCSO7X2KER	855	violin	one_quant_q3	4	4	0.1202	0.15	0.0298	89	17	6	112.286
3WETL7AQWT8B8NVIUWVF4IGIX2P534	A19GCSO7X2KER	855	violin	one_quant_q4	2	1	0.7512	0.7	-0.0512	89	17	6	171.378
3WETL7AQWT8B8NVIUWVF4IGIX2P534	A19GCSO7X2KER	855	violin	one_quant_q4	3	2	0.5106	0.65	0.1394	89	17	6	161.831
3WETL7AQWT8B8NVIUWVF4IGIX2P534	A19GCSO7X2KER	855	violin	one_quant_q4	1	3	0.907	0.95	0.0429999999999999	89	17	6	91.351
3WETL7AQWT8B8NVIUWVF4IGIX2P534	A19GCSO7X2KER	855	violin	one_quant_q4	4	4	0.4752	0.45	-0.0252	89	17	6	112.286
3WETL7AQWT8B8NVIUWVF4IGIX2P534	A19GCSO7X2KER	855	violin	two_quant_q1	2	1	0.7534	0.7	-0.0534	89	17	6	47.472
3WETL7AQWT8B8NVIUWVF4IGIX2P534	A19GCSO7X2KER	855	violin	two_quant_q1	3	2	0.9636	0.85	-0.1136	89	17	6	33.912
3WETL7AQWT8B8NVIUWVF4IGIX2P534	A19GCSO7X2KER	855	violin	two_quant_q1	1	3	0.5968	0.05	-0.5468	89	17	6	37.837
3WETL7AQWT8B8NVIUWVF4IGIX2P534	A19GCSO7X2KER	855	violin	two_quant_q1	4	4	0.8628	0.05	-0.8128	89	17	6	56.238
3WETL7AQWT8B8NVIUWVF4IGIX2P534	A19GCSO7X2KER	855	violin	three_quant_q1	1	1	0.66	0.75	0.09	89	17	6	NA
3XM0HYN6NKZIBVTY3VKWGQFXVWBPE8	A19R5QC57UR7EH	273	chops	one_quant_q1	2	1	151	150	-1	24	24	6	42.472
3XM0HYN6NKZIBVTY3VKWGQFXVWBPE8	A19R5QC57UR7EH	273	chops	one_quant_q1	1	2	349	350	1	24	24	6	52.39
3XM0HYN6NKZIBVTY3VKWGQFXVWBPE8	A19R5QC57UR7EH	273	chops	one_quant_q1	3	3	518	519	1	24	24	6	55.322
3XM0HYN6NKZIBVTY3VKWGQFXVWBPE8	A19R5QC57UR7EH	273	chops	one_quant_q1	4	4	692	690	-2	24	24	6	44.907
3XM0HYN6NKZIBVTY3VKWGQFXVWBPE8	A19R5QC57UR7EH	273	chops	one_quant_q2	2	1	131	130	-1	24	24	6	42.472
3XM0HYN6NKZIBVTY3VKWGQFXVWBPE8	A19R5QC57UR7EH	273	chops	one_quant_q2	1	2	344	345	1	24	24	6	52.39
3XM0HYN6NKZIBVTY3VKWGQFXVWBPE8	A19R5QC57UR7EH	273	chops	one_quant_q2	3	3	523	530	7	24	24	6	55.322
3XM0HYN6NKZIBVTY3VKWGQFXVWBPE8	A19R5QC57UR7EH	273	chops	one_quant_q2	4	4	672	660	-12	24	24	6	44.907
3XM0HYN6NKZIBVTY3VKWGQFXVWBPE8	A19R5QC57UR7EH	273	chops	one_quant_q3	2	1	0	0	0	24	24	6	42.472
3XM0HYN6NKZIBVTY3VKWGQFXVWBPE8	A19R5QC57UR7EH	273	chops	one_quant_q3	1	2	0.0548	0.1	0.0452	24	24	6	52.39
3XM0HYN6NKZIBVTY3VKWGQFXVWBPE8	A19R5QC57UR7EH	273	chops	one_quant_q3	3	3	0.6144	0.5	-0.1144	24	24	6	55.322
3XM0HYN6NKZIBVTY3VKWGQFXVWBPE8	A19R5QC57UR7EH	273	chops	one_quant_q3	4	4	0.1206	0.2	0.0794	24	24	6	44.907
3XM0HYN6NKZIBVTY3VKWGQFXVWBPE8	A19R5QC57UR7EH	273	chops	one_quant_q4	2	1	0.6416	0.75	0.1084	24	24	6	42.472
3XM0HYN6NKZIBVTY3VKWGQFXVWBPE8	A19R5QC57UR7EH	273	chops	one_quant_q4	1	2	0.9128	1	0.0872000000000001	24	24	6	52.39
3XM0HYN6NKZIBVTY3VKWGQFXVWBPE8	A19R5QC57UR7EH	273	chops	one_quant_q4	3	3	0.5172	0.3	-0.2172	24	24	6	55.322
3XM0HYN6NKZIBVTY3VKWGQFXVWBPE8	A19R5QC57UR7EH	273	chops	one_quant_q4	4	4	0.5	0.2	-0.3	24	24	6	44.907
3XM0HYN6NKZIBVTY3VKWGQFXVWBPE8	A19R5QC57UR7EH	273	chops	two_quant_q1	2	1	0.7604	0.7	-0.0604	24	24	6	18.43
3XM0HYN6NKZIBVTY3VKWGQFXVWBPE8	A19R5QC57UR7EH	273	chops	two_quant_q1	1	2	0.5892	0.6	0.0108	24	24	6	18.711
3XM0HYN6NKZIBVTY3VKWGQFXVWBPE8	A19R5QC57UR7EH	273	chops	two_quant_q1	3	3	0.9584	0.95	-0.00840000000000007	24	24	6	7.869
3XM0HYN6NKZIBVTY3VKWGQFXVWBPE8	A19R5QC57UR7EH	273	chops	two_quant_q1	4	4	0.8562	0.85	-0.00619999999999998	24	24	6	13.499
3XM0HYN6NKZIBVTY3VKWGQFXVWBPE8	A19R5QC57UR7EH	273	chops	three_quant_q1	1	1	0.66	0.6	-0.0600000000000001	24	24	6	NA
3QRYMNZ7FYHKXTZIDBXSGCK2IMZNTQ	A1A3TGZ7DKJWRW	397	chops	one_quant_q1	1	1	339	340	1	25	1	4	88.851
3QRYMNZ7FYHKXTZIDBXSGCK2IMZNTQ	A1A3TGZ7DKJWRW	397	chops	one_quant_q1	2	2	151	150	-1	25	1	4	50.289
3QRYMNZ7FYHKXTZIDBXSGCK2IMZNTQ	A1A3TGZ7DKJWRW	397	chops	one_quant_q1	3	3	677	679	2	25	1	4	38.68
3QRYMNZ7FYHKXTZIDBXSGCK2IMZNTQ	A1A3TGZ7DKJWRW	397	chops	one_quant_q1	4	4	503	505	2	25	1	4	47.195
3QRYMNZ7FYHKXTZIDBXSGCK2IMZNTQ	A1A3TGZ7DKJWRW	397	chops	one_quant_q2	1	1	344	345	1	25	1	4	88.851
3QRYMNZ7FYHKXTZIDBXSGCK2IMZNTQ	A1A3TGZ7DKJWRW	397	chops	one_quant_q2	2	2	131	135	4	25	1	4	50.289
3QRYMNZ7FYHKXTZIDBXSGCK2IMZNTQ	A1A3TGZ7DKJWRW	397	chops	one_quant_q2	3	3	672	670	-2	25	1	4	38.68
3QRYMNZ7FYHKXTZIDBXSGCK2IMZNTQ	A1A3TGZ7DKJWRW	397	chops	one_quant_q2	4	4	523	520	-3	25	1	4	47.195
3QRYMNZ7FYHKXTZIDBXSGCK2IMZNTQ	A1A3TGZ7DKJWRW	397	chops	one_quant_q3	1	1	0.9514	0.8	-0.1514	25	1	4	88.851
3QRYMNZ7FYHKXTZIDBXSGCK2IMZNTQ	A1A3TGZ7DKJWRW	397	chops	one_quant_q3	2	2	0	0.05	0.05	25	1	4	50.289
3QRYMNZ7FYHKXTZIDBXSGCK2IMZNTQ	A1A3TGZ7DKJWRW	397	chops	one_quant_q3	3	3	0.3874	0.2	-0.1874	25	1	4	38.68
3QRYMNZ7FYHKXTZIDBXSGCK2IMZNTQ	A1A3TGZ7DKJWRW	397	chops	one_quant_q3	4	4	0.8818	0.8	-0.0818	25	1	4	47.195
3QRYMNZ7FYHKXTZIDBXSGCK2IMZNTQ	A1A3TGZ7DKJWRW	397	chops	one_quant_q4	1	1	0.9104	0.8	-0.1104	25	1	4	88.851
3QRYMNZ7FYHKXTZIDBXSGCK2IMZNTQ	A1A3TGZ7DKJWRW	397	chops	one_quant_q4	2	2	0.628	0.85	0.222	25	1	4	50.289
3QRYMNZ7FYHKXTZIDBXSGCK2IMZNTQ	A1A3TGZ7DKJWRW	397	chops	one_quant_q4	3	3	0.497	0.5	0.003	25	1	4	38.68
3QRYMNZ7FYHKXTZIDBXSGCK2IMZNTQ	A1A3TGZ7DKJWRW	397	chops	one_quant_q4	4	4	0.5132	0.7	0.1868	25	1	4	47.195
3QRYMNZ7FYHKXTZIDBXSGCK2IMZNTQ	A1A3TGZ7DKJWRW	397	chops	two_quant_q1	1	1	0.598	0.6	0.002	25	1	4	23.153
3QRYMNZ7FYHKXTZIDBXSGCK2IMZNTQ	A1A3TGZ7DKJWRW	397	chops	two_quant_q1	2	2	0.7668	0.65	-0.1168	25	1	4	21.116
3QRYMNZ7FYHKXTZIDBXSGCK2IMZNTQ	A1A3TGZ7DKJWRW	397	chops	two_quant_q1	3	3	0.9598	0.9	-0.0598	25	1	4	22.565
3QRYMNZ7FYHKXTZIDBXSGCK2IMZNTQ	A1A3TGZ7DKJWRW	397	chops	two_quant_q1	4	4	0.8556	0.9	0.0444	25	1	4	23.013
3QRYMNZ7FYHKXTZIDBXSGCK2IMZNTQ	A1A3TGZ7DKJWRW	397	chops	three_quant_q1	1	1	0.66	0.25	-0.41	25	1	4	NA
3X1FV8S5JXRT0TMLV2KCRAZQF2GGVT	A1A7U8TF7JAMGN	0:14:24	eb	one_quant_q1	2	1	324	325	1	48	24	5	105.055
3X1FV8S5JXRT0TMLV2KCRAZQF2GGVT	A1A7U8TF7JAMGN	0:14:24	eb	one_quant_q1	1	2	126	125	-1	48	24	5	42.409
3X1FV8S5JXRT0TMLV2KCRAZQF2GGVT	A1A7U8TF7JAMGN	0:14:24	eb	one_quant_q1	3	3	667	667	0	48	24	5	81.927
3X1FV8S5JXRT0TMLV2KCRAZQF2GGVT	A1A7U8TF7JAMGN	0:14:24	eb	one_quant_q1	4	4	543	545	2	48	24	5	55.743
3X1FV8S5JXRT0TMLV2KCRAZQF2GGVT	A1A7U8TF7JAMGN	0:14:24	eb	one_quant_q2	2	1	344	345	1	48	24	5	105.055
3X1FV8S5JXRT0TMLV2KCRAZQF2GGVT	A1A7U8TF7JAMGN	0:14:24	eb	one_quant_q2	1	2	131	130	-1	48	24	5	42.409
3X1FV8S5JXRT0TMLV2KCRAZQF2GGVT	A1A7U8TF7JAMGN	0:14:24	eb	one_quant_q2	3	3	672	670	-2	48	24	5	81.927
3X1FV8S5JXRT0TMLV2KCRAZQF2GGVT	A1A7U8TF7JAMGN	0:14:24	eb	one_quant_q2	4	4	523	522	-1	48	24	5	55.743
3X1FV8S5JXRT0TMLV2KCRAZQF2GGVT	A1A7U8TF7JAMGN	0:14:24	eb	one_quant_q3	2	1	1	1	0	48	24	5	105.055
3X1FV8S5JXRT0TMLV2KCRAZQF2GGVT	A1A7U8TF7JAMGN	0:14:24	eb	one_quant_q3	1	2	0.9546	0.6	-0.3546	48	24	5	42.409
3X1FV8S5JXRT0TMLV2KCRAZQF2GGVT	A1A7U8TF7JAMGN	0:14:24	eb	one_quant_q3	3	3	0.61	0.5	-0.11	48	24	5	81.927
3X1FV8S5JXRT0TMLV2KCRAZQF2GGVT	A1A7U8TF7JAMGN	0:14:24	eb	one_quant_q3	4	4	0.1146	0.15	0.0354	48	24	5	55.743
3X1FV8S5JXRT0TMLV2KCRAZQF2GGVT	A1A7U8TF7JAMGN	0:14:24	eb	one_quant_q4	2	1	0.9098	0.99	0.0801999999999999	48	24	5	105.055
3X1FV8S5JXRT0TMLV2KCRAZQF2GGVT	A1A7U8TF7JAMGN	0:14:24	eb	one_quant_q4	1	2	0.6298	0.75	0.1202	48	24	5	42.409
3X1FV8S5JXRT0TMLV2KCRAZQF2GGVT	A1A7U8TF7JAMGN	0:14:24	eb	one_quant_q4	3	3	0.4962	0.35	-0.1462	48	24	5	81.927
3X1FV8S5JXRT0TMLV2KCRAZQF2GGVT	A1A7U8TF7JAMGN	0:14:24	eb	one_quant_q4	4	4	0.5232	0.25	-0.2732	48	24	5	55.743
3X1FV8S5JXRT0TMLV2KCRAZQF2GGVT	A1A7U8TF7JAMGN	0:14:24	eb	two_quant_q1	2	1	0.7604	0.6	-0.1604	48	24	5	30.197
3X1FV8S5JXRT0TMLV2KCRAZQF2GGVT	A1A7U8TF7JAMGN	0:14:24	eb	two_quant_q1	1	2	0.5892	0.45	-0.1392	48	24	5	10.149
3X1FV8S5JXRT0TMLV2KCRAZQF2GGVT	A1A7U8TF7JAMGN	0:14:24	eb	two_quant_q1	3	3	0.9584	0.75	-0.2084	48	24	5	13.551
3X1FV8S5JXRT0TMLV2KCRAZQF2GGVT	A1A7U8TF7JAMGN	0:14:24	eb	two_quant_q1	4	4	0.8562	0.3	-0.5562	48	24	5	30.128
3X1FV8S5JXRT0TMLV2KCRAZQF2GGVT	A1A7U8TF7JAMGN	0:14:24	eb	three_quant_q1	1	1	0.66	0.2	-0.46	48	24	5	NA
3TXMY6UCAEOOE9AZ7HUJVWF3ZBMQCX	A1AVXGO6VIGH7D	300	violin	one_quant_q1	1	1	126	120	-6	2	2	5	67.162
3TXMY6UCAEOOE9AZ7HUJVWF3ZBMQCX	A1AVXGO6VIGH7D	300	violin	one_quant_q1	2	2	324	310	-14	2	2	5	31.037
3TXMY6UCAEOOE9AZ7HUJVWF3ZBMQCX	A1AVXGO6VIGH7D	300	violin	one_quant_q1	4	3	543	538	-5	2	2	5	39.103
3TXMY6UCAEOOE9AZ7HUJVWF3ZBMQCX	A1AVXGO6VIGH7D	300	violin	one_quant_q1	3	4	667	665	-2	2	2	5	82.967
3TXMY6UCAEOOE9AZ7HUJVWF3ZBMQCX	A1AVXGO6VIGH7D	300	violin	one_quant_q2	1	1	131	130	-1	2	2	5	67.162
3TXMY6UCAEOOE9AZ7HUJVWF3ZBMQCX	A1AVXGO6VIGH7D	300	violin	one_quant_q2	2	2	344	342	-2	2	2	5	31.037
3TXMY6UCAEOOE9AZ7HUJVWF3ZBMQCX	A1AVXGO6VIGH7D	300	violin	one_quant_q2	4	3	523	520	-3	2	2	5	39.103
3TXMY6UCAEOOE9AZ7HUJVWF3ZBMQCX	A1AVXGO6VIGH7D	300	violin	one_quant_q2	3	4	672	670	-2	2	2	5	82.967
3TXMY6UCAEOOE9AZ7HUJVWF3ZBMQCX	A1AVXGO6VIGH7D	300	violin	one_quant_q3	1	1	0.9564	1	0.0436	2	2	5	67.162
3TXMY6UCAEOOE9AZ7HUJVWF3ZBMQCX	A1AVXGO6VIGH7D	300	violin	one_quant_q3	2	2	1	1	0	2	2	5	31.037
3TXMY6UCAEOOE9AZ7HUJVWF3ZBMQCX	A1AVXGO6VIGH7D	300	violin	one_quant_q3	4	3	0.1128	0.25	0.1372	2	2	5	39.103
3TXMY6UCAEOOE9AZ7HUJVWF3ZBMQCX	A1AVXGO6VIGH7D	300	violin	one_quant_q3	3	4	0.6128	0.6	-0.0128	2	2	5	82.967
3TXMY6UCAEOOE9AZ7HUJVWF3ZBMQCX	A1AVXGO6VIGH7D	300	violin	one_quant_q4	1	1	0.633	0.5	-0.133	2	2	5	67.162
3TXMY6UCAEOOE9AZ7HUJVWF3ZBMQCX	A1AVXGO6VIGH7D	300	violin	one_quant_q4	2	2	0.912	0.7	-0.212	2	2	5	31.037
3TXMY6UCAEOOE9AZ7HUJVWF3ZBMQCX	A1AVXGO6VIGH7D	300	violin	one_quant_q4	4	3	0.5098	0.25	-0.2598	2	2	5	39.103
3TXMY6UCAEOOE9AZ7HUJVWF3ZBMQCX	A1AVXGO6VIGH7D	300	violin	one_quant_q4	3	4	0.4942	0.2	-0.2942	2	2	5	82.967
3TXMY6UCAEOOE9AZ7HUJVWF3ZBMQCX	A1AVXGO6VIGH7D	300	violin	two_quant_q1	1	1	0.5952	0.9	0.3048	2	2	5	14.588
3TXMY6UCAEOOE9AZ7HUJVWF3ZBMQCX	A1AVXGO6VIGH7D	300	violin	two_quant_q1	2	2	0.7638	1	0.2362	2	2	5	9.073
3TXMY6UCAEOOE9AZ7HUJVWF3ZBMQCX	A1AVXGO6VIGH7D	300	violin	two_quant_q1	4	3	0.8526	0.15	-0.7026	2	2	5	8.445
3TXMY6UCAEOOE9AZ7HUJVWF3ZBMQCX	A1AVXGO6VIGH7D	300	violin	two_quant_q1	3	4	0.9624	0.7	-0.2624	2	2	5	16.402
3TXMY6UCAEOOE9AZ7HUJVWF3ZBMQCX	A1AVXGO6VIGH7D	300	violin	three_quant_q1	1	1	0.66	0.4	-0.26	2	2	5	NA
36ZN444YTRYC60JJKEY1HUIYXFOOIP	A1BPE93ZICEP8M	574	chops	one_quant_q1	1	1	528	530	2	51	3	5	237.202
36ZN444YTRYC60JJKEY1HUIYXFOOIP	A1BPE93ZICEP8M	574	chops	one_quant_q1	4	2	652	650	-2	51	3	5	52.748
36ZN444YTRYC60JJKEY1HUIYXFOOIP	A1BPE93ZICEP8M	574	chops	one_quant_q1	2	3	111	110	-1	51	3	5	45.513
36ZN444YTRYC60JJKEY1HUIYXFOOIP	A1BPE93ZICEP8M	574	chops	one_quant_q1	3	4	339	340	1	51	3	5	48.387
36ZN444YTRYC60JJKEY1HUIYXFOOIP	A1BPE93ZICEP8M	574	chops	one_quant_q2	1	1	523	525	2	51	3	5	237.202
36ZN444YTRYC60JJKEY1HUIYXFOOIP	A1BPE93ZICEP8M	574	chops	one_quant_q2	4	2	672	665	-7	51	3	5	52.748
36ZN444YTRYC60JJKEY1HUIYXFOOIP	A1BPE93ZICEP8M	574	chops	one_quant_q2	2	3	131	130	-1	51	3	5	45.513
36ZN444YTRYC60JJKEY1HUIYXFOOIP	A1BPE93ZICEP8M	574	chops	one_quant_q2	3	4	344	350	6	51	3	5	48.387
36ZN444YTRYC60JJKEY1HUIYXFOOIP	A1BPE93ZICEP8M	574	chops	one_quant_q3	1	1	0.0514	0.1	0.0486	51	3	5	237.202
36ZN444YTRYC60JJKEY1HUIYXFOOIP	A1BPE93ZICEP8M	574	chops	one_quant_q3	4	2	0.884	0.85	-0.034	51	3	5	52.748
36ZN444YTRYC60JJKEY1HUIYXFOOIP	A1BPE93ZICEP8M	574	chops	one_quant_q3	2	3	1	1	0	51	3	5	45.513
36ZN444YTRYC60JJKEY1HUIYXFOOIP	A1BPE93ZICEP8M	574	chops	one_quant_q3	3	4	0.6116	0.6	-0.0116000000000001	51	3	5	48.387
36ZN444YTRYC60JJKEY1HUIYXFOOIP	A1BPE93ZICEP8M	574	chops	one_quant_q4	1	1	0.8444	1	0.1556	51	3	5	237.202
36ZN444YTRYC60JJKEY1HUIYXFOOIP	A1BPE93ZICEP8M	574	chops	one_quant_q4	4	2	0.5002	0.3	-0.2002	51	3	5	52.748
36ZN444YTRYC60JJKEY1HUIYXFOOIP	A1BPE93ZICEP8M	574	chops	one_quant_q4	2	3	0.625	0.5	-0.125	51	3	5	45.513
36ZN444YTRYC60JJKEY1HUIYXFOOIP	A1BPE93ZICEP8M	574	chops	one_quant_q4	3	4	0.5248	0.35	-0.1748	51	3	5	48.387
36ZN444YTRYC60JJKEY1HUIYXFOOIP	A1BPE93ZICEP8M	574	chops	two_quant_q1	1	1	0.603	0.4	-0.203	51	3	5	44.954
36ZN444YTRYC60JJKEY1HUIYXFOOIP	A1BPE93ZICEP8M	574	chops	two_quant_q1	4	2	0.8556	0.9	0.0444	51	3	5	27.777
36ZN444YTRYC60JJKEY1HUIYXFOOIP	A1BPE93ZICEP8M	574	chops	two_quant_q1	2	3	0.7622	0.8	0.0378000000000001	51	3	5	13.993
36ZN444YTRYC60JJKEY1HUIYXFOOIP	A1BPE93ZICEP8M	574	chops	two_quant_q1	3	4	0.9632	1	0.0368000000000001	51	3	5	30.675
36ZN444YTRYC60JJKEY1HUIYXFOOIP	A1BPE93ZICEP8M	574	chops	three_quant_q1	1	1	0.66	0.3	-0.36	51	3	5	NA
3HMIGG0U4L6VB8B8HFV86WMM8TK8YE	A1BPHW0KCTG34P	463	eb	one_quant_q1	4	1	692	695	3	85	13	6	62.167
3HMIGG0U4L6VB8B8HFV86WMM8TK8YE	A1BPHW0KCTG34P	463	eb	one_quant_q1	3	2	528	525	-3	85	13	6	40.728
3HMIGG0U4L6VB8B8HFV86WMM8TK8YE	A1BPHW0KCTG34P	463	eb	one_quant_q1	2	3	364	370	6	85	13	6	37.606
3HMIGG0U4L6VB8B8HFV86WMM8TK8YE	A1BPHW0KCTG34P	463	eb	one_quant_q1	1	4	126	125	-1	85	13	6	42.634
3HMIGG0U4L6VB8B8HFV86WMM8TK8YE	A1BPHW0KCTG34P	463	eb	one_quant_q2	4	1	672	670	-2	85	13	6	62.167
3HMIGG0U4L6VB8B8HFV86WMM8TK8YE	A1BPHW0KCTG34P	463	eb	one_quant_q2	3	2	523	522	-1	85	13	6	40.728
3HMIGG0U4L6VB8B8HFV86WMM8TK8YE	A1BPHW0KCTG34P	463	eb	one_quant_q2	2	3	344	340	-4	85	13	6	37.606
3HMIGG0U4L6VB8B8HFV86WMM8TK8YE	A1BPHW0KCTG34P	463	eb	one_quant_q2	1	4	131	130	-1	85	13	6	42.634
3HMIGG0U4L6VB8B8HFV86WMM8TK8YE	A1BPHW0KCTG34P	463	eb	one_quant_q3	4	1	0.118	0.15	0.032	85	13	6	62.167
3HMIGG0U4L6VB8B8HFV86WMM8TK8YE	A1BPHW0KCTG34P	463	eb	one_quant_q3	3	2	0.3866	0.4	0.0134	85	13	6	40.728
3HMIGG0U4L6VB8B8HFV86WMM8TK8YE	A1BPHW0KCTG34P	463	eb	one_quant_q3	2	3	0	0	0	85	13	6	37.606
3HMIGG0U4L6VB8B8HFV86WMM8TK8YE	A1BPHW0KCTG34P	463	eb	one_quant_q3	1	4	0.952	0.55	-0.402	85	13	6	42.634
3HMIGG0U4L6VB8B8HFV86WMM8TK8YE	A1BPHW0KCTG34P	463	eb	one_quant_q4	4	1	0.494	0.5	0.00600000000000001	85	13	6	62.167
3HMIGG0U4L6VB8B8HFV86WMM8TK8YE	A1BPHW0KCTG34P	463	eb	one_quant_q4	3	2	0.5284	0.75	0.2216	85	13	6	40.728
3HMIGG0U4L6VB8B8HFV86WMM8TK8YE	A1BPHW0KCTG34P	463	eb	one_quant_q4	2	3	0.9086	0.2	-0.7086	85	13	6	37.606
3HMIGG0U4L6VB8B8HFV86WMM8TK8YE	A1BPHW0KCTG34P	463	eb	one_quant_q4	1	4	0.6344	0.1	-0.5344	85	13	6	42.634
3HMIGG0U4L6VB8B8HFV86WMM8TK8YE	A1BPHW0KCTG34P	463	eb	two_quant_q1	4	1	0.8544	0.4	-0.4544	85	13	6	12.054
3HMIGG0U4L6VB8B8HFV86WMM8TK8YE	A1BPHW0KCTG34P	463	eb	two_quant_q1	3	2	0.9606	0.2	-0.7606	85	13	6	7.72
3HMIGG0U4L6VB8B8HFV86WMM8TK8YE	A1BPHW0KCTG34P	463	eb	two_quant_q1	2	3	0.7528	0.15	-0.6028	85	13	6	11.913
3HMIGG0U4L6VB8B8HFV86WMM8TK8YE	A1BPHW0KCTG34P	463	eb	two_quant_q1	1	4	0.5936	0.1	-0.4936	85	13	6	8.166
3HMIGG0U4L6VB8B8HFV86WMM8TK8YE	A1BPHW0KCTG34P	463	eb	three_quant_q1	1	1	0.66	0.1	-0.56	85	13	6	NA
3TY7ZAOG5FKI9EHOIWH2491TRGXK06	A1BW7N44HGFDOC	429	eb	one_quant_q1	3	1	126	125	-1	14	14	4	80.124
3TY7ZAOG5FKI9EHOIWH2491TRGXK06	A1BW7N44HGFDOC	429	eb	one_quant_q1	4	2	364	365	1	14	14	4	66.703
3TY7ZAOG5FKI9EHOIWH2491TRGXK06	A1BW7N44HGFDOC	429	eb	one_quant_q1	2	3	503	500	-3	14	14	4	53.252
3TY7ZAOG5FKI9EHOIWH2491TRGXK06	A1BW7N44HGFDOC	429	eb	one_quant_q1	1	4	667	665	-2	14	14	4	54.381
3TY7ZAOG5FKI9EHOIWH2491TRGXK06	A1BW7N44HGFDOC	429	eb	one_quant_q2	3	1	131	130	-1	14	14	4	80.124
3TY7ZAOG5FKI9EHOIWH2491TRGXK06	A1BW7N44HGFDOC	429	eb	one_quant_q2	4	2	344	345	1	14	14	4	66.703
3TY7ZAOG5FKI9EHOIWH2491TRGXK06	A1BW7N44HGFDOC	429	eb	one_quant_q2	2	3	523	520	-3	14	14	4	53.252
3TY7ZAOG5FKI9EHOIWH2491TRGXK06	A1BW7N44HGFDOC	429	eb	one_quant_q2	1	4	672	670	-2	14	14	4	54.381
3TY7ZAOG5FKI9EHOIWH2491TRGXK06	A1BW7N44HGFDOC	429	eb	one_quant_q3	3	1	0.6108	0.45	-0.1608	14	14	4	80.124
3TY7ZAOG5FKI9EHOIWH2491TRGXK06	A1BW7N44HGFDOC	429	eb	one_quant_q3	4	2	0.1248	0.15	0.0252	14	14	4	66.703
3TY7ZAOG5FKI9EHOIWH2491TRGXK06	A1BW7N44HGFDOC	429	eb	one_quant_q3	2	3	1	0.95	-0.05	14	14	4	53.252
3TY7ZAOG5FKI9EHOIWH2491TRGXK06	A1BW7N44HGFDOC	429	eb	one_quant_q3	1	4	0.9498	0.95	0.000199999999999978	14	14	4	54.381
3TY7ZAOG5FKI9EHOIWH2491TRGXK06	A1BW7N44HGFDOC	429	eb	one_quant_q4	3	1	0.4752	0.5	0.0248	14	14	4	80.124
3TY7ZAOG5FKI9EHOIWH2491TRGXK06	A1BW7N44HGFDOC	429	eb	one_quant_q4	4	2	0.5306	0.4	-0.1306	14	14	4	66.703
3TY7ZAOG5FKI9EHOIWH2491TRGXK06	A1BW7N44HGFDOC	429	eb	one_quant_q4	2	3	0.8474	0.95	0.1026	14	14	4	53.252
3TY7ZAOG5FKI9EHOIWH2491TRGXK06	A1BW7N44HGFDOC	429	eb	one_quant_q4	1	4	0.739	0.95	0.211	14	14	4	54.381
3TY7ZAOG5FKI9EHOIWH2491TRGXK06	A1BW7N44HGFDOC	429	eb	two_quant_q1	3	1	0.9608	0.5	-0.4608	14	14	4	14.636
3TY7ZAOG5FKI9EHOIWH2491TRGXK06	A1BW7N44HGFDOC	429	eb	two_quant_q1	4	2	0.853	0.9	0.047	14	14	4	14.461
3TY7ZAOG5FKI9EHOIWH2491TRGXK06	A1BW7N44HGFDOC	429	eb	two_quant_q1	2	3	0.7574	0.75	-0.00739999999999996	14	14	4	11.509
3TY7ZAOG5FKI9EHOIWH2491TRGXK06	A1BW7N44HGFDOC	429	eb	two_quant_q1	1	4	0.595	0.05	-0.545	14	14	4	26.736
3TY7ZAOG5FKI9EHOIWH2491TRGXK06	A1BW7N44HGFDOC	429	eb	three_quant_q1	1	1	0.66	0.1	-0.56	14	14	4	NA
33SA9F9TRXU8V4QZFHZKD9XS9V4EWL	A1CE2XPYCDRHVZ	0:11:54	eb	one_quant_q1	2	1	151	150	-1	24	24	6	107.473
33SA9F9TRXU8V4QZFHZKD9XS9V4EWL	A1CE2XPYCDRHVZ	0:11:54	eb	one_quant_q1	1	2	349	350	1	24	24	6	59.836
33SA9F9TRXU8V4QZFHZKD9XS9V4EWL	A1CE2XPYCDRHVZ	0:11:54	eb	one_quant_q1	3	3	518	518	0	24	24	6	102.526
33SA9F9TRXU8V4QZFHZKD9XS9V4EWL	A1CE2XPYCDRHVZ	0:11:54	eb	one_quant_q1	4	4	692	692	0	24	24	6	70.996
33SA9F9TRXU8V4QZFHZKD9XS9V4EWL	A1CE2XPYCDRHVZ	0:11:54	eb	one_quant_q2	2	1	131	130	-1	24	24	6	107.473
33SA9F9TRXU8V4QZFHZKD9XS9V4EWL	A1CE2XPYCDRHVZ	0:11:54	eb	one_quant_q2	1	2	344	345	1	24	24	6	59.836
33SA9F9TRXU8V4QZFHZKD9XS9V4EWL	A1CE2XPYCDRHVZ	0:11:54	eb	one_quant_q2	3	3	523	522	-1	24	24	6	102.526
33SA9F9TRXU8V4QZFHZKD9XS9V4EWL	A1CE2XPYCDRHVZ	0:11:54	eb	one_quant_q2	4	4	672	670	-2	24	24	6	70.996
33SA9F9TRXU8V4QZFHZKD9XS9V4EWL	A1CE2XPYCDRHVZ	0:11:54	eb	one_quant_q3	2	1	0	0	0	24	24	6	107.473
33SA9F9TRXU8V4QZFHZKD9XS9V4EWL	A1CE2XPYCDRHVZ	0:11:54	eb	one_quant_q3	1	2	0.0548	0.01	-0.0448	24	24	6	59.836
33SA9F9TRXU8V4QZFHZKD9XS9V4EWL	A1CE2XPYCDRHVZ	0:11:54	eb	one_quant_q3	3	3	0.6144	0.52	-0.0943999999999999	24	24	6	102.526
33SA9F9TRXU8V4QZFHZKD9XS9V4EWL	A1CE2XPYCDRHVZ	0:11:54	eb	one_quant_q3	4	4	0.1206	0.1	-0.0206	24	24	6	70.996
33SA9F9TRXU8V4QZFHZKD9XS9V4EWL	A1CE2XPYCDRHVZ	0:11:54	eb	one_quant_q4	2	1	0.6416	0.02	-0.6216	24	24	6	107.473
33SA9F9TRXU8V4QZFHZKD9XS9V4EWL	A1CE2XPYCDRHVZ	0:11:54	eb	one_quant_q4	1	2	0.9128	0.02	-0.8928	24	24	6	59.836
33SA9F9TRXU8V4QZFHZKD9XS9V4EWL	A1CE2XPYCDRHVZ	0:11:54	eb	one_quant_q4	3	3	0.5172	0.45	-0.0672	24	24	6	102.526
33SA9F9TRXU8V4QZFHZKD9XS9V4EWL	A1CE2XPYCDRHVZ	0:11:54	eb	one_quant_q4	4	4	0.5	0.45	-0.05	24	24	6	70.996
33SA9F9TRXU8V4QZFHZKD9XS9V4EWL	A1CE2XPYCDRHVZ	0:11:54	eb	two_quant_q1	2	1	0.7604	0.2	-0.5604	24	24	6	49.317
33SA9F9TRXU8V4QZFHZKD9XS9V4EWL	A1CE2XPYCDRHVZ	0:11:54	eb	two_quant_q1	1	2	0.5892	0.1	-0.4892	24	24	6	25.97
33SA9F9TRXU8V4QZFHZKD9XS9V4EWL	A1CE2XPYCDRHVZ	0:11:54	eb	two_quant_q1	3	3	0.9584	0.95	-0.00840000000000007	24	24	6	46.582
33SA9F9TRXU8V4QZFHZKD9XS9V4EWL	A1CE2XPYCDRHVZ	0:11:54	eb	two_quant_q1	4	4	0.8562	0.1	-0.7562	24	24	6	21.761
33SA9F9TRXU8V4QZFHZKD9XS9V4EWL	A1CE2XPYCDRHVZ	0:11:54	eb	three_quant_q1	1	1	0.66	0.4	-0.26	24	24	6	NA
3Z2R0DQ0JHEMJOSS1XADP2H34HLE20	A1COQN0KWD4WDH	651	violin	one_quant_q1	3	1	126	118	-8	14	14	6	145.566
3Z2R0DQ0JHEMJOSS1XADP2H34HLE20	A1COQN0KWD4WDH	651	violin	one_quant_q1	4	2	364	362	-2	14	14	6	69.456
3Z2R0DQ0JHEMJOSS1XADP2H34HLE20	A1COQN0KWD4WDH	651	violin	one_quant_q1	2	3	503	495	-8	14	14	6	86.806
3Z2R0DQ0JHEMJOSS1XADP2H34HLE20	A1COQN0KWD4WDH	651	violin	one_quant_q1	1	4	667	665	-2	14	14	6	52.264
3Z2R0DQ0JHEMJOSS1XADP2H34HLE20	A1COQN0KWD4WDH	651	violin	one_quant_q2	3	1	131	130	-1	14	14	6	145.566
3Z2R0DQ0JHEMJOSS1XADP2H34HLE20	A1COQN0KWD4WDH	651	violin	one_quant_q2	4	2	344	340	-4	14	14	6	69.456
3Z2R0DQ0JHEMJOSS1XADP2H34HLE20	A1COQN0KWD4WDH	651	violin	one_quant_q2	2	3	523	525	2	14	14	6	86.806
3Z2R0DQ0JHEMJOSS1XADP2H34HLE20	A1COQN0KWD4WDH	651	violin	one_quant_q2	1	4	672	678	6	14	14	6	52.264
3Z2R0DQ0JHEMJOSS1XADP2H34HLE20	A1COQN0KWD4WDH	651	violin	one_quant_q3	3	1	0.6108	0.6	-0.0108	14	14	6	145.566
3Z2R0DQ0JHEMJOSS1XADP2H34HLE20	A1COQN0KWD4WDH	651	violin	one_quant_q3	4	2	0.1248	0.2	0.0752	14	14	6	69.456
3Z2R0DQ0JHEMJOSS1XADP2H34HLE20	A1COQN0KWD4WDH	651	violin	one_quant_q3	2	3	1	1	0	14	14	6	86.806
3Z2R0DQ0JHEMJOSS1XADP2H34HLE20	A1COQN0KWD4WDH	651	violin	one_quant_q3	1	4	0.9498	0.99	0.0402	14	14	6	52.264
3Z2R0DQ0JHEMJOSS1XADP2H34HLE20	A1COQN0KWD4WDH	651	violin	one_quant_q4	3	1	0.4752	0.5	0.0248	14	14	6	145.566
3Z2R0DQ0JHEMJOSS1XADP2H34HLE20	A1COQN0KWD4WDH	651	violin	one_quant_q4	4	2	0.5306	0.5	-0.0306	14	14	6	69.456
3Z2R0DQ0JHEMJOSS1XADP2H34HLE20	A1COQN0KWD4WDH	651	violin	one_quant_q4	2	3	0.8474	0.8	-0.0474	14	14	6	86.806
3Z2R0DQ0JHEMJOSS1XADP2H34HLE20	A1COQN0KWD4WDH	651	violin	one_quant_q4	1	4	0.739	0.85	0.111	14	14	6	52.264
3Z2R0DQ0JHEMJOSS1XADP2H34HLE20	A1COQN0KWD4WDH	651	violin	two_quant_q1	3	1	0.9608	0.6	-0.3608	14	14	6	80.896
3Z2R0DQ0JHEMJOSS1XADP2H34HLE20	A1COQN0KWD4WDH	651	violin	two_quant_q1	4	2	0.853	0.1	-0.753	14	14	6	23.589
3Z2R0DQ0JHEMJOSS1XADP2H34HLE20	A1COQN0KWD4WDH	651	violin	two_quant_q1	2	3	0.7574	0.3	-0.4574	14	14	6	12.7
3Z2R0DQ0JHEMJOSS1XADP2H34HLE20	A1COQN0KWD4WDH	651	violin	two_quant_q1	1	4	0.595	0.15	-0.445	14	14	6	14.392
3Z2R0DQ0JHEMJOSS1XADP2H34HLE20	A1COQN0KWD4WDH	651	violin	three_quant_q1	1	1	0.66	0.05	-0.61	14	14	6	NA
33FOTY3KEML0X5QIM244UV7VRZX1CG	A1CSDIX05PK9V	341	chops	one_quant_q1	4	1	503	500	-3	61	13	3	70.577
33FOTY3KEML0X5QIM244UV7VRZX1CG	A1CSDIX05PK9V	341	chops	one_quant_q1	3	2	677	678	1	61	13	3	41.799
33FOTY3KEML0X5QIM244UV7VRZX1CG	A1CSDIX05PK9V	341	chops	one_quant_q1	2	3	111	115	4	61	13	3	29.654
33FOTY3KEML0X5QIM244UV7VRZX1CG	A1CSDIX05PK9V	341	chops	one_quant_q1	1	4	339	340	1	61	13	3	31.336
33FOTY3KEML0X5QIM244UV7VRZX1CG	A1CSDIX05PK9V	341	chops	one_quant_q2	4	1	523	525	2	61	13	3	70.577
33FOTY3KEML0X5QIM244UV7VRZX1CG	A1CSDIX05PK9V	341	chops	one_quant_q2	3	2	672	670	-2	61	13	3	41.799
33FOTY3KEML0X5QIM244UV7VRZX1CG	A1CSDIX05PK9V	341	chops	one_quant_q2	2	3	131	130	-1	61	13	3	29.654
33FOTY3KEML0X5QIM244UV7VRZX1CG	A1CSDIX05PK9V	341	chops	one_quant_q2	1	4	344	345	1	61	13	3	31.336
33FOTY3KEML0X5QIM244UV7VRZX1CG	A1CSDIX05PK9V	341	chops	one_quant_q3	4	1	0.8806	0.06	-0.8206	61	13	3	70.577
33FOTY3KEML0X5QIM244UV7VRZX1CG	A1CSDIX05PK9V	341	chops	one_quant_q3	3	2	0.3726	0.4	0.0274	61	13	3	41.799
33FOTY3KEML0X5QIM244UV7VRZX1CG	A1CSDIX05PK9V	341	chops	one_quant_q3	2	3	1	1	0	61	13	3	29.654
33FOTY3KEML0X5QIM244UV7VRZX1CG	A1CSDIX05PK9V	341	chops	one_quant_q3	1	4	0.9508	0.95	-0.000800000000000023	61	13	3	31.336
33FOTY3KEML0X5QIM244UV7VRZX1CG	A1CSDIX05PK9V	341	chops	one_quant_q4	4	1	0.5304	0.7	0.1696	61	13	3	70.577
33FOTY3KEML0X5QIM244UV7VRZX1CG	A1CSDIX05PK9V	341	chops	one_quant_q4	3	2	0.4828	0.75	0.2672	61	13	3	41.799
33FOTY3KEML0X5QIM244UV7VRZX1CG	A1CSDIX05PK9V	341	chops	one_quant_q4	2	3	0.626	0.8	0.174	61	13	3	29.654
33FOTY3KEML0X5QIM244UV7VRZX1CG	A1CSDIX05PK9V	341	chops	one_quant_q4	1	4	0.9078	0.85	-0.0578000000000001	61	13	3	31.336
33FOTY3KEML0X5QIM244UV7VRZX1CG	A1CSDIX05PK9V	341	chops	two_quant_q1	4	1	0.8544	0.75	-0.1044	61	13	3	18.712
33FOTY3KEML0X5QIM244UV7VRZX1CG	A1CSDIX05PK9V	341	chops	two_quant_q1	3	2	0.9606	1	0.0394	61	13	3	27.316
33FOTY3KEML0X5QIM244UV7VRZX1CG	A1CSDIX05PK9V	341	chops	two_quant_q1	2	3	0.7528	0.8	0.0472	61	13	3	23.9
33FOTY3KEML0X5QIM244UV7VRZX1CG	A1CSDIX05PK9V	341	chops	two_quant_q1	1	4	0.5936	0.5	-0.0936	61	13	3	18.309
33FOTY3KEML0X5QIM244UV7VRZX1CG	A1CSDIX05PK9V	341	chops	three_quant_q1	1	1	0.66	0.75	0.09	61	13	3	NA
3SB4CE2TJVVKURED9HTKJ9L8WBOAXC	A1CY44CGMVAHKT	417	violin	one_quant_q1	1	1	349	345	-4	26	2	6	88.12
3SB4CE2TJVVKURED9HTKJ9L8WBOAXC	A1CY44CGMVAHKT	417	violin	one_quant_q1	2	2	111	100	-11	26	2	6	71.226
3SB4CE2TJVVKURED9HTKJ9L8WBOAXC	A1CY44CGMVAHKT	417	violin	one_quant_q1	4	3	652	650	-2	26	2	6	64.662
3SB4CE2TJVVKURED9HTKJ9L8WBOAXC	A1CY44CGMVAHKT	417	violin	one_quant_q1	3	4	528	520	-8	26	2	6	59.25
3SB4CE2TJVVKURED9HTKJ9L8WBOAXC	A1CY44CGMVAHKT	417	violin	one_quant_q2	1	1	344	350	6	26	2	6	88.12
3SB4CE2TJVVKURED9HTKJ9L8WBOAXC	A1CY44CGMVAHKT	417	violin	one_quant_q2	2	2	131	130	-1	26	2	6	71.226
3SB4CE2TJVVKURED9HTKJ9L8WBOAXC	A1CY44CGMVAHKT	417	violin	one_quant_q2	4	3	672	670	-2	26	2	6	64.662
3SB4CE2TJVVKURED9HTKJ9L8WBOAXC	A1CY44CGMVAHKT	417	violin	one_quant_q2	3	4	523	520	-3	26	2	6	59.25
3SB4CE2TJVVKURED9HTKJ9L8WBOAXC	A1CY44CGMVAHKT	417	violin	one_quant_q3	1	1	0.0496	0.55	0.5004	26	2	6	88.12
3SB4CE2TJVVKURED9HTKJ9L8WBOAXC	A1CY44CGMVAHKT	417	violin	one_quant_q3	2	2	1	1	0	26	2	6	71.226
3SB4CE2TJVVKURED9HTKJ9L8WBOAXC	A1CY44CGMVAHKT	417	violin	one_quant_q3	4	3	0.885	0.8	-0.085	26	2	6	64.662
3SB4CE2TJVVKURED9HTKJ9L8WBOAXC	A1CY44CGMVAHKT	417	violin	one_quant_q3	3	4	0.3924	0.5	0.1076	26	2	6	59.25
3SB4CE2TJVVKURED9HTKJ9L8WBOAXC	A1CY44CGMVAHKT	417	violin	one_quant_q4	1	1	0.906	0.9	-0.00600000000000001	26	2	6	88.12
3SB4CE2TJVVKURED9HTKJ9L8WBOAXC	A1CY44CGMVAHKT	417	violin	one_quant_q4	2	2	0.6368	0.85	0.2132	26	2	6	71.226
3SB4CE2TJVVKURED9HTKJ9L8WBOAXC	A1CY44CGMVAHKT	417	violin	one_quant_q4	4	3	0.4988	0.45	-0.0488	26	2	6	64.662
3SB4CE2TJVVKURED9HTKJ9L8WBOAXC	A1CY44CGMVAHKT	417	violin	one_quant_q4	3	4	0.5168	0.4	-0.1168	26	2	6	59.25
3SB4CE2TJVVKURED9HTKJ9L8WBOAXC	A1CY44CGMVAHKT	417	violin	two_quant_q1	1	1	0.5952	0.6	0.00480000000000003	26	2	6	39.221
3SB4CE2TJVVKURED9HTKJ9L8WBOAXC	A1CY44CGMVAHKT	417	violin	two_quant_q1	2	2	0.7638	0.65	-0.1138	26	2	6	9.196
3SB4CE2TJVVKURED9HTKJ9L8WBOAXC	A1CY44CGMVAHKT	417	violin	two_quant_q1	4	3	0.8526	0.6	-0.2526	26	2	6	11.737
3SB4CE2TJVVKURED9HTKJ9L8WBOAXC	A1CY44CGMVAHKT	417	violin	two_quant_q1	3	4	0.9624	0.75	-0.2124	26	2	6	15.708
3SB4CE2TJVVKURED9HTKJ9L8WBOAXC	A1CY44CGMVAHKT	417	violin	three_quant_q1	1	1	0.66	0.45	-0.21	26	2	6	NA
3WAKVUDHUWGAULMKX96DPBKE1L3U7F	A1D6SWOZWZAWRX	528	violin	one_quant_q1	4	1	652	648	-4	77	5	6	140.495
3WAKVUDHUWGAULMKX96DPBKE1L3U7F	A1D6SWOZWZAWRX	528	violin	one_quant_q1	1	2	528	518	-10	77	5	6	62.424
3WAKVUDHUWGAULMKX96DPBKE1L3U7F	A1D6SWOZWZAWRX	528	violin	one_quant_q1	3	3	339	330	-9	77	5	6	45.429
3WAKVUDHUWGAULMKX96DPBKE1L3U7F	A1D6SWOZWZAWRX	528	violin	one_quant_q1	2	4	111	95	-16	77	5	6	68.798
3WAKVUDHUWGAULMKX96DPBKE1L3U7F	A1D6SWOZWZAWRX	528	violin	one_quant_q2	4	1	672	660	-12	77	5	6	140.495
3WAKVUDHUWGAULMKX96DPBKE1L3U7F	A1D6SWOZWZAWRX	528	violin	one_quant_q2	1	2	523	522	-1	77	5	6	62.424
3WAKVUDHUWGAULMKX96DPBKE1L3U7F	A1D6SWOZWZAWRX	528	violin	one_quant_q2	3	3	344	342	-2	77	5	6	45.429
3WAKVUDHUWGAULMKX96DPBKE1L3U7F	A1D6SWOZWZAWRX	528	violin	one_quant_q2	2	4	131	135	4	77	5	6	68.798
3WAKVUDHUWGAULMKX96DPBKE1L3U7F	A1D6SWOZWZAWRX	528	violin	one_quant_q3	4	1	0.875	0.9	0.025	77	5	6	140.495
3WAKVUDHUWGAULMKX96DPBKE1L3U7F	A1D6SWOZWZAWRX	528	violin	one_quant_q3	1	2	0.0522	0.98	0.9278	77	5	6	62.424
3WAKVUDHUWGAULMKX96DPBKE1L3U7F	A1D6SWOZWZAWRX	528	violin	one_quant_q3	3	3	0.6172	0.65	0.0328000000000001	77	5	6	45.429
3WAKVUDHUWGAULMKX96DPBKE1L3U7F	A1D6SWOZWZAWRX	528	violin	one_quant_q3	2	4	1	1	0	77	5	6	68.798
3WAKVUDHUWGAULMKX96DPBKE1L3U7F	A1D6SWOZWZAWRX	528	violin	one_quant_q4	4	1	0.4878	0.4	-0.0878	77	5	6	140.495
3WAKVUDHUWGAULMKX96DPBKE1L3U7F	A1D6SWOZWZAWRX	528	violin	one_quant_q4	1	2	0.8424	0.85	0.00759999999999994	77	5	6	62.424
3WAKVUDHUWGAULMKX96DPBKE1L3U7F	A1D6SWOZWZAWRX	528	violin	one_quant_q4	3	3	0.5294	0.6	0.0706	77	5	6	45.429
3WAKVUDHUWGAULMKX96DPBKE1L3U7F	A1D6SWOZWZAWRX	528	violin	one_quant_q4	2	4	0.6342	0.85	0.2158	77	5	6	68.798
3WAKVUDHUWGAULMKX96DPBKE1L3U7F	A1D6SWOZWZAWRX	528	violin	two_quant_q1	4	1	0.8594	0.25	-0.6094	77	5	6	50.848
3WAKVUDHUWGAULMKX96DPBKE1L3U7F	A1D6SWOZWZAWRX	528	violin	two_quant_q1	1	2	0.593	0.05	-0.543	77	5	6	18.048
3WAKVUDHUWGAULMKX96DPBKE1L3U7F	A1D6SWOZWZAWRX	528	violin	two_quant_q1	3	3	0.9566	0.03	-0.9266	77	5	6	17.974
3WAKVUDHUWGAULMKX96DPBKE1L3U7F	A1D6SWOZWZAWRX	528	violin	two_quant_q1	2	4	0.7566	0.65	-0.1066	77	5	6	36.769
3WAKVUDHUWGAULMKX96DPBKE1L3U7F	A1D6SWOZWZAWRX	528	violin	three_quant_q1	1	1	0.66	0.35	-0.31	77	5	6	NA
3COPXFW7XBCLXVL8ZHWSJA21ZOAPKJ	A1DAD6EHH6YBQW	241	eb	one_quant_q1	3	1	339	340	1	33	9	6	52.367
3COPXFW7XBCLXVL8ZHWSJA21ZOAPKJ	A1DAD6EHH6YBQW	241	eb	one_quant_q1	1	2	126	125	-1	33	9	6	33.027
3COPXFW7XBCLXVL8ZHWSJA21ZOAPKJ	A1DAD6EHH6YBQW	241	eb	one_quant_q1	2	3	652	650	-2	33	9	6	17.35
3COPXFW7XBCLXVL8ZHWSJA21ZOAPKJ	A1DAD6EHH6YBQW	241	eb	one_quant_q1	4	4	543	550	7	33	9	6	19.352
3COPXFW7XBCLXVL8ZHWSJA21ZOAPKJ	A1DAD6EHH6YBQW	241	eb	one_quant_q2	3	1	344	360	16	33	9	6	52.367
3COPXFW7XBCLXVL8ZHWSJA21ZOAPKJ	A1DAD6EHH6YBQW	241	eb	one_quant_q2	1	2	131	130	-1	33	9	6	33.027
3COPXFW7XBCLXVL8ZHWSJA21ZOAPKJ	A1DAD6EHH6YBQW	241	eb	one_quant_q2	2	3	672	670	-2	33	9	6	17.35
3COPXFW7XBCLXVL8ZHWSJA21ZOAPKJ	A1DAD6EHH6YBQW	241	eb	one_quant_q2	4	4	523	520	-3	33	9	6	19.352
3COPXFW7XBCLXVL8ZHWSJA21ZOAPKJ	A1DAD6EHH6YBQW	241	eb	one_quant_q3	3	1	0.6098	0.5	-0.1098	33	9	6	52.367
3COPXFW7XBCLXVL8ZHWSJA21ZOAPKJ	A1DAD6EHH6YBQW	241	eb	one_quant_q3	1	2	0.9488	0.9	-0.0488	33	9	6	33.027
3COPXFW7XBCLXVL8ZHWSJA21ZOAPKJ	A1DAD6EHH6YBQW	241	eb	one_quant_q3	2	3	1	1	0	33	9	6	17.35
3COPXFW7XBCLXVL8ZHWSJA21ZOAPKJ	A1DAD6EHH6YBQW	241	eb	one_quant_q3	4	4	0.1166	0.2	0.0834	33	9	6	19.352
3COPXFW7XBCLXVL8ZHWSJA21ZOAPKJ	A1DAD6EHH6YBQW	241	eb	one_quant_q4	3	1	0.527	0.4	-0.127	33	9	6	52.367
3COPXFW7XBCLXVL8ZHWSJA21ZOAPKJ	A1DAD6EHH6YBQW	241	eb	one_quant_q4	1	2	0.6168	0.2	-0.4168	33	9	6	33.027
3COPXFW7XBCLXVL8ZHWSJA21ZOAPKJ	A1DAD6EHH6YBQW	241	eb	one_quant_q4	2	3	0.747	0.25	-0.497	33	9	6	17.35
3COPXFW7XBCLXVL8ZHWSJA21ZOAPKJ	A1DAD6EHH6YBQW	241	eb	one_quant_q4	4	4	0.5056	0.5	-0.00560000000000005	33	9	6	19.352
3COPXFW7XBCLXVL8ZHWSJA21ZOAPKJ	A1DAD6EHH6YBQW	241	eb	two_quant_q1	3	1	0.9642	0.5	-0.4642	33	9	6	8.425
3COPXFW7XBCLXVL8ZHWSJA21ZOAPKJ	A1DAD6EHH6YBQW	241	eb	two_quant_q1	1	2	0.6068	0.6	-0.00680000000000003	33	9	6	4.252
3COPXFW7XBCLXVL8ZHWSJA21ZOAPKJ	A1DAD6EHH6YBQW	241	eb	two_quant_q1	2	3	0.767	0.5	-0.267	33	9	6	3.465
3COPXFW7XBCLXVL8ZHWSJA21ZOAPKJ	A1DAD6EHH6YBQW	241	eb	two_quant_q1	4	4	0.85	0.5	-0.35	33	9	6	5.074
3COPXFW7XBCLXVL8ZHWSJA21ZOAPKJ	A1DAD6EHH6YBQW	241	eb	three_quant_q1	1	1	0.66	0.25	-0.41	33	9	6	NA
3STRJBFXOWRJPNEFGY5COK3YORWTKT	A1DJD0J0BTE1X8	344	eb	one_quant_q1	3	1	518	519	1	62	14	5	79.304
3STRJBFXOWRJPNEFGY5COK3YORWTKT	A1DJD0J0BTE1X8	344	eb	one_quant_q1	4	2	652	653	1	62	14	5	52.153
3STRJBFXOWRJPNEFGY5COK3YORWTKT	A1DJD0J0BTE1X8	344	eb	one_quant_q1	2	3	151	150	-1	62	14	5	37.805
3STRJBFXOWRJPNEFGY5COK3YORWTKT	A1DJD0J0BTE1X8	344	eb	one_quant_q1	1	4	339	339	0	62	14	5	56.349
3STRJBFXOWRJPNEFGY5COK3YORWTKT	A1DJD0J0BTE1X8	344	eb	one_quant_q2	3	1	523	521	-2	62	14	5	79.304
3STRJBFXOWRJPNEFGY5COK3YORWTKT	A1DJD0J0BTE1X8	344	eb	one_quant_q2	4	2	672	670	-2	62	14	5	52.153
3STRJBFXOWRJPNEFGY5COK3YORWTKT	A1DJD0J0BTE1X8	344	eb	one_quant_q2	2	3	131	130	-1	62	14	5	37.805
3STRJBFXOWRJPNEFGY5COK3YORWTKT	A1DJD0J0BTE1X8	344	eb	one_quant_q2	1	4	344	343	-1	62	14	5	56.349
3STRJBFXOWRJPNEFGY5COK3YORWTKT	A1DJD0J0BTE1X8	344	eb	one_quant_q3	3	1	0.6086	0.55	-0.0586	62	14	5	79.304
3STRJBFXOWRJPNEFGY5COK3YORWTKT	A1DJD0J0BTE1X8	344	eb	one_quant_q3	4	2	0.8864	0.8	-0.0863999999999999	62	14	5	52.153
3STRJBFXOWRJPNEFGY5COK3YORWTKT	A1DJD0J0BTE1X8	344	eb	one_quant_q3	2	3	0	0	0	62	14	5	37.805
3STRJBFXOWRJPNEFGY5COK3YORWTKT	A1DJD0J0BTE1X8	344	eb	one_quant_q3	1	4	0.953	0.85	-0.103	62	14	5	56.349
3STRJBFXOWRJPNEFGY5COK3YORWTKT	A1DJD0J0BTE1X8	344	eb	one_quant_q4	3	1	0.5072	0.35	-0.1572	62	14	5	79.304
3STRJBFXOWRJPNEFGY5COK3YORWTKT	A1DJD0J0BTE1X8	344	eb	one_quant_q4	4	2	0.5058	0.5	-0.00580000000000003	62	14	5	52.153
3STRJBFXOWRJPNEFGY5COK3YORWTKT	A1DJD0J0BTE1X8	344	eb	one_quant_q4	2	3	0.6288	0.75	0.1212	62	14	5	37.805
3STRJBFXOWRJPNEFGY5COK3YORWTKT	A1DJD0J0BTE1X8	344	eb	one_quant_q4	1	4	0.9082	0.9	-0.00819999999999999	62	14	5	56.349
3STRJBFXOWRJPNEFGY5COK3YORWTKT	A1DJD0J0BTE1X8	344	eb	two_quant_q1	3	1	0.9608	0.65	-0.3108	62	14	5	24.665
3STRJBFXOWRJPNEFGY5COK3YORWTKT	A1DJD0J0BTE1X8	344	eb	two_quant_q1	4	2	0.853	0.08	-0.773	62	14	5	15.398
3STRJBFXOWRJPNEFGY5COK3YORWTKT	A1DJD0J0BTE1X8	344	eb	two_quant_q1	2	3	0.7574	0.25	-0.5074	62	14	5	18.395
3STRJBFXOWRJPNEFGY5COK3YORWTKT	A1DJD0J0BTE1X8	344	eb	two_quant_q1	1	4	0.595	0.13	-0.465	62	14	5	11.968
3STRJBFXOWRJPNEFGY5COK3YORWTKT	A1DJD0J0BTE1X8	344	eb	three_quant_q1	1	1	0.66	0.3	-0.36	62	14	5	NA
3BV8HQ2ZZW17BCUH8UKUJW8OZ7R6AG	A1E0GR2W1GJO0E	497	chops	one_quant_q1	2	1	543	542	-1	66	18	5	89.772
3BV8HQ2ZZW17BCUH8UKUJW8OZ7R6AG	A1E0GR2W1GJO0E	497	chops	one_quant_q1	3	2	667	665	-2	66	18	5	54.149
3BV8HQ2ZZW17BCUH8UKUJW8OZ7R6AG	A1E0GR2W1GJO0E	497	chops	one_quant_q1	4	3	111	116	5	66	18	5	59.595
3BV8HQ2ZZW17BCUH8UKUJW8OZ7R6AG	A1E0GR2W1GJO0E	497	chops	one_quant_q1	1	4	339	340	1	66	18	5	44.034
3BV8HQ2ZZW17BCUH8UKUJW8OZ7R6AG	A1E0GR2W1GJO0E	497	chops	one_quant_q2	2	1	523	528	5	66	18	5	89.772
3BV8HQ2ZZW17BCUH8UKUJW8OZ7R6AG	A1E0GR2W1GJO0E	497	chops	one_quant_q2	3	2	672	670	-2	66	18	5	54.149
3BV8HQ2ZZW17BCUH8UKUJW8OZ7R6AG	A1E0GR2W1GJO0E	497	chops	one_quant_q2	4	3	131	145	14	66	18	5	59.595
3BV8HQ2ZZW17BCUH8UKUJW8OZ7R6AG	A1E0GR2W1GJO0E	497	chops	one_quant_q2	1	4	344	345	1	66	18	5	44.034
3BV8HQ2ZZW17BCUH8UKUJW8OZ7R6AG	A1E0GR2W1GJO0E	497	chops	one_quant_q3	2	1	0	0	0	66	18	5	89.772
3BV8HQ2ZZW17BCUH8UKUJW8OZ7R6AG	A1E0GR2W1GJO0E	497	chops	one_quant_q3	3	2	0.6138	0.5	-0.1138	66	18	5	54.149
3BV8HQ2ZZW17BCUH8UKUJW8OZ7R6AG	A1E0GR2W1GJO0E	497	chops	one_quant_q3	4	3	0.8826	0.85	-0.0326000000000001	66	18	5	59.595
3BV8HQ2ZZW17BCUH8UKUJW8OZ7R6AG	A1E0GR2W1GJO0E	497	chops	one_quant_q3	1	4	0.9466	0.65	-0.2966	66	18	5	44.034
3BV8HQ2ZZW17BCUH8UKUJW8OZ7R6AG	A1E0GR2W1GJO0E	497	chops	one_quant_q4	2	1	0.835	0.06	-0.775	66	18	5	89.772
3BV8HQ2ZZW17BCUH8UKUJW8OZ7R6AG	A1E0GR2W1GJO0E	497	chops	one_quant_q4	3	2	0.4976	0.4	-0.0976	66	18	5	54.149
3BV8HQ2ZZW17BCUH8UKUJW8OZ7R6AG	A1E0GR2W1GJO0E	497	chops	one_quant_q4	4	3	0.4898	0.3	-0.1898	66	18	5	59.595
3BV8HQ2ZZW17BCUH8UKUJW8OZ7R6AG	A1E0GR2W1GJO0E	497	chops	one_quant_q4	1	4	0.9064	0.8	-0.1064	66	18	5	44.034
3BV8HQ2ZZW17BCUH8UKUJW8OZ7R6AG	A1E0GR2W1GJO0E	497	chops	two_quant_q1	2	1	0.7568	0.83	0.0731999999999999	66	18	5	55.703
3BV8HQ2ZZW17BCUH8UKUJW8OZ7R6AG	A1E0GR2W1GJO0E	497	chops	two_quant_q1	3	2	0.9552	1	0.0448	66	18	5	44.825
3BV8HQ2ZZW17BCUH8UKUJW8OZ7R6AG	A1E0GR2W1GJO0E	497	chops	two_quant_q1	4	3	0.843	0.94	0.097	66	18	5	32.409
3BV8HQ2ZZW17BCUH8UKUJW8OZ7R6AG	A1E0GR2W1GJO0E	497	chops	two_quant_q1	1	4	0.5984	0.78	0.1816	66	18	5	40.223
3BV8HQ2ZZW17BCUH8UKUJW8OZ7R6AG	A1E0GR2W1GJO0E	497	chops	three_quant_q1	1	1	0.66	0.78	0.12	66	18	5	NA
3TEM0PF1Q5XAV8BEQFVF0W637700D9	A1EB857G7CK9K9	300	chops	one_quant_q1	2	1	364	365	1	41	17	2	68.351
3TEM0PF1Q5XAV8BEQFVF0W637700D9	A1EB857G7CK9K9	300	chops	one_quant_q1	3	2	126	125	-1	41	17	2	29.734
3TEM0PF1Q5XAV8BEQFVF0W637700D9	A1EB857G7CK9K9	300	chops	one_quant_q1	1	3	677	680	3	41	17	2	30.136
3TEM0PF1Q5XAV8BEQFVF0W637700D9	A1EB857G7CK9K9	300	chops	one_quant_q1	4	4	543	545	2	41	17	2	41.009
3TEM0PF1Q5XAV8BEQFVF0W637700D9	A1EB857G7CK9K9	300	chops	one_quant_q2	2	1	344	345	1	41	17	2	68.351
3TEM0PF1Q5XAV8BEQFVF0W637700D9	A1EB857G7CK9K9	300	chops	one_quant_q2	3	2	131	140	9	41	17	2	29.734
3TEM0PF1Q5XAV8BEQFVF0W637700D9	A1EB857G7CK9K9	300	chops	one_quant_q2	1	3	672	670	-2	41	17	2	30.136
3TEM0PF1Q5XAV8BEQFVF0W637700D9	A1EB857G7CK9K9	300	chops	one_quant_q2	4	4	523	528	5	41	17	2	41.009
3TEM0PF1Q5XAV8BEQFVF0W637700D9	A1EB857G7CK9K9	300	chops	one_quant_q3	2	1	0	0.25	0.25	41	17	2	68.351
3TEM0PF1Q5XAV8BEQFVF0W637700D9	A1EB857G7CK9K9	300	chops	one_quant_q3	3	2	0.6114	0.6	-0.0114000000000001	41	17	2	29.734
3TEM0PF1Q5XAV8BEQFVF0W637700D9	A1EB857G7CK9K9	300	chops	one_quant_q3	1	3	0.05	0	-0.05	41	17	2	30.136
3TEM0PF1Q5XAV8BEQFVF0W637700D9	A1EB857G7CK9K9	300	chops	one_quant_q3	4	4	0.1236	0.15	0.0264	41	17	2	41.009
3TEM0PF1Q5XAV8BEQFVF0W637700D9	A1EB857G7CK9K9	300	chops	one_quant_q4	2	1	0.9112	0.89	-0.0212	41	17	2	68.351
3TEM0PF1Q5XAV8BEQFVF0W637700D9	A1EB857G7CK9K9	300	chops	one_quant_q4	3	2	0.4746	0.67	0.1954	41	17	2	29.734
3TEM0PF1Q5XAV8BEQFVF0W637700D9	A1EB857G7CK9K9	300	chops	one_quant_q4	1	3	0.7554	1	0.2446	41	17	2	30.136
3TEM0PF1Q5XAV8BEQFVF0W637700D9	A1EB857G7CK9K9	300	chops	one_quant_q4	4	4	0.516	0.45	-0.066	41	17	2	41.009
3TEM0PF1Q5XAV8BEQFVF0W637700D9	A1EB857G7CK9K9	300	chops	two_quant_q1	2	1	0.7534	0.45	-0.3034	41	17	2	28.952
3TEM0PF1Q5XAV8BEQFVF0W637700D9	A1EB857G7CK9K9	300	chops	two_quant_q1	3	2	0.9636	0.75	-0.2136	41	17	2	20.84
3TEM0PF1Q5XAV8BEQFVF0W637700D9	A1EB857G7CK9K9	300	chops	two_quant_q1	1	3	0.5968	0.55	-0.0468	41	17	2	11.649
3TEM0PF1Q5XAV8BEQFVF0W637700D9	A1EB857G7CK9K9	300	chops	two_quant_q1	4	4	0.8628	0.67	-0.1928	41	17	2	32.915
3TEM0PF1Q5XAV8BEQFVF0W637700D9	A1EB857G7CK9K9	300	chops	three_quant_q1	1	1	0.66	0.33	-0.33	41	17	2	NA
39O5D9O87TSW784X96INIOMSPJ83C7	A1ETJBNTO9ZWZ8	695	chops	one_quant_q1	1	1	518	518	0	49	1	5	148.848
39O5D9O87TSW784X96INIOMSPJ83C7	A1ETJBNTO9ZWZ8	695	chops	one_quant_q1	2	2	652	655	3	49	1	5	88.556
39O5D9O87TSW784X96INIOMSPJ83C7	A1ETJBNTO9ZWZ8	695	chops	one_quant_q1	3	3	126	128	2	49	1	5	94.917
39O5D9O87TSW784X96INIOMSPJ83C7	A1ETJBNTO9ZWZ8	695	chops	one_quant_q1	4	4	324	325	1	49	1	5	79.501
39O5D9O87TSW784X96INIOMSPJ83C7	A1ETJBNTO9ZWZ8	695	chops	one_quant_q2	1	1	523	527	4	49	1	5	148.848
39O5D9O87TSW784X96INIOMSPJ83C7	A1ETJBNTO9ZWZ8	695	chops	one_quant_q2	2	2	672	672	0	49	1	5	88.556
39O5D9O87TSW784X96INIOMSPJ83C7	A1ETJBNTO9ZWZ8	695	chops	one_quant_q2	3	3	131	115	-16	49	1	5	94.917
39O5D9O87TSW784X96INIOMSPJ83C7	A1ETJBNTO9ZWZ8	695	chops	one_quant_q2	4	4	344	340	-4	49	1	5	79.501
39O5D9O87TSW784X96INIOMSPJ83C7	A1ETJBNTO9ZWZ8	695	chops	one_quant_q3	1	1	0.9514	0.95	-0.00140000000000007	49	1	5	148.848
39O5D9O87TSW784X96INIOMSPJ83C7	A1ETJBNTO9ZWZ8	695	chops	one_quant_q3	2	2	1	1	0	49	1	5	88.556
39O5D9O87TSW784X96INIOMSPJ83C7	A1ETJBNTO9ZWZ8	695	chops	one_quant_q3	3	3	0.6098	0.5	-0.1098	49	1	5	94.917
39O5D9O87TSW784X96INIOMSPJ83C7	A1ETJBNTO9ZWZ8	695	chops	one_quant_q3	4	4	0.878	0.7	-0.178	49	1	5	79.501
39O5D9O87TSW784X96INIOMSPJ83C7	A1ETJBNTO9ZWZ8	695	chops	one_quant_q4	1	1	0.8426	0.95	0.1074	49	1	5	148.848
39O5D9O87TSW784X96INIOMSPJ83C7	A1ETJBNTO9ZWZ8	695	chops	one_quant_q4	2	2	0.7506	1	0.2494	49	1	5	88.556
39O5D9O87TSW784X96INIOMSPJ83C7	A1ETJBNTO9ZWZ8	695	chops	one_quant_q4	3	3	0.4836	0.5	0.0164	49	1	5	94.917
39O5D9O87TSW784X96INIOMSPJ83C7	A1ETJBNTO9ZWZ8	695	chops	one_quant_q4	4	4	0.5348	0.35	-0.1848	49	1	5	79.501
39O5D9O87TSW784X96INIOMSPJ83C7	A1ETJBNTO9ZWZ8	695	chops	two_quant_q1	1	1	0.598	0.75	0.152	49	1	5	45.344
39O5D9O87TSW784X96INIOMSPJ83C7	A1ETJBNTO9ZWZ8	695	chops	two_quant_q1	2	2	0.7668	0.8	0.0332	49	1	5	32.318
39O5D9O87TSW784X96INIOMSPJ83C7	A1ETJBNTO9ZWZ8	695	chops	two_quant_q1	3	3	0.9598	0.95	-0.00980000000000003	49	1	5	48.755
39O5D9O87TSW784X96INIOMSPJ83C7	A1ETJBNTO9ZWZ8	695	chops	two_quant_q1	4	4	0.8556	0.83	-0.0256000000000001	49	1	5	55.131
39O5D9O87TSW784X96INIOMSPJ83C7	A1ETJBNTO9ZWZ8	695	chops	three_quant_q1	1	1	0.66	0.7	0.0399999999999999	49	1	5	NA
35BLDD71I6XTRAHQLU81CHFWPLNVZV	A1FGN2JF4LCF9B	478	eb	one_quant_q1	2	1	111	110	-1	18	18	6	110.964
35BLDD71I6XTRAHQLU81CHFWPLNVZV	A1FGN2JF4LCF9B	478	eb	one_quant_q1	3	2	349	350	1	18	18	6	74.821
35BLDD71I6XTRAHQLU81CHFWPLNVZV	A1FGN2JF4LCF9B	478	eb	one_quant_q1	4	3	503	505	2	18	18	6	60.906
35BLDD71I6XTRAHQLU81CHFWPLNVZV	A1FGN2JF4LCF9B	478	eb	one_quant_q1	1	4	677	678	1	18	18	6	62.758
35BLDD71I6XTRAHQLU81CHFWPLNVZV	A1FGN2JF4LCF9B	478	eb	one_quant_q2	2	1	131	130	-1	18	18	6	110.964
35BLDD71I6XTRAHQLU81CHFWPLNVZV	A1FGN2JF4LCF9B	478	eb	one_quant_q2	3	2	344	345	1	18	18	6	74.821
35BLDD71I6XTRAHQLU81CHFWPLNVZV	A1FGN2JF4LCF9B	478	eb	one_quant_q2	4	3	523	522	-1	18	18	6	60.906
35BLDD71I6XTRAHQLU81CHFWPLNVZV	A1FGN2JF4LCF9B	478	eb	one_quant_q2	1	4	672	673	1	18	18	6	62.758
35BLDD71I6XTRAHQLU81CHFWPLNVZV	A1FGN2JF4LCF9B	478	eb	one_quant_q3	2	1	1	0.97	-0.03	18	18	6	110.964
35BLDD71I6XTRAHQLU81CHFWPLNVZV	A1FGN2JF4LCF9B	478	eb	one_quant_q3	3	2	0.3856	0.47	0.0844	18	18	6	74.821
35BLDD71I6XTRAHQLU81CHFWPLNVZV	A1FGN2JF4LCF9B	478	eb	one_quant_q3	4	3	0.8832	0.8	-0.0831999999999999	18	18	6	60.906
35BLDD71I6XTRAHQLU81CHFWPLNVZV	A1FGN2JF4LCF9B	478	eb	one_quant_q3	1	4	0.0492	0.02	-0.0292	18	18	6	62.758
35BLDD71I6XTRAHQLU81CHFWPLNVZV	A1FGN2JF4LCF9B	478	eb	one_quant_q4	2	1	0.634	0.97	0.336	18	18	6	110.964
35BLDD71I6XTRAHQLU81CHFWPLNVZV	A1FGN2JF4LCF9B	478	eb	one_quant_q4	3	2	0.5446	0.47	-0.0746	18	18	6	74.821
35BLDD71I6XTRAHQLU81CHFWPLNVZV	A1FGN2JF4LCF9B	478	eb	one_quant_q4	4	3	0.5136	0.4	-0.1136	18	18	6	60.906
35BLDD71I6XTRAHQLU81CHFWPLNVZV	A1FGN2JF4LCF9B	478	eb	one_quant_q4	1	4	0.7532	0.85	0.0968	18	18	6	62.758
35BLDD71I6XTRAHQLU81CHFWPLNVZV	A1FGN2JF4LCF9B	478	eb	two_quant_q1	2	1	0.7568	0.2	-0.5568	18	18	6	33.021
35BLDD71I6XTRAHQLU81CHFWPLNVZV	A1FGN2JF4LCF9B	478	eb	two_quant_q1	3	2	0.9552	0.15	-0.8052	18	18	6	22.944
35BLDD71I6XTRAHQLU81CHFWPLNVZV	A1FGN2JF4LCF9B	478	eb	two_quant_q1	4	3	0.843	0.08	-0.763	18	18	6	11.31
35BLDD71I6XTRAHQLU81CHFWPLNVZV	A1FGN2JF4LCF9B	478	eb	two_quant_q1	1	4	0.5984	0.1	-0.4984	18	18	6	16.214
35BLDD71I6XTRAHQLU81CHFWPLNVZV	A1FGN2JF4LCF9B	478	eb	three_quant_q1	1	1	0.66	0.1	-0.56	18	18	6	NA
3WZ36BJEV3GIWKALALSJPHK81XNTB9	A1FTGHYEU1T71Y	721	eb	one_quant_q1	2	1	364	368	4	46	22	7	203.782
3WZ36BJEV3GIWKALALSJPHK81XNTB9	A1FTGHYEU1T71Y	721	eb	one_quant_q1	4	2	151	154	3	46	22	7	97.496
3WZ36BJEV3GIWKALALSJPHK81XNTB9	A1FTGHYEU1T71Y	721	eb	one_quant_q1	1	3	677	678	1	46	22	7	147.94
3WZ36BJEV3GIWKALALSJPHK81XNTB9	A1FTGHYEU1T71Y	721	eb	one_quant_q1	3	4	528	529	1	46	22	7	59.925
3WZ36BJEV3GIWKALALSJPHK81XNTB9	A1FTGHYEU1T71Y	721	eb	one_quant_q2	2	1	344	344	0	46	22	7	203.782
3WZ36BJEV3GIWKALALSJPHK81XNTB9	A1FTGHYEU1T71Y	721	eb	one_quant_q2	4	2	131	132	1	46	22	7	97.496
3WZ36BJEV3GIWKALALSJPHK81XNTB9	A1FTGHYEU1T71Y	721	eb	one_quant_q2	1	3	672	672	0	46	22	7	147.94
3WZ36BJEV3GIWKALALSJPHK81XNTB9	A1FTGHYEU1T71Y	721	eb	one_quant_q2	3	4	523	523	0	46	22	7	59.925
3WZ36BJEV3GIWKALALSJPHK81XNTB9	A1FTGHYEU1T71Y	721	eb	one_quant_q3	2	1	0	0.05	0.05	46	22	7	203.782
3WZ36BJEV3GIWKALALSJPHK81XNTB9	A1FTGHYEU1T71Y	721	eb	one_quant_q3	4	2	0.1192	0.2	0.0808	46	22	7	97.496
3WZ36BJEV3GIWKALALSJPHK81XNTB9	A1FTGHYEU1T71Y	721	eb	one_quant_q3	1	3	0.0478	0	-0.0478	46	22	7	147.94
3WZ36BJEV3GIWKALALSJPHK81XNTB9	A1FTGHYEU1T71Y	721	eb	one_quant_q3	3	4	0.3798	0.45	0.0702	46	22	7	59.925
3WZ36BJEV3GIWKALALSJPHK81XNTB9	A1FTGHYEU1T71Y	721	eb	one_quant_q4	2	1	0.9098	0.95	0.0401999999999999	46	22	7	203.782
3WZ36BJEV3GIWKALALSJPHK81XNTB9	A1FTGHYEU1T71Y	721	eb	one_quant_q4	4	2	0.4898	0.5	0.0102	46	22	7	97.496
3WZ36BJEV3GIWKALALSJPHK81XNTB9	A1FTGHYEU1T71Y	721	eb	one_quant_q4	1	3	0.7372	0.98	0.2428	46	22	7	147.94
3WZ36BJEV3GIWKALALSJPHK81XNTB9	A1FTGHYEU1T71Y	721	eb	one_quant_q4	3	4	0.5202	0.45	-0.0702	46	22	7	59.925
3WZ36BJEV3GIWKALALSJPHK81XNTB9	A1FTGHYEU1T71Y	721	eb	two_quant_q1	2	1	0.7662	0.2	-0.5662	46	22	7	28.362
3WZ36BJEV3GIWKALALSJPHK81XNTB9	A1FTGHYEU1T71Y	721	eb	two_quant_q1	4	2	0.8424	0.1	-0.7424	46	22	7	10.285
3WZ36BJEV3GIWKALALSJPHK81XNTB9	A1FTGHYEU1T71Y	721	eb	two_quant_q1	1	3	0.5902	0.12	-0.4702	46	22	7	16.176
3WZ36BJEV3GIWKALALSJPHK81XNTB9	A1FTGHYEU1T71Y	721	eb	two_quant_q1	3	4	0.966	0.15	-0.816	46	22	7	24.615
3WZ36BJEV3GIWKALALSJPHK81XNTB9	A1FTGHYEU1T71Y	721	eb	three_quant_q1	1	1	0.66	0.25	-0.41	46	22	7	NA
338JKRMM26ZN81EY4DBYGNXE8L5HAQ	A1GKDK8XUQDDXF	623	chops	one_quant_q1	1	1	349	350	1	27	3	5	120.846
338JKRMM26ZN81EY4DBYGNXE8L5HAQ	A1GKDK8XUQDDXF	623	chops	one_quant_q1	4	2	111	110	-1	27	3	5	126.862
338JKRMM26ZN81EY4DBYGNXE8L5HAQ	A1GKDK8XUQDDXF	623	chops	one_quant_q1	2	3	652	650	-2	27	3	5	70.045
338JKRMM26ZN81EY4DBYGNXE8L5HAQ	A1GKDK8XUQDDXF	623	chops	one_quant_q1	3	4	518	520	2	27	3	5	81.937
338JKRMM26ZN81EY4DBYGNXE8L5HAQ	A1GKDK8XUQDDXF	623	chops	one_quant_q2	1	1	344	345	1	27	3	5	120.846
338JKRMM26ZN81EY4DBYGNXE8L5HAQ	A1GKDK8XUQDDXF	623	chops	one_quant_q2	4	2	131	135	4	27	3	5	126.862
338JKRMM26ZN81EY4DBYGNXE8L5HAQ	A1GKDK8XUQDDXF	623	chops	one_quant_q2	2	3	672	670	-2	27	3	5	70.045
338JKRMM26ZN81EY4DBYGNXE8L5HAQ	A1GKDK8XUQDDXF	623	chops	one_quant_q2	3	4	523	520	-3	27	3	5	81.937
338JKRMM26ZN81EY4DBYGNXE8L5HAQ	A1GKDK8XUQDDXF	623	chops	one_quant_q3	1	1	0.0464	0.35	0.3036	27	3	5	120.846
338JKRMM26ZN81EY4DBYGNXE8L5HAQ	A1GKDK8XUQDDXF	623	chops	one_quant_q3	4	2	0.8736	0.8	-0.0736	27	3	5	126.862
338JKRMM26ZN81EY4DBYGNXE8L5HAQ	A1GKDK8XUQDDXF	623	chops	one_quant_q3	2	3	1	1	0	27	3	5	70.045
338JKRMM26ZN81EY4DBYGNXE8L5HAQ	A1GKDK8XUQDDXF	623	chops	one_quant_q3	3	4	0.6178	0.5	-0.1178	27	3	5	81.937
338JKRMM26ZN81EY4DBYGNXE8L5HAQ	A1GKDK8XUQDDXF	623	chops	one_quant_q4	1	1	0.9146	0.9	-0.0145999999999999	27	3	5	120.846
338JKRMM26ZN81EY4DBYGNXE8L5HAQ	A1GKDK8XUQDDXF	623	chops	one_quant_q4	4	2	0.473	0.6	0.127	27	3	5	126.862
338JKRMM26ZN81EY4DBYGNXE8L5HAQ	A1GKDK8XUQDDXF	623	chops	one_quant_q4	2	3	0.7488	0.5	-0.2488	27	3	5	70.045
338JKRMM26ZN81EY4DBYGNXE8L5HAQ	A1GKDK8XUQDDXF	623	chops	one_quant_q4	3	4	0.5188	0.5	-0.0188	27	3	5	81.937
338JKRMM26ZN81EY4DBYGNXE8L5HAQ	A1GKDK8XUQDDXF	623	chops	two_quant_q1	1	1	0.603	0.5	-0.103	27	3	5	42.108
338JKRMM26ZN81EY4DBYGNXE8L5HAQ	A1GKDK8XUQDDXF	623	chops	two_quant_q1	4	2	0.8556	0.9	0.0444	27	3	5	26.659
338JKRMM26ZN81EY4DBYGNXE8L5HAQ	A1GKDK8XUQDDXF	623	chops	two_quant_q1	2	3	0.7622	0.7	-0.0622	27	3	5	25.095
338JKRMM26ZN81EY4DBYGNXE8L5HAQ	A1GKDK8XUQDDXF	623	chops	two_quant_q1	3	4	0.9632	0.95	-0.0132	27	3	5	33.241
338JKRMM26ZN81EY4DBYGNXE8L5HAQ	A1GKDK8XUQDDXF	623	chops	three_quant_q1	1	1	0.66	0.7	0.0399999999999999	27	3	5	NA
358010RM5ET4MFHBKCKGFWZLHLPVXY	A1HFNOKU591WCY	253	chops	one_quant_q1	1	1	126	122	-4	2	2	2	70.639
358010RM5ET4MFHBKCKGFWZLHLPVXY	A1HFNOKU591WCY	253	chops	one_quant_q1	2	2	324	321	-3	2	2	2	28.634
358010RM5ET4MFHBKCKGFWZLHLPVXY	A1HFNOKU591WCY	253	chops	one_quant_q1	4	3	543	541	-2	2	2	2	29.53
358010RM5ET4MFHBKCKGFWZLHLPVXY	A1HFNOKU591WCY	253	chops	one_quant_q1	3	4	667	663	-4	2	2	2	32.065
358010RM5ET4MFHBKCKGFWZLHLPVXY	A1HFNOKU591WCY	253	chops	one_quant_q2	1	1	131	129	-2	2	2	2	70.639
358010RM5ET4MFHBKCKGFWZLHLPVXY	A1HFNOKU591WCY	253	chops	one_quant_q2	2	2	344	342	-2	2	2	2	28.634
358010RM5ET4MFHBKCKGFWZLHLPVXY	A1HFNOKU591WCY	253	chops	one_quant_q2	4	3	523	525	2	2	2	2	29.53
358010RM5ET4MFHBKCKGFWZLHLPVXY	A1HFNOKU591WCY	253	chops	one_quant_q2	3	4	672	668	-4	2	2	2	32.065
358010RM5ET4MFHBKCKGFWZLHLPVXY	A1HFNOKU591WCY	253	chops	one_quant_q3	1	1	0.9564	0.99	0.0336	2	2	2	70.639
358010RM5ET4MFHBKCKGFWZLHLPVXY	A1HFNOKU591WCY	253	chops	one_quant_q3	2	2	1	1	0	2	2	2	28.634
358010RM5ET4MFHBKCKGFWZLHLPVXY	A1HFNOKU591WCY	253	chops	one_quant_q3	4	3	0.1128	0.11	-0.0028	2	2	2	29.53
358010RM5ET4MFHBKCKGFWZLHLPVXY	A1HFNOKU591WCY	253	chops	one_quant_q3	3	4	0.6128	0.64	0.0272	2	2	2	32.065
358010RM5ET4MFHBKCKGFWZLHLPVXY	A1HFNOKU591WCY	253	chops	one_quant_q4	1	1	0.633	0.02	-0.613	2	2	2	70.639
358010RM5ET4MFHBKCKGFWZLHLPVXY	A1HFNOKU591WCY	253	chops	one_quant_q4	2	2	0.912	0.8	-0.112	2	2	2	28.634
358010RM5ET4MFHBKCKGFWZLHLPVXY	A1HFNOKU591WCY	253	chops	one_quant_q4	4	3	0.5098	0.32	-0.1898	2	2	2	29.53
358010RM5ET4MFHBKCKGFWZLHLPVXY	A1HFNOKU591WCY	253	chops	one_quant_q4	3	4	0.4942	0.25	-0.2442	2	2	2	32.065
358010RM5ET4MFHBKCKGFWZLHLPVXY	A1HFNOKU591WCY	253	chops	two_quant_q1	1	1	0.5952	0.62	0.0248	2	2	2	18.002
358010RM5ET4MFHBKCKGFWZLHLPVXY	A1HFNOKU591WCY	253	chops	two_quant_q1	2	2	0.7638	0.9	0.1362	2	2	2	13.834
358010RM5ET4MFHBKCKGFWZLHLPVXY	A1HFNOKU591WCY	253	chops	two_quant_q1	4	3	0.8526	0.82	-0.0326000000000001	2	2	2	10.364
358010RM5ET4MFHBKCKGFWZLHLPVXY	A1HFNOKU591WCY	253	chops	two_quant_q1	3	4	0.9624	0.95	-0.0124000000000001	2	2	2	12.946
358010RM5ET4MFHBKCKGFWZLHLPVXY	A1HFNOKU591WCY	253	chops	three_quant_q1	1	1	0.66	0.68	0.02	2	2	2	NA
333U7HK6I9FHXEC0CN5LI1LZ6HCDJ1	A1HGC1W5EWXUYS	235	chops	one_quant_q1	1	1	677	675	-2	80	8	3	55.031
333U7HK6I9FHXEC0CN5LI1LZ6HCDJ1	A1HGC1W5EWXUYS	235	chops	one_quant_q1	3	2	518	518	0	80	8	3	38.265
333U7HK6I9FHXEC0CN5LI1LZ6HCDJ1	A1HGC1W5EWXUYS	235	chops	one_quant_q1	2	3	364	362	-2	80	8	3	22.651
333U7HK6I9FHXEC0CN5LI1LZ6HCDJ1	A1HGC1W5EWXUYS	235	chops	one_quant_q1	4	4	111	110	-1	80	8	3	39.005
333U7HK6I9FHXEC0CN5LI1LZ6HCDJ1	A1HGC1W5EWXUYS	235	chops	one_quant_q2	1	1	672	670	-2	80	8	3	55.031
333U7HK6I9FHXEC0CN5LI1LZ6HCDJ1	A1HGC1W5EWXUYS	235	chops	one_quant_q2	3	2	523	530	7	80	8	3	38.265
333U7HK6I9FHXEC0CN5LI1LZ6HCDJ1	A1HGC1W5EWXUYS	235	chops	one_quant_q2	2	3	344	350	6	80	8	3	22.651
333U7HK6I9FHXEC0CN5LI1LZ6HCDJ1	A1HGC1W5EWXUYS	235	chops	one_quant_q2	4	4	131	130	-1	80	8	3	39.005
333U7HK6I9FHXEC0CN5LI1LZ6HCDJ1	A1HGC1W5EWXUYS	235	chops	one_quant_q3	1	1	0.049	0	-0.049	80	8	3	55.031
333U7HK6I9FHXEC0CN5LI1LZ6HCDJ1	A1HGC1W5EWXUYS	235	chops	one_quant_q3	3	2	0.619	0.3	-0.319	80	8	3	38.265
333U7HK6I9FHXEC0CN5LI1LZ6HCDJ1	A1HGC1W5EWXUYS	235	chops	one_quant_q3	2	3	0	0	0	80	8	3	22.651
333U7HK6I9FHXEC0CN5LI1LZ6HCDJ1	A1HGC1W5EWXUYS	235	chops	one_quant_q3	4	4	0.879	0.9	0.021	80	8	3	39.005
333U7HK6I9FHXEC0CN5LI1LZ6HCDJ1	A1HGC1W5EWXUYS	235	chops	one_quant_q4	1	1	0.744	1	0.256	80	8	3	55.031
333U7HK6I9FHXEC0CN5LI1LZ6HCDJ1	A1HGC1W5EWXUYS	235	chops	one_quant_q4	3	2	0.5244	0.3	-0.2244	80	8	3	38.265
333U7HK6I9FHXEC0CN5LI1LZ6HCDJ1	A1HGC1W5EWXUYS	235	chops	one_quant_q4	2	3	0.9122	1	0.0878	80	8	3	22.651
333U7HK6I9FHXEC0CN5LI1LZ6HCDJ1	A1HGC1W5EWXUYS	235	chops	one_quant_q4	4	4	0.4796	0.3	-0.1796	80	8	3	39.005
333U7HK6I9FHXEC0CN5LI1LZ6HCDJ1	A1HGC1W5EWXUYS	235	chops	two_quant_q1	1	1	0.5982	0.8	0.2018	80	8	3	7.008
333U7HK6I9FHXEC0CN5LI1LZ6HCDJ1	A1HGC1W5EWXUYS	235	chops	two_quant_q1	3	2	0.9616	1	0.0384	80	8	3	8.359
333U7HK6I9FHXEC0CN5LI1LZ6HCDJ1	A1HGC1W5EWXUYS	235	chops	two_quant_q1	2	3	0.7648	0.8	0.0352	80	8	3	6.526
333U7HK6I9FHXEC0CN5LI1LZ6HCDJ1	A1HGC1W5EWXUYS	235	chops	two_quant_q1	4	4	0.851	0.9	0.049	80	8	3	11.328
333U7HK6I9FHXEC0CN5LI1LZ6HCDJ1	A1HGC1W5EWXUYS	235	chops	three_quant_q1	1	1	0.66	0.8	0.14	80	8	3	NA
3DOCMVPBTNEM2GUYGFBG7DEAT4GNNS	A1HWTTN3JEUNZY	345	eb	one_quant_q1	3	1	667	665	-2	88	16	5	102.457
3DOCMVPBTNEM2GUYGFBG7DEAT4GNNS	A1HWTTN3JEUNZY	345	eb	one_quant_q1	2	2	543	545	2	88	16	5	50.837
3DOCMVPBTNEM2GUYGFBG7DEAT4GNNS	A1HWTTN3JEUNZY	345	eb	one_quant_q1	1	3	339	340	1	88	16	5	30.354
3DOCMVPBTNEM2GUYGFBG7DEAT4GNNS	A1HWTTN3JEUNZY	345	eb	one_quant_q1	4	4	151	155	4	88	16	5	31.445
3DOCMVPBTNEM2GUYGFBG7DEAT4GNNS	A1HWTTN3JEUNZY	345	eb	one_quant_q2	3	1	672	670	-2	88	16	5	102.457
3DOCMVPBTNEM2GUYGFBG7DEAT4GNNS	A1HWTTN3JEUNZY	345	eb	one_quant_q2	2	2	523	522	-1	88	16	5	50.837
3DOCMVPBTNEM2GUYGFBG7DEAT4GNNS	A1HWTTN3JEUNZY	345	eb	one_quant_q2	1	3	344	343	-1	88	16	5	30.354
3DOCMVPBTNEM2GUYGFBG7DEAT4GNNS	A1HWTTN3JEUNZY	345	eb	one_quant_q2	4	4	131	130	-1	88	16	5	31.445
3DOCMVPBTNEM2GUYGFBG7DEAT4GNNS	A1HWTTN3JEUNZY	345	eb	one_quant_q3	3	1	0.6244	0.5	-0.1244	88	16	5	102.457
3DOCMVPBTNEM2GUYGFBG7DEAT4GNNS	A1HWTTN3JEUNZY	345	eb	one_quant_q3	2	2	0	0	0	88	16	5	50.837
3DOCMVPBTNEM2GUYGFBG7DEAT4GNNS	A1HWTTN3JEUNZY	345	eb	one_quant_q3	1	3	0.9474	0.95	0.00259999999999994	88	16	5	30.354
3DOCMVPBTNEM2GUYGFBG7DEAT4GNNS	A1HWTTN3JEUNZY	345	eb	one_quant_q3	4	4	0.1174	0.2	0.0826	88	16	5	31.445
3DOCMVPBTNEM2GUYGFBG7DEAT4GNNS	A1HWTTN3JEUNZY	345	eb	one_quant_q4	3	1	0.5076	0.45	-0.0576	88	16	5	102.457
3DOCMVPBTNEM2GUYGFBG7DEAT4GNNS	A1HWTTN3JEUNZY	345	eb	one_quant_q4	2	2	0.8384	0.75	-0.0884	88	16	5	50.837
3DOCMVPBTNEM2GUYGFBG7DEAT4GNNS	A1HWTTN3JEUNZY	345	eb	one_quant_q4	1	3	0.9042	1	0.0958	88	16	5	30.354
3DOCMVPBTNEM2GUYGFBG7DEAT4GNNS	A1HWTTN3JEUNZY	345	eb	one_quant_q4	4	4	0.4764	0.55	0.0736000000000001	88	16	5	31.445
3DOCMVPBTNEM2GUYGFBG7DEAT4GNNS	A1HWTTN3JEUNZY	345	eb	two_quant_q1	3	1	0.9614	0.75	-0.2114	88	16	5	27.368
3DOCMVPBTNEM2GUYGFBG7DEAT4GNNS	A1HWTTN3JEUNZY	345	eb	two_quant_q1	2	2	0.761	0.2	-0.561	88	16	5	24.188
3DOCMVPBTNEM2GUYGFBG7DEAT4GNNS	A1HWTTN3JEUNZY	345	eb	two_quant_q1	1	3	0.5966	0.1	-0.4966	88	16	5	8.296
3DOCMVPBTNEM2GUYGFBG7DEAT4GNNS	A1HWTTN3JEUNZY	345	eb	two_quant_q1	4	4	0.8524	0.15	-0.7024	88	16	5	8.918
3DOCMVPBTNEM2GUYGFBG7DEAT4GNNS	A1HWTTN3JEUNZY	345	eb	three_quant_q1	1	1	0.66	0.25	-0.41	88	16	5	NA
3E4GGUZ1T8RP5OK2XJLGNXU8OEH2K8	A1I9ZBV75AVWUS	451	eb	one_quant_q1	4	1	151	154	3	21	21	5	49.234
3E4GGUZ1T8RP5OK2XJLGNXU8OEH2K8	A1I9ZBV75AVWUS	451	eb	one_quant_q1	2	2	324	323	-1	21	21	5	93.413
3E4GGUZ1T8RP5OK2XJLGNXU8OEH2K8	A1I9ZBV75AVWUS	451	eb	one_quant_q1	1	3	528	531	3	21	21	5	30.093
3E4GGUZ1T8RP5OK2XJLGNXU8OEH2K8	A1I9ZBV75AVWUS	451	eb	one_quant_q1	3	4	667	668	1	21	21	5	35.87
3E4GGUZ1T8RP5OK2XJLGNXU8OEH2K8	A1I9ZBV75AVWUS	451	eb	one_quant_q2	4	1	131	135	4	21	21	5	49.234
3E4GGUZ1T8RP5OK2XJLGNXU8OEH2K8	A1I9ZBV75AVWUS	451	eb	one_quant_q2	2	2	344	346	2	21	21	5	93.413
3E4GGUZ1T8RP5OK2XJLGNXU8OEH2K8	A1I9ZBV75AVWUS	451	eb	one_quant_q2	1	3	523	523	0	21	21	5	30.093
3E4GGUZ1T8RP5OK2XJLGNXU8OEH2K8	A1I9ZBV75AVWUS	451	eb	one_quant_q2	3	4	672	672	0	21	21	5	35.87
3E4GGUZ1T8RP5OK2XJLGNXU8OEH2K8	A1I9ZBV75AVWUS	451	eb	one_quant_q3	4	1	0.117	0.1	-0.017	21	21	5	49.234
3E4GGUZ1T8RP5OK2XJLGNXU8OEH2K8	A1I9ZBV75AVWUS	451	eb	one_quant_q3	2	2	1	1	0	21	21	5	93.413
3E4GGUZ1T8RP5OK2XJLGNXU8OEH2K8	A1I9ZBV75AVWUS	451	eb	one_quant_q3	1	3	0.0504	0.02	-0.0304	21	21	5	30.093
3E4GGUZ1T8RP5OK2XJLGNXU8OEH2K8	A1I9ZBV75AVWUS	451	eb	one_quant_q3	3	4	0.6044	0.5	-0.1044	21	21	5	35.87
3E4GGUZ1T8RP5OK2XJLGNXU8OEH2K8	A1I9ZBV75AVWUS	451	eb	one_quant_q4	4	1	0.4736	0.5	0.0264	21	21	5	49.234
3E4GGUZ1T8RP5OK2XJLGNXU8OEH2K8	A1I9ZBV75AVWUS	451	eb	one_quant_q4	2	2	0.9068	0.8	-0.1068	21	21	5	93.413
3E4GGUZ1T8RP5OK2XJLGNXU8OEH2K8	A1I9ZBV75AVWUS	451	eb	one_quant_q4	1	3	0.8464	0.72	-0.1264	21	21	5	30.093
3E4GGUZ1T8RP5OK2XJLGNXU8OEH2K8	A1I9ZBV75AVWUS	451	eb	one_quant_q4	3	4	0.4918	0.45	-0.0418	21	21	5	35.87
3E4GGUZ1T8RP5OK2XJLGNXU8OEH2K8	A1I9ZBV75AVWUS	451	eb	two_quant_q1	4	1	0.856	0.21	-0.646	21	21	5	14.874
3E4GGUZ1T8RP5OK2XJLGNXU8OEH2K8	A1I9ZBV75AVWUS	451	eb	two_quant_q1	2	2	0.763	0.32	-0.443	21	21	5	7.679
3E4GGUZ1T8RP5OK2XJLGNXU8OEH2K8	A1I9ZBV75AVWUS	451	eb	two_quant_q1	1	3	0.5936	0.13	-0.4636	21	21	5	8.759
3E4GGUZ1T8RP5OK2XJLGNXU8OEH2K8	A1I9ZBV75AVWUS	451	eb	two_quant_q1	3	4	0.9624	0.68	-0.2824	21	21	5	16.285
3E4GGUZ1T8RP5OK2XJLGNXU8OEH2K8	A1I9ZBV75AVWUS	451	eb	three_quant_q1	1	1	0.66	0.54	-0.12	21	21	5	NA
3E47SOBEYQWBXBMGU9PAMUOH817CII	A1IA4CST74I1Q8	369	chops	one_quant_q1	3	1	126	125	-1	10	10	5	100.989
3E47SOBEYQWBXBMGU9PAMUOH817CII	A1IA4CST74I1Q8	369	chops	one_quant_q1	1	2	349	350	1	10	10	5	51.865
3E47SOBEYQWBXBMGU9PAMUOH817CII	A1IA4CST74I1Q8	369	chops	one_quant_q1	4	3	503	505	2	10	10	5	45.337
3E47SOBEYQWBXBMGU9PAMUOH817CII	A1IA4CST74I1Q8	369	chops	one_quant_q1	2	4	692	690	-2	10	10	5	33.623
3E47SOBEYQWBXBMGU9PAMUOH817CII	A1IA4CST74I1Q8	369	chops	one_quant_q2	3	1	131	120	-11	10	10	5	100.989
3E47SOBEYQWBXBMGU9PAMUOH817CII	A1IA4CST74I1Q8	369	chops	one_quant_q2	1	2	344	340	-4	10	10	5	51.865
3E47SOBEYQWBXBMGU9PAMUOH817CII	A1IA4CST74I1Q8	369	chops	one_quant_q2	4	3	523	510	-13	10	10	5	45.337
3E47SOBEYQWBXBMGU9PAMUOH817CII	A1IA4CST74I1Q8	369	chops	one_quant_q2	2	4	672	670	-2	10	10	5	33.623
3E47SOBEYQWBXBMGU9PAMUOH817CII	A1IA4CST74I1Q8	369	chops	one_quant_q3	3	1	0.6266	0.6	-0.0266000000000001	10	10	5	100.989
3E47SOBEYQWBXBMGU9PAMUOH817CII	A1IA4CST74I1Q8	369	chops	one_quant_q3	1	2	0.0496	0.01	-0.0396	10	10	5	51.865
3E47SOBEYQWBXBMGU9PAMUOH817CII	A1IA4CST74I1Q8	369	chops	one_quant_q3	4	3	0.8808	0.9	0.0192	10	10	5	45.337
3E47SOBEYQWBXBMGU9PAMUOH817CII	A1IA4CST74I1Q8	369	chops	one_quant_q3	2	4	0	0	0	10	10	5	33.623
3E47SOBEYQWBXBMGU9PAMUOH817CII	A1IA4CST74I1Q8	369	chops	one_quant_q4	3	1	0.487	0.5	0.013	10	10	5	100.989
3E47SOBEYQWBXBMGU9PAMUOH817CII	A1IA4CST74I1Q8	369	chops	one_quant_q4	1	2	0.908	0.8	-0.108	10	10	5	51.865
3E47SOBEYQWBXBMGU9PAMUOH817CII	A1IA4CST74I1Q8	369	chops	one_quant_q4	4	3	0.512	0.6	0.088	10	10	5	45.337
3E47SOBEYQWBXBMGU9PAMUOH817CII	A1IA4CST74I1Q8	369	chops	one_quant_q4	2	4	0.754	0.95	0.196	10	10	5	33.623
3E47SOBEYQWBXBMGU9PAMUOH817CII	A1IA4CST74I1Q8	369	chops	two_quant_q1	3	1	0.9602	0.95	-0.0102000000000001	10	10	5	20.494
3E47SOBEYQWBXBMGU9PAMUOH817CII	A1IA4CST74I1Q8	369	chops	two_quant_q1	1	2	0.5886	0.5	-0.0886	10	10	5	31.632
3E47SOBEYQWBXBMGU9PAMUOH817CII	A1IA4CST74I1Q8	369	chops	two_quant_q1	4	3	0.8558	0.85	-0.00580000000000003	10	10	5	11.616
3E47SOBEYQWBXBMGU9PAMUOH817CII	A1IA4CST74I1Q8	369	chops	two_quant_q1	2	4	0.7626	0.75	-0.0125999999999999	10	10	5	20.283
3E47SOBEYQWBXBMGU9PAMUOH817CII	A1IA4CST74I1Q8	369	chops	three_quant_q1	1	1	0.66	0.65	-0.01	10	10	5	NA
34YB12FSQYOAA6SCHAJL4EGDN2JGMC	A1ICZRR7BO5HLU	487	eb	one_quant_q1	3	1	339	339	0	38	14	2	61.831
34YB12FSQYOAA6SCHAJL4EGDN2JGMC	A1ICZRR7BO5HLU	487	eb	one_quant_q1	4	2	151	150	-1	38	14	2	47.394
34YB12FSQYOAA6SCHAJL4EGDN2JGMC	A1ICZRR7BO5HLU	487	eb	one_quant_q1	2	3	692	690	-2	38	14	2	43.992
34YB12FSQYOAA6SCHAJL4EGDN2JGMC	A1ICZRR7BO5HLU	487	eb	one_quant_q1	1	4	518	519	1	38	14	2	31.578
34YB12FSQYOAA6SCHAJL4EGDN2JGMC	A1ICZRR7BO5HLU	487	eb	one_quant_q2	3	1	344	341	-3	38	14	2	61.831
34YB12FSQYOAA6SCHAJL4EGDN2JGMC	A1ICZRR7BO5HLU	487	eb	one_quant_q2	4	2	131	130	-1	38	14	2	47.394
34YB12FSQYOAA6SCHAJL4EGDN2JGMC	A1ICZRR7BO5HLU	487	eb	one_quant_q2	2	3	672	670	-2	38	14	2	43.992
34YB12FSQYOAA6SCHAJL4EGDN2JGMC	A1ICZRR7BO5HLU	487	eb	one_quant_q2	1	4	523	521	-2	38	14	2	31.578
34YB12FSQYOAA6SCHAJL4EGDN2JGMC	A1ICZRR7BO5HLU	487	eb	one_quant_q3	3	1	0.6126	0.5	-0.1126	38	14	2	61.831
34YB12FSQYOAA6SCHAJL4EGDN2JGMC	A1ICZRR7BO5HLU	487	eb	one_quant_q3	4	2	0.1174	0.2	0.0826	38	14	2	47.394
34YB12FSQYOAA6SCHAJL4EGDN2JGMC	A1ICZRR7BO5HLU	487	eb	one_quant_q3	2	3	0	0.02	0.02	38	14	2	43.992
34YB12FSQYOAA6SCHAJL4EGDN2JGMC	A1ICZRR7BO5HLU	487	eb	one_quant_q3	1	4	0.9518	0.8	-0.1518	38	14	2	31.578
34YB12FSQYOAA6SCHAJL4EGDN2JGMC	A1ICZRR7BO5HLU	487	eb	one_quant_q4	3	1	0.5278	0.1	-0.4278	38	14	2	61.831
34YB12FSQYOAA6SCHAJL4EGDN2JGMC	A1ICZRR7BO5HLU	487	eb	one_quant_q4	4	2	0.494	0.5	0.00600000000000001	38	14	2	47.394
34YB12FSQYOAA6SCHAJL4EGDN2JGMC	A1ICZRR7BO5HLU	487	eb	one_quant_q4	2	3	0.755	0.3	-0.455	38	14	2	43.992
34YB12FSQYOAA6SCHAJL4EGDN2JGMC	A1ICZRR7BO5HLU	487	eb	one_quant_q4	1	4	0.8466	0.05	-0.7966	38	14	2	31.578
34YB12FSQYOAA6SCHAJL4EGDN2JGMC	A1ICZRR7BO5HLU	487	eb	two_quant_q1	3	1	0.9608	0.5	-0.4608	38	14	2	16.525
34YB12FSQYOAA6SCHAJL4EGDN2JGMC	A1ICZRR7BO5HLU	487	eb	two_quant_q1	4	2	0.853	0.1	-0.753	38	14	2	13.108
34YB12FSQYOAA6SCHAJL4EGDN2JGMC	A1ICZRR7BO5HLU	487	eb	two_quant_q1	2	3	0.7574	0.25	-0.5074	38	14	2	9.825
34YB12FSQYOAA6SCHAJL4EGDN2JGMC	A1ICZRR7BO5HLU	487	eb	two_quant_q1	1	4	0.595	0.15	-0.445	38	14	2	8.688
34YB12FSQYOAA6SCHAJL4EGDN2JGMC	A1ICZRR7BO5HLU	487	eb	three_quant_q1	1	1	0.66	0.25	-0.41	38	14	2	NA
32N49TQG3GISQ29I92S2VOONG0GAV9	A1IFF4KV23FGHJ	616	chops	one_quant_q1	3	1	136	139	3	9	9	6	145.794
32N49TQG3GISQ29I92S2VOONG0GAV9	A1IFF4KV23FGHJ	616	chops	one_quant_q1	1	2	349	350	1	9	9	6	81.839
32N49TQG3GISQ29I92S2VOONG0GAV9	A1IFF4KV23FGHJ	616	chops	one_quant_q1	2	3	503	505	2	9	9	6	77.664
32N49TQG3GISQ29I92S2VOONG0GAV9	A1IFF4KV23FGHJ	616	chops	one_quant_q1	4	4	652	652	0	9	9	6	79.397
32N49TQG3GISQ29I92S2VOONG0GAV9	A1IFF4KV23FGHJ	616	chops	one_quant_q2	3	1	131	140	9	9	9	6	145.794
32N49TQG3GISQ29I92S2VOONG0GAV9	A1IFF4KV23FGHJ	616	chops	one_quant_q2	1	2	344	345	1	9	9	6	81.839
32N49TQG3GISQ29I92S2VOONG0GAV9	A1IFF4KV23FGHJ	616	chops	one_quant_q2	2	3	523	525	2	9	9	6	77.664
32N49TQG3GISQ29I92S2VOONG0GAV9	A1IFF4KV23FGHJ	616	chops	one_quant_q2	4	4	672	660	-12	9	9	6	79.397
32N49TQG3GISQ29I92S2VOONG0GAV9	A1IFF4KV23FGHJ	616	chops	one_quant_q3	3	1	0.3828	0.55	0.1672	9	9	6	145.794
32N49TQG3GISQ29I92S2VOONG0GAV9	A1IFF4KV23FGHJ	616	chops	one_quant_q3	1	2	0.0522	0.05	-0.0022	9	9	6	81.839
32N49TQG3GISQ29I92S2VOONG0GAV9	A1IFF4KV23FGHJ	616	chops	one_quant_q3	2	3	1	1	0	9	9	6	77.664
32N49TQG3GISQ29I92S2VOONG0GAV9	A1IFF4KV23FGHJ	616	chops	one_quant_q3	4	4	0.8814	0.8	-0.0813999999999999	9	9	6	79.397
32N49TQG3GISQ29I92S2VOONG0GAV9	A1IFF4KV23FGHJ	616	chops	one_quant_q4	3	1	0.4708	0.4	-0.0708	9	9	6	145.794
32N49TQG3GISQ29I92S2VOONG0GAV9	A1IFF4KV23FGHJ	616	chops	one_quant_q4	1	2	0.9144	0.85	-0.0644	9	9	6	81.839
32N49TQG3GISQ29I92S2VOONG0GAV9	A1IFF4KV23FGHJ	616	chops	one_quant_q4	2	3	0.831	0.75	-0.081	9	9	6	77.664
32N49TQG3GISQ29I92S2VOONG0GAV9	A1IFF4KV23FGHJ	616	chops	one_quant_q4	4	4	0.4938	0.7	0.2062	9	9	6	79.397
32N49TQG3GISQ29I92S2VOONG0GAV9	A1IFF4KV23FGHJ	616	chops	two_quant_q1	3	1	0.9642	0.98	0.0158	9	9	6	35.478
32N49TQG3GISQ29I92S2VOONG0GAV9	A1IFF4KV23FGHJ	616	chops	two_quant_q1	1	2	0.6068	0.5	-0.1068	9	9	6	22.557
32N49TQG3GISQ29I92S2VOONG0GAV9	A1IFF4KV23FGHJ	616	chops	two_quant_q1	2	3	0.767	0.85	0.083	9	9	6	31.881
32N49TQG3GISQ29I92S2VOONG0GAV9	A1IFF4KV23FGHJ	616	chops	two_quant_q1	4	4	0.85	0.9	0.05	9	9	6	50.194
32N49TQG3GISQ29I92S2VOONG0GAV9	A1IFF4KV23FGHJ	616	chops	three_quant_q1	1	1	0.66	0.8	0.14	9	9	6	NA
3DHE4R9OCWBK32OJ7S01P52FHX12G6	A1J98D0GPAKZN4	509	eb	one_quant_q1	4	1	111	110	-1	13	13	4	90.04
3DHE4R9OCWBK32OJ7S01P52FHX12G6	A1J98D0GPAKZN4	509	eb	one_quant_q1	3	2	339	340	1	13	13	4	32.814
3DHE4R9OCWBK32OJ7S01P52FHX12G6	A1J98D0GPAKZN4	509	eb	one_quant_q1	2	3	503	502	-1	13	13	4	27.051
3DHE4R9OCWBK32OJ7S01P52FHX12G6	A1J98D0GPAKZN4	509	eb	one_quant_q1	1	4	677	678	1	13	13	4	39.82
3DHE4R9OCWBK32OJ7S01P52FHX12G6	A1J98D0GPAKZN4	509	eb	one_quant_q2	4	1	131	130	-1	13	13	4	90.04
3DHE4R9OCWBK32OJ7S01P52FHX12G6	A1J98D0GPAKZN4	509	eb	one_quant_q2	3	2	344	343	-1	13	13	4	32.814
3DHE4R9OCWBK32OJ7S01P52FHX12G6	A1J98D0GPAKZN4	509	eb	one_quant_q2	2	3	523	522	-1	13	13	4	27.051
3DHE4R9OCWBK32OJ7S01P52FHX12G6	A1J98D0GPAKZN4	509	eb	one_quant_q2	1	4	672	671	-1	13	13	4	39.82
3DHE4R9OCWBK32OJ7S01P52FHX12G6	A1J98D0GPAKZN4	509	eb	one_quant_q3	4	1	0.8752	0.85	-0.0252	13	13	4	90.04
3DHE4R9OCWBK32OJ7S01P52FHX12G6	A1J98D0GPAKZN4	509	eb	one_quant_q3	3	2	0.6182	0.51	-0.1082	13	13	4	32.814
3DHE4R9OCWBK32OJ7S01P52FHX12G6	A1J98D0GPAKZN4	509	eb	one_quant_q3	2	3	1	1	0	13	13	4	27.051
3DHE4R9OCWBK32OJ7S01P52FHX12G6	A1J98D0GPAKZN4	509	eb	one_quant_q3	1	4	0.0458	0.02	-0.0258	13	13	4	39.82
3DHE4R9OCWBK32OJ7S01P52FHX12G6	A1J98D0GPAKZN4	509	eb	one_quant_q4	4	1	0.4792	0.59	0.1108	13	13	4	90.04
3DHE4R9OCWBK32OJ7S01P52FHX12G6	A1J98D0GPAKZN4	509	eb	one_quant_q4	3	2	0.533	0.5	-0.033	13	13	4	32.814
3DHE4R9OCWBK32OJ7S01P52FHX12G6	A1J98D0GPAKZN4	509	eb	one_quant_q4	2	3	0.8396	0.8	-0.0396	13	13	4	27.051
3DHE4R9OCWBK32OJ7S01P52FHX12G6	A1J98D0GPAKZN4	509	eb	one_quant_q4	1	4	0.7434	0.98	0.2366	13	13	4	39.82
3DHE4R9OCWBK32OJ7S01P52FHX12G6	A1J98D0GPAKZN4	509	eb	two_quant_q1	4	1	0.8544	0.6	-0.2544	13	13	4	10.837
3DHE4R9OCWBK32OJ7S01P52FHX12G6	A1J98D0GPAKZN4	509	eb	two_quant_q1	3	2	0.9606	0.7	-0.2606	13	13	4	8.084
3DHE4R9OCWBK32OJ7S01P52FHX12G6	A1J98D0GPAKZN4	509	eb	two_quant_q1	2	3	0.7528	0.6	-0.1528	13	13	4	8.051
3DHE4R9OCWBK32OJ7S01P52FHX12G6	A1J98D0GPAKZN4	509	eb	two_quant_q1	1	4	0.5936	0.55	-0.0436	13	13	4	10.666
3DHE4R9OCWBK32OJ7S01P52FHX12G6	A1J98D0GPAKZN4	509	eb	three_quant_q1	1	1	0.66	0.6	-0.0600000000000001	13	13	4	NA
3OXV7EAXLEQ7RRVWZF5KWOUITXX36F	A1K9PIQUNAFW51	481	violin	one_quant_q1	4	1	364	360	-4	45	21	3	147.608
3OXV7EAXLEQ7RRVWZF5KWOUITXX36F	A1K9PIQUNAFW51	481	violin	one_quant_q1	2	2	151	150	-1	45	21	3	56.579
3OXV7EAXLEQ7RRVWZF5KWOUITXX36F	A1K9PIQUNAFW51	481	violin	one_quant_q1	1	3	667	665	-2	45	21	3	61.499
3OXV7EAXLEQ7RRVWZF5KWOUITXX36F	A1K9PIQUNAFW51	481	violin	one_quant_q1	3	4	518	510	-8	45	21	3	59.226
3OXV7EAXLEQ7RRVWZF5KWOUITXX36F	A1K9PIQUNAFW51	481	violin	one_quant_q2	4	1	344	345	1	45	21	3	147.608
3OXV7EAXLEQ7RRVWZF5KWOUITXX36F	A1K9PIQUNAFW51	481	violin	one_quant_q2	2	2	131	135	4	45	21	3	56.579
3OXV7EAXLEQ7RRVWZF5KWOUITXX36F	A1K9PIQUNAFW51	481	violin	one_quant_q2	1	3	672	675	3	45	21	3	61.499
3OXV7EAXLEQ7RRVWZF5KWOUITXX36F	A1K9PIQUNAFW51	481	violin	one_quant_q2	3	4	523	520	-3	45	21	3	59.226
3OXV7EAXLEQ7RRVWZF5KWOUITXX36F	A1K9PIQUNAFW51	481	violin	one_quant_q3	4	1	0.1166	0.3	0.1834	45	21	3	147.608
3OXV7EAXLEQ7RRVWZF5KWOUITXX36F	A1K9PIQUNAFW51	481	violin	one_quant_q3	2	2	0	0	0	45	21	3	56.579
3OXV7EAXLEQ7RRVWZF5KWOUITXX36F	A1K9PIQUNAFW51	481	violin	one_quant_q3	1	3	0.9518	1	0.0482	45	21	3	61.499
3OXV7EAXLEQ7RRVWZF5KWOUITXX36F	A1K9PIQUNAFW51	481	violin	one_quant_q3	3	4	0.6176	0.6	-0.0176000000000001	45	21	3	59.226
3OXV7EAXLEQ7RRVWZF5KWOUITXX36F	A1K9PIQUNAFW51	481	violin	one_quant_q4	4	1	0.5436	0.5	-0.0436	45	21	3	147.608
3OXV7EAXLEQ7RRVWZF5KWOUITXX36F	A1K9PIQUNAFW51	481	violin	one_quant_q4	2	2	0.6358	0.9	0.2642	45	21	3	56.579
3OXV7EAXLEQ7RRVWZF5KWOUITXX36F	A1K9PIQUNAFW51	481	violin	one_quant_q4	1	3	0.7438	0.5	-0.2438	45	21	3	61.499
3OXV7EAXLEQ7RRVWZF5KWOUITXX36F	A1K9PIQUNAFW51	481	violin	one_quant_q4	3	4	0.5082	0.6	0.0918	45	21	3	59.226
3OXV7EAXLEQ7RRVWZF5KWOUITXX36F	A1K9PIQUNAFW51	481	violin	two_quant_q1	4	1	0.856	0.15	-0.706	45	21	3	32.532
3OXV7EAXLEQ7RRVWZF5KWOUITXX36F	A1K9PIQUNAFW51	481	violin	two_quant_q1	2	2	0.763	0.1	-0.663	45	21	3	17.835
3OXV7EAXLEQ7RRVWZF5KWOUITXX36F	A1K9PIQUNAFW51	481	violin	two_quant_q1	1	3	0.5936	0.02	-0.5736	45	21	3	9.255
3OXV7EAXLEQ7RRVWZF5KWOUITXX36F	A1K9PIQUNAFW51	481	violin	two_quant_q1	3	4	0.9624	0.05	-0.9124	45	21	3	16.372
3OXV7EAXLEQ7RRVWZF5KWOUITXX36F	A1K9PIQUNAFW51	481	violin	three_quant_q1	1	1	0.66	0.15	-0.51	45	21	3	NA
3TEM0PF1Q5XAV8BEQFVF0W63770D0M	A1KQWBK5WHCNYQ	458	violin	one_quant_q1	4	1	111	130	19	13	13	5	141.063
3TEM0PF1Q5XAV8BEQFVF0W63770D0M	A1KQWBK5WHCNYQ	458	violin	one_quant_q1	3	2	339	330	-9	13	13	5	40.846
3TEM0PF1Q5XAV8BEQFVF0W63770D0M	A1KQWBK5WHCNYQ	458	violin	one_quant_q1	2	3	503	490	-13	13	13	5	52.531
3TEM0PF1Q5XAV8BEQFVF0W63770D0M	A1KQWBK5WHCNYQ	458	violin	one_quant_q1	1	4	677	680	3	13	13	5	42.131
3TEM0PF1Q5XAV8BEQFVF0W63770D0M	A1KQWBK5WHCNYQ	458	violin	one_quant_q2	4	1	131	100	-31	13	13	5	141.063
3TEM0PF1Q5XAV8BEQFVF0W63770D0M	A1KQWBK5WHCNYQ	458	violin	one_quant_q2	3	2	344	340	-4	13	13	5	40.846
3TEM0PF1Q5XAV8BEQFVF0W63770D0M	A1KQWBK5WHCNYQ	458	violin	one_quant_q2	2	3	523	530	7	13	13	5	52.531
3TEM0PF1Q5XAV8BEQFVF0W63770D0M	A1KQWBK5WHCNYQ	458	violin	one_quant_q2	1	4	672	670	-2	13	13	5	42.131
3TEM0PF1Q5XAV8BEQFVF0W63770D0M	A1KQWBK5WHCNYQ	458	violin	one_quant_q3	4	1	0.8752	0.7	-0.1752	13	13	5	141.063
3TEM0PF1Q5XAV8BEQFVF0W63770D0M	A1KQWBK5WHCNYQ	458	violin	one_quant_q3	3	2	0.6182	0.6	-0.0182	13	13	5	40.846
3TEM0PF1Q5XAV8BEQFVF0W63770D0M	A1KQWBK5WHCNYQ	458	violin	one_quant_q3	2	3	1	1	0	13	13	5	52.531
3TEM0PF1Q5XAV8BEQFVF0W63770D0M	A1KQWBK5WHCNYQ	458	violin	one_quant_q3	1	4	0.0458	0.3	0.2542	13	13	5	42.131
3TEM0PF1Q5XAV8BEQFVF0W63770D0M	A1KQWBK5WHCNYQ	458	violin	one_quant_q4	4	1	0.4792	0.5	0.0208	13	13	5	141.063
3TEM0PF1Q5XAV8BEQFVF0W63770D0M	A1KQWBK5WHCNYQ	458	violin	one_quant_q4	3	2	0.533	0.3	-0.233	13	13	5	40.846
3TEM0PF1Q5XAV8BEQFVF0W63770D0M	A1KQWBK5WHCNYQ	458	violin	one_quant_q4	2	3	0.8396	1	0.1604	13	13	5	52.531
3TEM0PF1Q5XAV8BEQFVF0W63770D0M	A1KQWBK5WHCNYQ	458	violin	one_quant_q4	1	4	0.7434	0.25	-0.4934	13	13	5	42.131
3TEM0PF1Q5XAV8BEQFVF0W63770D0M	A1KQWBK5WHCNYQ	458	violin	two_quant_q1	4	1	0.8544	0	-0.8544	13	13	5	27.77
3TEM0PF1Q5XAV8BEQFVF0W63770D0M	A1KQWBK5WHCNYQ	458	violin	two_quant_q1	3	2	0.9606	0.15	-0.8106	13	13	5	10.969
3TEM0PF1Q5XAV8BEQFVF0W63770D0M	A1KQWBK5WHCNYQ	458	violin	two_quant_q1	2	3	0.7528	0.15	-0.6028	13	13	5	10.597
3TEM0PF1Q5XAV8BEQFVF0W63770D0M	A1KQWBK5WHCNYQ	458	violin	two_quant_q1	1	4	0.5936	0.5	-0.0936	13	13	5	13.405
3TEM0PF1Q5XAV8BEQFVF0W63770D0M	A1KQWBK5WHCNYQ	458	violin	three_quant_q1	1	1	0.66	0.5	-0.16	13	13	5	NA
3CN4LGXD5XOUS7O65C5VPK6H67N4Y2	A1L6PGLE7CIS12	658	eb	one_quant_q1	3	1	518	519	1	59	11	5	156.947
3CN4LGXD5XOUS7O65C5VPK6H67N4Y2	A1L6PGLE7CIS12	658	eb	one_quant_q1	4	2	652	650	-2	59	11	5	76.942
3CN4LGXD5XOUS7O65C5VPK6H67N4Y2	A1L6PGLE7CIS12	658	eb	one_quant_q1	1	3	126	128	2	59	11	5	74.773
3CN4LGXD5XOUS7O65C5VPK6H67N4Y2	A1L6PGLE7CIS12	658	eb	one_quant_q1	2	4	324	322	-2	59	11	5	82.987
3CN4LGXD5XOUS7O65C5VPK6H67N4Y2	A1L6PGLE7CIS12	658	eb	one_quant_q2	3	1	523	521	-2	59	11	5	156.947
3CN4LGXD5XOUS7O65C5VPK6H67N4Y2	A1L6PGLE7CIS12	658	eb	one_quant_q2	4	2	672	670	-2	59	11	5	76.942
3CN4LGXD5XOUS7O65C5VPK6H67N4Y2	A1L6PGLE7CIS12	658	eb	one_quant_q2	1	3	131	130	-1	59	11	5	74.773
3CN4LGXD5XOUS7O65C5VPK6H67N4Y2	A1L6PGLE7CIS12	658	eb	one_quant_q2	2	4	344	344	0	59	11	5	82.987
3CN4LGXD5XOUS7O65C5VPK6H67N4Y2	A1L6PGLE7CIS12	658	eb	one_quant_q3	3	1	0.61	0.5	-0.11	59	11	5	156.947
3CN4LGXD5XOUS7O65C5VPK6H67N4Y2	A1L6PGLE7CIS12	658	eb	one_quant_q3	4	2	0.8788	0.9	0.0212	59	11	5	76.942
3CN4LGXD5XOUS7O65C5VPK6H67N4Y2	A1L6PGLE7CIS12	658	eb	one_quant_q3	1	3	0.9534	0.9	-0.0534	59	11	5	74.773
3CN4LGXD5XOUS7O65C5VPK6H67N4Y2	A1L6PGLE7CIS12	658	eb	one_quant_q3	2	4	1	0.99	-0.01	59	11	5	82.987
3CN4LGXD5XOUS7O65C5VPK6H67N4Y2	A1L6PGLE7CIS12	658	eb	one_quant_q4	3	1	0.5046	0.7	0.1954	59	11	5	156.947
3CN4LGXD5XOUS7O65C5VPK6H67N4Y2	A1L6PGLE7CIS12	658	eb	one_quant_q4	4	2	0.497	0.7	0.203	59	11	5	76.942
3CN4LGXD5XOUS7O65C5VPK6H67N4Y2	A1L6PGLE7CIS12	658	eb	one_quant_q4	1	3	0.6344	0.7	0.0656	59	11	5	74.773
3CN4LGXD5XOUS7O65C5VPK6H67N4Y2	A1L6PGLE7CIS12	658	eb	one_quant_q4	2	4	0.9102	0.95	0.0397999999999999	59	11	5	82.987
3CN4LGXD5XOUS7O65C5VPK6H67N4Y2	A1L6PGLE7CIS12	658	eb	two_quant_q1	3	1	0.9602	0.5	-0.4602	59	11	5	69.031
3CN4LGXD5XOUS7O65C5VPK6H67N4Y2	A1L6PGLE7CIS12	658	eb	two_quant_q1	4	2	0.8544	0.1	-0.7544	59	11	5	18.594
3CN4LGXD5XOUS7O65C5VPK6H67N4Y2	A1L6PGLE7CIS12	658	eb	two_quant_q1	1	3	0.5954	0.05	-0.5454	59	11	5	19.448
3CN4LGXD5XOUS7O65C5VPK6H67N4Y2	A1L6PGLE7CIS12	658	eb	two_quant_q1	2	4	0.7564	0.25	-0.5064	59	11	5	26.162
3CN4LGXD5XOUS7O65C5VPK6H67N4Y2	A1L6PGLE7CIS12	658	eb	three_quant_q1	1	1	0.66	0.01	-0.65	59	11	5	NA
3QY7M81QH7MWRPH83V2BJOBGZU67KW	A1L9XASV7HRLBT	274	violin	one_quant_q1	3	1	518	510	-8	63	15	6	56.317
3QY7M81QH7MWRPH83V2BJOBGZU67KW	A1L9XASV7HRLBT	274	violin	one_quant_q1	2	2	692	695	3	63	15	6	31.439
3QY7M81QH7MWRPH83V2BJOBGZU67KW	A1L9XASV7HRLBT	274	violin	one_quant_q1	4	3	151	145	-6	63	15	6	40.897
3QY7M81QH7MWRPH83V2BJOBGZU67KW	A1L9XASV7HRLBT	274	violin	one_quant_q1	1	4	339	330	-9	63	15	6	30.338
3QY7M81QH7MWRPH83V2BJOBGZU67KW	A1L9XASV7HRLBT	274	violin	one_quant_q2	3	1	523	520	-3	63	15	6	56.317
3QY7M81QH7MWRPH83V2BJOBGZU67KW	A1L9XASV7HRLBT	274	violin	one_quant_q2	2	2	672	670	-2	63	15	6	31.439
3QY7M81QH7MWRPH83V2BJOBGZU67KW	A1L9XASV7HRLBT	274	violin	one_quant_q2	4	3	131	130	-1	63	15	6	40.897
3QY7M81QH7MWRPH83V2BJOBGZU67KW	A1L9XASV7HRLBT	274	violin	one_quant_q2	1	4	344	350	6	63	15	6	30.338
3QY7M81QH7MWRPH83V2BJOBGZU67KW	A1L9XASV7HRLBT	274	violin	one_quant_q3	3	1	0.6158	0.65	0.0342	63	15	6	56.317
3QY7M81QH7MWRPH83V2BJOBGZU67KW	A1L9XASV7HRLBT	274	violin	one_quant_q3	2	2	0	0	0	63	15	6	31.439
3QY7M81QH7MWRPH83V2BJOBGZU67KW	A1L9XASV7HRLBT	274	violin	one_quant_q3	4	3	0.1232	0.15	0.0268	63	15	6	40.897
3QY7M81QH7MWRPH83V2BJOBGZU67KW	A1L9XASV7HRLBT	274	violin	one_quant_q3	1	4	0.9512	0	-0.9512	63	15	6	30.338
3QY7M81QH7MWRPH83V2BJOBGZU67KW	A1L9XASV7HRLBT	274	violin	one_quant_q4	3	1	0.5116	0.3	-0.2116	63	15	6	56.317
3QY7M81QH7MWRPH83V2BJOBGZU67KW	A1L9XASV7HRLBT	274	violin	one_quant_q4	2	2	0.752	0.75	-0.002	63	15	6	31.439
3QY7M81QH7MWRPH83V2BJOBGZU67KW	A1L9XASV7HRLBT	274	violin	one_quant_q4	4	3	0.4714	0.7	0.2286	63	15	6	40.897
3QY7M81QH7MWRPH83V2BJOBGZU67KW	A1L9XASV7HRLBT	274	violin	one_quant_q4	1	4	0.9092	0.95	0.0407999999999999	63	15	6	30.338
3QY7M81QH7MWRPH83V2BJOBGZU67KW	A1L9XASV7HRLBT	274	violin	two_quant_q1	3	1	0.9598	0.7	-0.2598	63	15	6	18.167
3QY7M81QH7MWRPH83V2BJOBGZU67KW	A1L9XASV7HRLBT	274	violin	two_quant_q1	2	2	0.7642	0.35	-0.4142	63	15	6	24.286
3QY7M81QH7MWRPH83V2BJOBGZU67KW	A1L9XASV7HRLBT	274	violin	two_quant_q1	4	3	0.8566	0.1	-0.7566	63	15	6	11.418
3QY7M81QH7MWRPH83V2BJOBGZU67KW	A1L9XASV7HRLBT	274	violin	two_quant_q1	1	4	0.5884	0.05	-0.5384	63	15	6	12.706
3QY7M81QH7MWRPH83V2BJOBGZU67KW	A1L9XASV7HRLBT	274	violin	three_quant_q1	1	1	0.66	0.25	-0.41	63	15	6	NA
3HL8HNGX451PPMDNHH9YH7AHMODF9E	A1MB3A5MC58LK6	602	eb	one_quant_q1	3	1	126	129	3	15	15	6	146.515
3HL8HNGX451PPMDNHH9YH7AHMODF9E	A1MB3A5MC58LK6	602	eb	one_quant_q1	2	2	324	325	1	15	15	6	72.643
3HL8HNGX451PPMDNHH9YH7AHMODF9E	A1MB3A5MC58LK6	602	eb	one_quant_q1	4	3	543	545	2	15	15	6	78.075
3HL8HNGX451PPMDNHH9YH7AHMODF9E	A1MB3A5MC58LK6	602	eb	one_quant_q1	1	4	667	665	-2	15	15	6	90.239
3HL8HNGX451PPMDNHH9YH7AHMODF9E	A1MB3A5MC58LK6	602	eb	one_quant_q2	3	1	131	135	4	15	15	6	146.515
3HL8HNGX451PPMDNHH9YH7AHMODF9E	A1MB3A5MC58LK6	602	eb	one_quant_q2	2	2	344	345	1	15	15	6	72.643
3HL8HNGX451PPMDNHH9YH7AHMODF9E	A1MB3A5MC58LK6	602	eb	one_quant_q2	4	3	523	525	2	15	15	6	78.075
3HL8HNGX451PPMDNHH9YH7AHMODF9E	A1MB3A5MC58LK6	602	eb	one_quant_q2	1	4	672	670	-2	15	15	6	90.239
3HL8HNGX451PPMDNHH9YH7AHMODF9E	A1MB3A5MC58LK6	602	eb	one_quant_q3	3	1	0.6118	0.5	-0.1118	15	15	6	146.515
3HL8HNGX451PPMDNHH9YH7AHMODF9E	A1MB3A5MC58LK6	602	eb	one_quant_q3	2	2	1	0.5	-0.5	15	15	6	72.643
3HL8HNGX451PPMDNHH9YH7AHMODF9E	A1MB3A5MC58LK6	602	eb	one_quant_q3	4	3	0.1122	0.2	0.0878	15	15	6	78.075
3HL8HNGX451PPMDNHH9YH7AHMODF9E	A1MB3A5MC58LK6	602	eb	one_quant_q3	1	4	0.9542	0.95	-0.00420000000000009	15	15	6	90.239
3HL8HNGX451PPMDNHH9YH7AHMODF9E	A1MB3A5MC58LK6	602	eb	one_quant_q4	3	1	0.4772	0.5	0.0228	15	15	6	146.515
3HL8HNGX451PPMDNHH9YH7AHMODF9E	A1MB3A5MC58LK6	602	eb	one_quant_q4	2	2	0.9104	0.5	-0.4104	15	15	6	72.643
3HL8HNGX451PPMDNHH9YH7AHMODF9E	A1MB3A5MC58LK6	602	eb	one_quant_q4	4	3	0.5208	0.4	-0.1208	15	15	6	78.075
3HL8HNGX451PPMDNHH9YH7AHMODF9E	A1MB3A5MC58LK6	602	eb	one_quant_q4	1	4	0.748	0.5	-0.248	15	15	6	90.239
3HL8HNGX451PPMDNHH9YH7AHMODF9E	A1MB3A5MC58LK6	602	eb	two_quant_q1	3	1	0.9598	0.4	-0.5598	15	15	6	47.813
3HL8HNGX451PPMDNHH9YH7AHMODF9E	A1MB3A5MC58LK6	602	eb	two_quant_q1	2	2	0.7642	0.2	-0.5642	15	15	6	29.194
3HL8HNGX451PPMDNHH9YH7AHMODF9E	A1MB3A5MC58LK6	602	eb	two_quant_q1	4	3	0.8566	0.05	-0.8066	15	15	6	12.803
3HL8HNGX451PPMDNHH9YH7AHMODF9E	A1MB3A5MC58LK6	602	eb	two_quant_q1	1	4	0.5884	0.05	-0.5384	15	15	6	22.056
3HL8HNGX451PPMDNHH9YH7AHMODF9E	A1MB3A5MC58LK6	602	eb	three_quant_q1	1	1	0.66	0	-0.66	15	15	6	NA
3AMW0RGHOD2M516BWUO8B2J5TJDPNM	A1MYLQQL8BBOYT	374	violin	one_quant_q1	1	1	136	130	-6	3	3	6	85.741
3AMW0RGHOD2M516BWUO8B2J5TJDPNM	A1MYLQQL8BBOYT	374	violin	one_quant_q1	4	2	324	318	-6	3	3	6	44.176
3AMW0RGHOD2M516BWUO8B2J5TJDPNM	A1MYLQQL8BBOYT	374	violin	one_quant_q1	2	3	543	538	-5	3	3	6	31.954
3AMW0RGHOD2M516BWUO8B2J5TJDPNM	A1MYLQQL8BBOYT	374	violin	one_quant_q1	3	4	677	676	-1	3	3	6	44.199
3AMW0RGHOD2M516BWUO8B2J5TJDPNM	A1MYLQQL8BBOYT	374	violin	one_quant_q2	1	1	131	136	5	3	3	6	85.741
3AMW0RGHOD2M516BWUO8B2J5TJDPNM	A1MYLQQL8BBOYT	374	violin	one_quant_q2	4	2	344	340	-4	3	3	6	44.176
3AMW0RGHOD2M516BWUO8B2J5TJDPNM	A1MYLQQL8BBOYT	374	violin	one_quant_q2	2	3	523	524	1	3	3	6	31.954
3AMW0RGHOD2M516BWUO8B2J5TJDPNM	A1MYLQQL8BBOYT	374	violin	one_quant_q2	3	4	672	672	0	3	3	6	44.199
3AMW0RGHOD2M516BWUO8B2J5TJDPNM	A1MYLQQL8BBOYT	374	violin	one_quant_q3	1	1	0.047	0.09	0.043	3	3	6	85.741
3AMW0RGHOD2M516BWUO8B2J5TJDPNM	A1MYLQQL8BBOYT	374	violin	one_quant_q3	4	2	0.8718	0.8	-0.0718	3	3	6	44.176
3AMW0RGHOD2M516BWUO8B2J5TJDPNM	A1MYLQQL8BBOYT	374	violin	one_quant_q3	2	3	0	0	0	3	3	6	31.954
3AMW0RGHOD2M516BWUO8B2J5TJDPNM	A1MYLQQL8BBOYT	374	violin	one_quant_q3	3	4	0.3802	0.4	0.0198	3	3	6	44.199
3AMW0RGHOD2M516BWUO8B2J5TJDPNM	A1MYLQQL8BBOYT	374	violin	one_quant_q4	1	1	0.629	0.95	0.321	3	3	6	85.741
3AMW0RGHOD2M516BWUO8B2J5TJDPNM	A1MYLQQL8BBOYT	374	violin	one_quant_q4	4	2	0.5198	0.6	0.0801999999999999	3	3	6	44.176
3AMW0RGHOD2M516BWUO8B2J5TJDPNM	A1MYLQQL8BBOYT	374	violin	one_quant_q4	2	3	0.8376	0.9	0.0624	3	3	6	31.954
3AMW0RGHOD2M516BWUO8B2J5TJDPNM	A1MYLQQL8BBOYT	374	violin	one_quant_q4	3	4	0.496	0.75	0.254	3	3	6	44.199
3AMW0RGHOD2M516BWUO8B2J5TJDPNM	A1MYLQQL8BBOYT	374	violin	two_quant_q1	1	1	0.603	0.6	-0.003	3	3	6	28.079
3AMW0RGHOD2M516BWUO8B2J5TJDPNM	A1MYLQQL8BBOYT	374	violin	two_quant_q1	4	2	0.8556	0.5	-0.3556	3	3	6	14.597
3AMW0RGHOD2M516BWUO8B2J5TJDPNM	A1MYLQQL8BBOYT	374	violin	two_quant_q1	2	3	0.7622	0.7	-0.0622	3	3	6	15.37
3AMW0RGHOD2M516BWUO8B2J5TJDPNM	A1MYLQQL8BBOYT	374	violin	two_quant_q1	3	4	0.9632	0.7	-0.2632	3	3	6	20.919
3AMW0RGHOD2M516BWUO8B2J5TJDPNM	A1MYLQQL8BBOYT	374	violin	three_quant_q1	1	1	0.66	0.4	-0.26	3	3	6	NA
3II4UPYCOJ7YJ1GD7DPUF2XLKBYQDX	A1NF1GLV9U6UD5	399	violin	one_quant_q1	1	1	126	120	-6	7	7	6	66.495
3II4UPYCOJ7YJ1GD7DPUF2XLKBYQDX	A1NF1GLV9U6UD5	399	violin	one_quant_q1	3	2	349	340	-9	7	7	6	59.964
3II4UPYCOJ7YJ1GD7DPUF2XLKBYQDX	A1NF1GLV9U6UD5	399	violin	one_quant_q1	4	3	503	490	-13	7	7	6	41.312
3II4UPYCOJ7YJ1GD7DPUF2XLKBYQDX	A1NF1GLV9U6UD5	399	violin	one_quant_q1	2	4	652	645	-7	7	7	6	61.435
3II4UPYCOJ7YJ1GD7DPUF2XLKBYQDX	A1NF1GLV9U6UD5	399	violin	one_quant_q2	1	1	131	130	-1	7	7	6	66.495
3II4UPYCOJ7YJ1GD7DPUF2XLKBYQDX	A1NF1GLV9U6UD5	399	violin	one_quant_q2	3	2	344	350	6	7	7	6	59.964
3II4UPYCOJ7YJ1GD7DPUF2XLKBYQDX	A1NF1GLV9U6UD5	399	violin	one_quant_q2	4	3	523	530	7	7	7	6	41.312
3II4UPYCOJ7YJ1GD7DPUF2XLKBYQDX	A1NF1GLV9U6UD5	399	violin	one_quant_q2	2	4	672	680	8	7	7	6	61.435
3II4UPYCOJ7YJ1GD7DPUF2XLKBYQDX	A1NF1GLV9U6UD5	399	violin	one_quant_q3	1	1	0.9506	0.99	0.0394	7	7	6	66.495
3II4UPYCOJ7YJ1GD7DPUF2XLKBYQDX	A1NF1GLV9U6UD5	399	violin	one_quant_q3	3	2	0.3776	0.55	0.1724	7	7	6	59.964
3II4UPYCOJ7YJ1GD7DPUF2XLKBYQDX	A1NF1GLV9U6UD5	399	violin	one_quant_q3	4	3	0.884	0.9	0.016	7	7	6	41.312
3II4UPYCOJ7YJ1GD7DPUF2XLKBYQDX	A1NF1GLV9U6UD5	399	violin	one_quant_q3	2	4	1	0.99	-0.01	7	7	6	61.435
3II4UPYCOJ7YJ1GD7DPUF2XLKBYQDX	A1NF1GLV9U6UD5	399	violin	one_quant_q4	1	1	0.6334	0.55	-0.0833999999999999	7	7	6	66.495
3II4UPYCOJ7YJ1GD7DPUF2XLKBYQDX	A1NF1GLV9U6UD5	399	violin	one_quant_q4	3	2	0.521	0.45	-0.071	7	7	6	59.964
3II4UPYCOJ7YJ1GD7DPUF2XLKBYQDX	A1NF1GLV9U6UD5	399	violin	one_quant_q4	4	3	0.5122	0.7	0.1878	7	7	6	41.312
3II4UPYCOJ7YJ1GD7DPUF2XLKBYQDX	A1NF1GLV9U6UD5	399	violin	one_quant_q4	2	4	0.7532	0.8	0.0468000000000001	7	7	6	61.435
3II4UPYCOJ7YJ1GD7DPUF2XLKBYQDX	A1NF1GLV9U6UD5	399	violin	two_quant_q1	1	1	0.5938	0.6	0.00619999999999998	7	7	6	19.628
3II4UPYCOJ7YJ1GD7DPUF2XLKBYQDX	A1NF1GLV9U6UD5	399	violin	two_quant_q1	3	2	0.9572	0.6	-0.3572	7	7	6	12.82
3II4UPYCOJ7YJ1GD7DPUF2XLKBYQDX	A1NF1GLV9U6UD5	399	violin	two_quant_q1	4	3	0.8554	0.55	-0.3054	7	7	6	8.734
3II4UPYCOJ7YJ1GD7DPUF2XLKBYQDX	A1NF1GLV9U6UD5	399	violin	two_quant_q1	2	4	0.761	0.75	-0.011	7	7	6	10.758
3II4UPYCOJ7YJ1GD7DPUF2XLKBYQDX	A1NF1GLV9U6UD5	399	violin	three_quant_q1	1	1	0.66	0.66	0	7	7	6	NA
33L7PJKHCGYZUMCE7989YFU7UYST8F	A1NXHA2741IJEA	0:11:43	violin	one_quant_q1	2	1	503	490	-13	72	24	6	171.884
33L7PJKHCGYZUMCE7989YFU7UYST8F	A1NXHA2741IJEA	0:11:43	violin	one_quant_q1	1	2	667	665	-2	72	24	6	115.398
33L7PJKHCGYZUMCE7989YFU7UYST8F	A1NXHA2741IJEA	0:11:43	violin	one_quant_q1	3	3	126	118	-8	72	24	6	107.252
33L7PJKHCGYZUMCE7989YFU7UYST8F	A1NXHA2741IJEA	0:11:43	violin	one_quant_q1	4	4	364	360	-4	72	24	6	77.27
33L7PJKHCGYZUMCE7989YFU7UYST8F	A1NXHA2741IJEA	0:11:43	violin	one_quant_q2	2	1	523	525	2	72	24	6	171.884
33L7PJKHCGYZUMCE7989YFU7UYST8F	A1NXHA2741IJEA	0:11:43	violin	one_quant_q2	1	2	672	675	3	72	24	6	115.398
33L7PJKHCGYZUMCE7989YFU7UYST8F	A1NXHA2741IJEA	0:11:43	violin	one_quant_q2	3	3	131	135	4	72	24	6	107.252
33L7PJKHCGYZUMCE7989YFU7UYST8F	A1NXHA2741IJEA	0:11:43	violin	one_quant_q2	4	4	344	350	6	72	24	6	77.27
33L7PJKHCGYZUMCE7989YFU7UYST8F	A1NXHA2741IJEA	0:11:43	violin	one_quant_q3	2	1	1	1	0	72	24	6	171.884
33L7PJKHCGYZUMCE7989YFU7UYST8F	A1NXHA2741IJEA	0:11:43	violin	one_quant_q3	1	2	0.9562	0.95	-0.00620000000000009	72	24	6	115.398
33L7PJKHCGYZUMCE7989YFU7UYST8F	A1NXHA2741IJEA	0:11:43	violin	one_quant_q3	3	3	0.6154	0.65	0.0346000000000001	72	24	6	107.252
33L7PJKHCGYZUMCE7989YFU7UYST8F	A1NXHA2741IJEA	0:11:43	violin	one_quant_q3	4	4	0.1166	0.15	0.0334	72	24	6	77.27
33L7PJKHCGYZUMCE7989YFU7UYST8F	A1NXHA2741IJEA	0:11:43	violin	one_quant_q4	2	1	0.845	0.9	0.055	72	24	6	171.884
33L7PJKHCGYZUMCE7989YFU7UYST8F	A1NXHA2741IJEA	0:11:43	violin	one_quant_q4	1	2	0.7516	0.75	-0.00160000000000005	72	24	6	115.398
33L7PJKHCGYZUMCE7989YFU7UYST8F	A1NXHA2741IJEA	0:11:43	violin	one_quant_q4	3	3	0.4842	0.5	0.0158	72	24	6	107.252
33L7PJKHCGYZUMCE7989YFU7UYST8F	A1NXHA2741IJEA	0:11:43	violin	one_quant_q4	4	4	0.5314	0.5	-0.0314	72	24	6	77.27
33L7PJKHCGYZUMCE7989YFU7UYST8F	A1NXHA2741IJEA	0:11:43	violin	two_quant_q1	2	1	0.7604	0.3	-0.4604	72	24	6	57.297
33L7PJKHCGYZUMCE7989YFU7UYST8F	A1NXHA2741IJEA	0:11:43	violin	two_quant_q1	1	2	0.5892	0.1	-0.4892	72	24	6	13.899
33L7PJKHCGYZUMCE7989YFU7UYST8F	A1NXHA2741IJEA	0:11:43	violin	two_quant_q1	3	3	0.9584	0.5	-0.4584	72	24	6	15.252
33L7PJKHCGYZUMCE7989YFU7UYST8F	A1NXHA2741IJEA	0:11:43	violin	two_quant_q1	4	4	0.8562	0.1	-0.7562	72	24	6	24.493
33L7PJKHCGYZUMCE7989YFU7UYST8F	A1NXHA2741IJEA	0:11:43	violin	three_quant_q1	1	1	0.66	0.05	-0.61	72	24	6	NA
37TRT2X24QROIHEGYREFNBXZ3VUBJK	A1OS4YKRBTBPTG	647	chops	one_quant_q1	1	1	518	520	2	50	2	7	125.219
37TRT2X24QROIHEGYREFNBXZ3VUBJK	A1OS4YKRBTBPTG	647	chops	one_quant_q1	2	2	652	650	-2	50	2	7	77.492
37TRT2X24QROIHEGYREFNBXZ3VUBJK	A1OS4YKRBTBPTG	647	chops	one_quant_q1	4	3	111	117	6	50	2	7	83.374
37TRT2X24QROIHEGYREFNBXZ3VUBJK	A1OS4YKRBTBPTG	647	chops	one_quant_q1	3	4	349	350	1	50	2	7	70.668
37TRT2X24QROIHEGYREFNBXZ3VUBJK	A1OS4YKRBTBPTG	647	chops	one_quant_q2	1	1	523	525	2	50	2	7	125.219
37TRT2X24QROIHEGYREFNBXZ3VUBJK	A1OS4YKRBTBPTG	647	chops	one_quant_q2	2	2	672	670	-2	50	2	7	77.492
37TRT2X24QROIHEGYREFNBXZ3VUBJK	A1OS4YKRBTBPTG	647	chops	one_quant_q2	4	3	131	140	9	50	2	7	83.374
37TRT2X24QROIHEGYREFNBXZ3VUBJK	A1OS4YKRBTBPTG	647	chops	one_quant_q2	3	4	344	364	20	50	2	7	70.668
37TRT2X24QROIHEGYREFNBXZ3VUBJK	A1OS4YKRBTBPTG	647	chops	one_quant_q3	1	1	0.9466	0.97	0.0234	50	2	7	125.219
37TRT2X24QROIHEGYREFNBXZ3VUBJK	A1OS4YKRBTBPTG	647	chops	one_quant_q3	2	2	1	1	0	50	2	7	77.492
37TRT2X24QROIHEGYREFNBXZ3VUBJK	A1OS4YKRBTBPTG	647	chops	one_quant_q3	4	3	0.8892	0.98	0.0908	50	2	7	83.374
37TRT2X24QROIHEGYREFNBXZ3VUBJK	A1OS4YKRBTBPTG	647	chops	one_quant_q3	3	4	0.384	0.6	0.216	50	2	7	70.668
37TRT2X24QROIHEGYREFNBXZ3VUBJK	A1OS4YKRBTBPTG	647	chops	one_quant_q4	1	1	0.8422	0.97	0.1278	50	2	7	125.219
37TRT2X24QROIHEGYREFNBXZ3VUBJK	A1OS4YKRBTBPTG	647	chops	one_quant_q4	2	2	0.7544	0.99	0.2356	50	2	7	77.492
37TRT2X24QROIHEGYREFNBXZ3VUBJK	A1OS4YKRBTBPTG	647	chops	one_quant_q4	4	3	0.492	0.96	0.468	50	2	7	83.374
37TRT2X24QROIHEGYREFNBXZ3VUBJK	A1OS4YKRBTBPTG	647	chops	one_quant_q4	3	4	0.5404	0.75	0.2096	50	2	7	70.668
37TRT2X24QROIHEGYREFNBXZ3VUBJK	A1OS4YKRBTBPTG	647	chops	two_quant_q1	1	1	0.5952	0.71	0.1148	50	2	7	39.087
37TRT2X24QROIHEGYREFNBXZ3VUBJK	A1OS4YKRBTBPTG	647	chops	two_quant_q1	2	2	0.7638	0.94	0.1762	50	2	7	47.488
37TRT2X24QROIHEGYREFNBXZ3VUBJK	A1OS4YKRBTBPTG	647	chops	two_quant_q1	4	3	0.8526	0.98	0.1274	50	2	7	49.521
37TRT2X24QROIHEGYREFNBXZ3VUBJK	A1OS4YKRBTBPTG	647	chops	two_quant_q1	3	4	0.9624	0.99	0.0276	50	2	7	60.311
37TRT2X24QROIHEGYREFNBXZ3VUBJK	A1OS4YKRBTBPTG	647	chops	three_quant_q1	1	1	0.66	0.76	0.1	50	2	7	NA
3OONKJ5DKCJ2JS5DE46KV7EL2P4BO3	A1PAY3X73PQ16S	742	chops	one_quant_q1	3	1	518	520	2	59	11	5	61.853
3OONKJ5DKCJ2JS5DE46KV7EL2P4BO3	A1PAY3X73PQ16S	742	chops	one_quant_q1	4	2	652	655	3	59	11	5	48.484
3OONKJ5DKCJ2JS5DE46KV7EL2P4BO3	A1PAY3X73PQ16S	742	chops	one_quant_q1	1	3	126	125	-1	59	11	5	67.557
3OONKJ5DKCJ2JS5DE46KV7EL2P4BO3	A1PAY3X73PQ16S	742	chops	one_quant_q1	2	4	324	323	-1	59	11	5	66.213
3OONKJ5DKCJ2JS5DE46KV7EL2P4BO3	A1PAY3X73PQ16S	742	chops	one_quant_q2	3	1	523	520	-3	59	11	5	61.853
3OONKJ5DKCJ2JS5DE46KV7EL2P4BO3	A1PAY3X73PQ16S	742	chops	one_quant_q2	4	2	672	655	-17	59	11	5	48.484
3OONKJ5DKCJ2JS5DE46KV7EL2P4BO3	A1PAY3X73PQ16S	742	chops	one_quant_q2	1	3	131	125	-6	59	11	5	67.557
3OONKJ5DKCJ2JS5DE46KV7EL2P4BO3	A1PAY3X73PQ16S	742	chops	one_quant_q2	2	4	344	323	-21	59	11	5	66.213
3OONKJ5DKCJ2JS5DE46KV7EL2P4BO3	A1PAY3X73PQ16S	742	chops	one_quant_q3	3	1	0.61	0.5	-0.11	59	11	5	61.853
3OONKJ5DKCJ2JS5DE46KV7EL2P4BO3	A1PAY3X73PQ16S	742	chops	one_quant_q3	4	2	0.8788	0.8	-0.0788	59	11	5	48.484
3OONKJ5DKCJ2JS5DE46KV7EL2P4BO3	A1PAY3X73PQ16S	742	chops	one_quant_q3	1	3	0.9534	0.95	-0.00340000000000007	59	11	5	67.557
3OONKJ5DKCJ2JS5DE46KV7EL2P4BO3	A1PAY3X73PQ16S	742	chops	one_quant_q3	2	4	1	1	0	59	11	5	66.213
3OONKJ5DKCJ2JS5DE46KV7EL2P4BO3	A1PAY3X73PQ16S	742	chops	one_quant_q4	3	1	0.5046	0.5	-0.00460000000000005	59	11	5	61.853
3OONKJ5DKCJ2JS5DE46KV7EL2P4BO3	A1PAY3X73PQ16S	742	chops	one_quant_q4	4	2	0.497	0.5	0.003	59	11	5	48.484
3OONKJ5DKCJ2JS5DE46KV7EL2P4BO3	A1PAY3X73PQ16S	742	chops	one_quant_q4	1	3	0.6344	0.85	0.2156	59	11	5	67.557
3OONKJ5DKCJ2JS5DE46KV7EL2P4BO3	A1PAY3X73PQ16S	742	chops	one_quant_q4	2	4	0.9102	0.95	0.0397999999999999	59	11	5	66.213
3OONKJ5DKCJ2JS5DE46KV7EL2P4BO3	A1PAY3X73PQ16S	742	chops	two_quant_q1	3	1	0.9602	0.95	-0.0102000000000001	59	11	5	79.931
3OONKJ5DKCJ2JS5DE46KV7EL2P4BO3	A1PAY3X73PQ16S	742	chops	two_quant_q1	4	2	0.8544	0.85	-0.00440000000000007	59	11	5	48.52
3OONKJ5DKCJ2JS5DE46KV7EL2P4BO3	A1PAY3X73PQ16S	742	chops	two_quant_q1	1	3	0.5954	0.6	0.00459999999999994	59	11	5	64.441
3OONKJ5DKCJ2JS5DE46KV7EL2P4BO3	A1PAY3X73PQ16S	742	chops	two_quant_q1	2	4	0.7564	0.75	-0.00639999999999996	59	11	5	88.95
3OONKJ5DKCJ2JS5DE46KV7EL2P4BO3	A1PAY3X73PQ16S	742	chops	three_quant_q1	1	1	0.66	0.7	0.0399999999999999	59	11	5	NA
3Z9WI9EOZZOTKENKG4ONA10ADX0KH9	A1Q8V9050IW4XG	440	eb	one_quant_q1	1	1	126	130	4	7	7	7	122.487
3Z9WI9EOZZOTKENKG4ONA10ADX0KH9	A1Q8V9050IW4XG	440	eb	one_quant_q1	3	2	349	345	-4	7	7	7	55.084
3Z9WI9EOZZOTKENKG4ONA10ADX0KH9	A1Q8V9050IW4XG	440	eb	one_quant_q1	4	3	503	500	-3	7	7	7	40.092
3Z9WI9EOZZOTKENKG4ONA10ADX0KH9	A1Q8V9050IW4XG	440	eb	one_quant_q1	2	4	652	650	-2	7	7	7	55.146
3Z9WI9EOZZOTKENKG4ONA10ADX0KH9	A1Q8V9050IW4XG	440	eb	one_quant_q2	1	1	131	130	-1	7	7	7	122.487
3Z9WI9EOZZOTKENKG4ONA10ADX0KH9	A1Q8V9050IW4XG	440	eb	one_quant_q2	3	2	344	342	-2	7	7	7	55.084
3Z9WI9EOZZOTKENKG4ONA10ADX0KH9	A1Q8V9050IW4XG	440	eb	one_quant_q2	4	3	523	520	-3	7	7	7	40.092
3Z9WI9EOZZOTKENKG4ONA10ADX0KH9	A1Q8V9050IW4XG	440	eb	one_quant_q2	2	4	672	670	-2	7	7	7	55.146
3Z9WI9EOZZOTKENKG4ONA10ADX0KH9	A1Q8V9050IW4XG	440	eb	one_quant_q3	1	1	0.9506	0.8	-0.1506	7	7	7	122.487
3Z9WI9EOZZOTKENKG4ONA10ADX0KH9	A1Q8V9050IW4XG	440	eb	one_quant_q3	3	2	0.3776	0.45	0.0724	7	7	7	55.084
3Z9WI9EOZZOTKENKG4ONA10ADX0KH9	A1Q8V9050IW4XG	440	eb	one_quant_q3	4	3	0.884	0.8	-0.084	7	7	7	40.092
3Z9WI9EOZZOTKENKG4ONA10ADX0KH9	A1Q8V9050IW4XG	440	eb	one_quant_q3	2	4	1	1	0	7	7	7	55.146
3Z9WI9EOZZOTKENKG4ONA10ADX0KH9	A1Q8V9050IW4XG	440	eb	one_quant_q4	1	1	0.6334	1	0.3666	7	7	7	122.487
3Z9WI9EOZZOTKENKG4ONA10ADX0KH9	A1Q8V9050IW4XG	440	eb	one_quant_q4	3	2	0.521	0.4	-0.121	7	7	7	55.084
3Z9WI9EOZZOTKENKG4ONA10ADX0KH9	A1Q8V9050IW4XG	440	eb	one_quant_q4	4	3	0.5122	0.5	-0.0122	7	7	7	40.092
3Z9WI9EOZZOTKENKG4ONA10ADX0KH9	A1Q8V9050IW4XG	440	eb	one_quant_q4	2	4	0.7532	0.25	-0.5032	7	7	7	55.146
3Z9WI9EOZZOTKENKG4ONA10ADX0KH9	A1Q8V9050IW4XG	440	eb	two_quant_q1	1	1	0.5938	0.1	-0.4938	7	7	7	39.999
3Z9WI9EOZZOTKENKG4ONA10ADX0KH9	A1Q8V9050IW4XG	440	eb	two_quant_q1	3	2	0.9572	0.05	-0.9072	7	7	7	19.391
3Z9WI9EOZZOTKENKG4ONA10ADX0KH9	A1Q8V9050IW4XG	440	eb	two_quant_q1	4	3	0.8554	0.05	-0.8054	7	7	7	20.077
3Z9WI9EOZZOTKENKG4ONA10ADX0KH9	A1Q8V9050IW4XG	440	eb	two_quant_q1	2	4	0.761	0.15	-0.611	7	7	7	16.271
3Z9WI9EOZZOTKENKG4ONA10ADX0KH9	A1Q8V9050IW4XG	440	eb	three_quant_q1	1	1	0.66	0.15	-0.51	7	7	7	NA
3YZ8UPK3VTMG62HGOQEO5XCS2WSUC6	A1QC9MDXNYLFO	793	chops	one_quant_q1	1	1	136	139	3	8	8	4	41.541
3YZ8UPK3VTMG62HGOQEO5XCS2WSUC6	A1QC9MDXNYLFO	793	chops	one_quant_q1	3	2	349	350	1	8	8	4	30.924
3YZ8UPK3VTMG62HGOQEO5XCS2WSUC6	A1QC9MDXNYLFO	793	chops	one_quant_q1	2	3	543	542	-1	8	8	4	53.725
3YZ8UPK3VTMG62HGOQEO5XCS2WSUC6	A1QC9MDXNYLFO	793	chops	one_quant_q1	4	4	652	650	-2	8	8	4	42.466
3YZ8UPK3VTMG62HGOQEO5XCS2WSUC6	A1QC9MDXNYLFO	793	chops	one_quant_q2	1	1	131	136	5	8	8	4	41.541
3YZ8UPK3VTMG62HGOQEO5XCS2WSUC6	A1QC9MDXNYLFO	793	chops	one_quant_q2	3	2	344	342	-2	8	8	4	30.924
3YZ8UPK3VTMG62HGOQEO5XCS2WSUC6	A1QC9MDXNYLFO	793	chops	one_quant_q2	2	3	523	525	2	8	8	4	53.725
3YZ8UPK3VTMG62HGOQEO5XCS2WSUC6	A1QC9MDXNYLFO	793	chops	one_quant_q2	4	4	672	677	5	8	8	4	42.466
3YZ8UPK3VTMG62HGOQEO5XCS2WSUC6	A1QC9MDXNYLFO	793	chops	one_quant_q3	1	1	0.0432	0.02	-0.0232	8	8	4	41.541
3YZ8UPK3VTMG62HGOQEO5XCS2WSUC6	A1QC9MDXNYLFO	793	chops	one_quant_q3	3	2	0.3918	0.6	0.2082	8	8	4	30.924
3YZ8UPK3VTMG62HGOQEO5XCS2WSUC6	A1QC9MDXNYLFO	793	chops	one_quant_q3	2	3	0	0.01	0.01	8	8	4	53.725
3YZ8UPK3VTMG62HGOQEO5XCS2WSUC6	A1QC9MDXNYLFO	793	chops	one_quant_q3	4	4	0.8708	0.7	-0.1708	8	8	4	42.466
3YZ8UPK3VTMG62HGOQEO5XCS2WSUC6	A1QC9MDXNYLFO	793	chops	one_quant_q4	1	1	0.626	0.7	0.074	8	8	4	41.541
3YZ8UPK3VTMG62HGOQEO5XCS2WSUC6	A1QC9MDXNYLFO	793	chops	one_quant_q4	3	2	0.5388	0.7	0.1612	8	8	4	30.924
3YZ8UPK3VTMG62HGOQEO5XCS2WSUC6	A1QC9MDXNYLFO	793	chops	one_quant_q4	2	3	0.849	0.8	-0.0489999999999999	8	8	4	53.725
3YZ8UPK3VTMG62HGOQEO5XCS2WSUC6	A1QC9MDXNYLFO	793	chops	one_quant_q4	4	4	0.4956	0.8	0.3044	8	8	4	42.466
3YZ8UPK3VTMG62HGOQEO5XCS2WSUC6	A1QC9MDXNYLFO	793	chops	two_quant_q1	1	1	0.5982	0.9	0.3018	8	8	4	10.946
3YZ8UPK3VTMG62HGOQEO5XCS2WSUC6	A1QC9MDXNYLFO	793	chops	two_quant_q1	3	2	0.9616	0.8	-0.1616	8	8	4	16.04
3YZ8UPK3VTMG62HGOQEO5XCS2WSUC6	A1QC9MDXNYLFO	793	chops	two_quant_q1	2	3	0.7648	0.5	-0.2648	8	8	4	15.311
3YZ8UPK3VTMG62HGOQEO5XCS2WSUC6	A1QC9MDXNYLFO	793	chops	two_quant_q1	4	4	0.851	0.9	0.049	8	8	4	19.309
3YZ8UPK3VTMG62HGOQEO5XCS2WSUC6	A1QC9MDXNYLFO	793	chops	three_quant_q1	1	1	0.66	0.7	0.0399999999999999	8	8	4	NA
3Z7ISHFUH0VVGYLDD1XRK3VOENM8Z3	A1QG4N21BF61PC	382	violin	one_quant_q1	2	1	364	360	-4	46	22	5	77.802
3Z7ISHFUH0VVGYLDD1XRK3VOENM8Z3	A1QG4N21BF61PC	382	violin	one_quant_q1	4	2	151	150	-1	46	22	5	45.728
3Z7ISHFUH0VVGYLDD1XRK3VOENM8Z3	A1QG4N21BF61PC	382	violin	one_quant_q1	1	3	677	675	-2	46	22	5	32.19
3Z7ISHFUH0VVGYLDD1XRK3VOENM8Z3	A1QG4N21BF61PC	382	violin	one_quant_q1	3	4	528	520	-8	46	22	5	72.611
3Z7ISHFUH0VVGYLDD1XRK3VOENM8Z3	A1QG4N21BF61PC	382	violin	one_quant_q2	2	1	344	350	6	46	22	5	77.802
3Z7ISHFUH0VVGYLDD1XRK3VOENM8Z3	A1QG4N21BF61PC	382	violin	one_quant_q2	4	2	131	130	-1	46	22	5	45.728
3Z7ISHFUH0VVGYLDD1XRK3VOENM8Z3	A1QG4N21BF61PC	382	violin	one_quant_q2	1	3	672	675	3	46	22	5	32.19
3Z7ISHFUH0VVGYLDD1XRK3VOENM8Z3	A1QG4N21BF61PC	382	violin	one_quant_q2	3	4	523	520	-3	46	22	5	72.611
3Z7ISHFUH0VVGYLDD1XRK3VOENM8Z3	A1QG4N21BF61PC	382	violin	one_quant_q3	2	1	0	0	0	46	22	5	77.802
3Z7ISHFUH0VVGYLDD1XRK3VOENM8Z3	A1QG4N21BF61PC	382	violin	one_quant_q3	4	2	0.1192	0.15	0.0308	46	22	5	45.728
3Z7ISHFUH0VVGYLDD1XRK3VOENM8Z3	A1QG4N21BF61PC	382	violin	one_quant_q3	1	3	0.0478	0.1	0.0522	46	22	5	32.19
3Z7ISHFUH0VVGYLDD1XRK3VOENM8Z3	A1QG4N21BF61PC	382	violin	one_quant_q3	3	4	0.3798	0.5	0.1202	46	22	5	72.611
3Z7ISHFUH0VVGYLDD1XRK3VOENM8Z3	A1QG4N21BF61PC	382	violin	one_quant_q4	2	1	0.9098	0.99	0.0801999999999999	46	22	5	77.802
3Z7ISHFUH0VVGYLDD1XRK3VOENM8Z3	A1QG4N21BF61PC	382	violin	one_quant_q4	4	2	0.4898	0.45	-0.0398	46	22	5	45.728
3Z7ISHFUH0VVGYLDD1XRK3VOENM8Z3	A1QG4N21BF61PC	382	violin	one_quant_q4	1	3	0.7372	0.5	-0.2372	46	22	5	32.19
3Z7ISHFUH0VVGYLDD1XRK3VOENM8Z3	A1QG4N21BF61PC	382	violin	one_quant_q4	3	4	0.5202	0.4	-0.1202	46	22	5	72.611
3Z7ISHFUH0VVGYLDD1XRK3VOENM8Z3	A1QG4N21BF61PC	382	violin	two_quant_q1	2	1	0.7662	0.15	-0.6162	46	22	5	22.249
3Z7ISHFUH0VVGYLDD1XRK3VOENM8Z3	A1QG4N21BF61PC	382	violin	two_quant_q1	4	2	0.8424	0	-0.8424	46	22	5	26.483
3Z7ISHFUH0VVGYLDD1XRK3VOENM8Z3	A1QG4N21BF61PC	382	violin	two_quant_q1	1	3	0.5902	0	-0.5902	46	22	5	20.178
3Z7ISHFUH0VVGYLDD1XRK3VOENM8Z3	A1QG4N21BF61PC	382	violin	two_quant_q1	3	4	0.966	0.5	-0.466	46	22	5	12.16
3Z7ISHFUH0VVGYLDD1XRK3VOENM8Z3	A1QG4N21BF61PC	382	violin	three_quant_q1	1	1	0.66	0.4	-0.26	46	22	5	NA
3ZY8KE4ISJ3KDIGZYYPOLO3SKI3VQ2	A1R0689JPSQ3OF	699	chops	one_quant_q1	3	1	339	340	1	33	9	4	179.969
3ZY8KE4ISJ3KDIGZYYPOLO3SKI3VQ2	A1R0689JPSQ3OF	699	chops	one_quant_q1	1	2	126	125	-1	33	9	4	61.017
3ZY8KE4ISJ3KDIGZYYPOLO3SKI3VQ2	A1R0689JPSQ3OF	699	chops	one_quant_q1	2	3	652	650	-2	33	9	4	70.109
3ZY8KE4ISJ3KDIGZYYPOLO3SKI3VQ2	A1R0689JPSQ3OF	699	chops	one_quant_q1	4	4	543	545	2	33	9	4	103.522
3ZY8KE4ISJ3KDIGZYYPOLO3SKI3VQ2	A1R0689JPSQ3OF	699	chops	one_quant_q2	3	1	344	340	-4	33	9	4	179.969
3ZY8KE4ISJ3KDIGZYYPOLO3SKI3VQ2	A1R0689JPSQ3OF	699	chops	one_quant_q2	1	2	131	130	-1	33	9	4	61.017
3ZY8KE4ISJ3KDIGZYYPOLO3SKI3VQ2	A1R0689JPSQ3OF	699	chops	one_quant_q2	2	3	672	670	-2	33	9	4	70.109
3ZY8KE4ISJ3KDIGZYYPOLO3SKI3VQ2	A1R0689JPSQ3OF	699	chops	one_quant_q2	4	4	523	520	-3	33	9	4	103.522
3ZY8KE4ISJ3KDIGZYYPOLO3SKI3VQ2	A1R0689JPSQ3OF	699	chops	one_quant_q3	3	1	0.6098	0.6	-0.00980000000000003	33	9	4	179.969
3ZY8KE4ISJ3KDIGZYYPOLO3SKI3VQ2	A1R0689JPSQ3OF	699	chops	one_quant_q3	1	2	0.9488	0.9	-0.0488	33	9	4	61.017
3ZY8KE4ISJ3KDIGZYYPOLO3SKI3VQ2	A1R0689JPSQ3OF	699	chops	one_quant_q3	2	3	1	1	0	33	9	4	70.109
3ZY8KE4ISJ3KDIGZYYPOLO3SKI3VQ2	A1R0689JPSQ3OF	699	chops	one_quant_q3	4	4	0.1166	0.2	0.0834	33	9	4	103.522
3ZY8KE4ISJ3KDIGZYYPOLO3SKI3VQ2	A1R0689JPSQ3OF	699	chops	one_quant_q4	3	1	0.527	0.4	-0.127	33	9	4	179.969
3ZY8KE4ISJ3KDIGZYYPOLO3SKI3VQ2	A1R0689JPSQ3OF	699	chops	one_quant_q4	1	2	0.6168	0.75	0.1332	33	9	4	61.017
3ZY8KE4ISJ3KDIGZYYPOLO3SKI3VQ2	A1R0689JPSQ3OF	699	chops	one_quant_q4	2	3	0.747	0.85	0.103	33	9	4	70.109
3ZY8KE4ISJ3KDIGZYYPOLO3SKI3VQ2	A1R0689JPSQ3OF	699	chops	one_quant_q4	4	4	0.5056	0.5	-0.00560000000000005	33	9	4	103.522
3ZY8KE4ISJ3KDIGZYYPOLO3SKI3VQ2	A1R0689JPSQ3OF	699	chops	two_quant_q1	3	1	0.9642	0.95	-0.0142	33	9	4	47.618
3ZY8KE4ISJ3KDIGZYYPOLO3SKI3VQ2	A1R0689JPSQ3OF	699	chops	two_quant_q1	1	2	0.6068	0.45	-0.1568	33	9	4	58.665
3ZY8KE4ISJ3KDIGZYYPOLO3SKI3VQ2	A1R0689JPSQ3OF	699	chops	two_quant_q1	2	3	0.767	0.6	-0.167	33	9	4	30.843
3ZY8KE4ISJ3KDIGZYYPOLO3SKI3VQ2	A1R0689JPSQ3OF	699	chops	two_quant_q1	4	4	0.85	0.7	-0.15	33	9	4	61.921
3ZY8KE4ISJ3KDIGZYYPOLO3SKI3VQ2	A1R0689JPSQ3OF	699	chops	three_quant_q1	1	1	0.66	0.35	-0.31	33	9	4	NA
3A9AA95ATWMIFC05SUSMHLJJ2YGP5Z	A1R2W9OYQQRZTS	403	violin	one_quant_q1	3	1	677	680	3	81	9	6	126.128
3A9AA95ATWMIFC05SUSMHLJJ2YGP5Z	A1R2W9OYQQRZTS	403	violin	one_quant_q1	1	2	528	520	-8	81	9	6	28.703
3A9AA95ATWMIFC05SUSMHLJJ2YGP5Z	A1R2W9OYQQRZTS	403	violin	one_quant_q1	2	3	324	318	-6	81	9	6	71.257
3A9AA95ATWMIFC05SUSMHLJJ2YGP5Z	A1R2W9OYQQRZTS	403	violin	one_quant_q1	4	4	151	145	-6	81	9	6	43.768
3A9AA95ATWMIFC05SUSMHLJJ2YGP5Z	A1R2W9OYQQRZTS	403	violin	one_quant_q2	3	1	672	680	8	81	9	6	126.128
3A9AA95ATWMIFC05SUSMHLJJ2YGP5Z	A1R2W9OYQQRZTS	403	violin	one_quant_q2	1	2	523	530	7	81	9	6	28.703
3A9AA95ATWMIFC05SUSMHLJJ2YGP5Z	A1R2W9OYQQRZTS	403	violin	one_quant_q2	2	3	344	350	6	81	9	6	71.257
3A9AA95ATWMIFC05SUSMHLJJ2YGP5Z	A1R2W9OYQQRZTS	403	violin	one_quant_q2	4	4	131	135	4	81	9	6	43.768
3A9AA95ATWMIFC05SUSMHLJJ2YGP5Z	A1R2W9OYQQRZTS	403	violin	one_quant_q3	3	1	0.3876	0.5	0.1124	81	9	6	126.128
3A9AA95ATWMIFC05SUSMHLJJ2YGP5Z	A1R2W9OYQQRZTS	403	violin	one_quant_q3	1	2	0.0454	0.8	0.7546	81	9	6	28.703
3A9AA95ATWMIFC05SUSMHLJJ2YGP5Z	A1R2W9OYQQRZTS	403	violin	one_quant_q3	2	3	1	1	0	81	9	6	71.257
3A9AA95ATWMIFC05SUSMHLJJ2YGP5Z	A1R2W9OYQQRZTS	403	violin	one_quant_q3	4	4	0.1208	0.35	0.2292	81	9	6	43.768
3A9AA95ATWMIFC05SUSMHLJJ2YGP5Z	A1R2W9OYQQRZTS	403	violin	one_quant_q4	3	1	0.4908	0.6	0.1092	81	9	6	126.128
3A9AA95ATWMIFC05SUSMHLJJ2YGP5Z	A1R2W9OYQQRZTS	403	violin	one_quant_q4	1	2	0.8338	0.95	0.1162	81	9	6	28.703
3A9AA95ATWMIFC05SUSMHLJJ2YGP5Z	A1R2W9OYQQRZTS	403	violin	one_quant_q4	2	3	0.9182	0.95	0.0317999999999999	81	9	6	71.257
3A9AA95ATWMIFC05SUSMHLJJ2YGP5Z	A1R2W9OYQQRZTS	403	violin	one_quant_q4	4	4	0.488	0.35	-0.138	81	9	6	43.768
3A9AA95ATWMIFC05SUSMHLJJ2YGP5Z	A1R2W9OYQQRZTS	403	violin	two_quant_q1	3	1	0.9642	0.5	-0.4642	81	9	6	21.184
3A9AA95ATWMIFC05SUSMHLJJ2YGP5Z	A1R2W9OYQQRZTS	403	violin	two_quant_q1	1	2	0.6068	0.6	-0.00680000000000003	81	9	6	16.657
3A9AA95ATWMIFC05SUSMHLJJ2YGP5Z	A1R2W9OYQQRZTS	403	violin	two_quant_q1	2	3	0.767	0.25	-0.517	81	9	6	20.552
3A9AA95ATWMIFC05SUSMHLJJ2YGP5Z	A1R2W9OYQQRZTS	403	violin	two_quant_q1	4	4	0.85	0.2	-0.65	81	9	6	18.888
3A9AA95ATWMIFC05SUSMHLJJ2YGP5Z	A1R2W9OYQQRZTS	403	violin	three_quant_q1	1	1	0.66	0.25	-0.41	81	9	6	NA
3L2IS5HSFAIZX6E7DGN2L864108UNQ	A1RMCIT2JH73H6	544	chops	one_quant_q1	3	1	339	340	1	38	14	6	86.355
3L2IS5HSFAIZX6E7DGN2L864108UNQ	A1RMCIT2JH73H6	544	chops	one_quant_q1	4	2	151	150	-1	38	14	6	65.594
3L2IS5HSFAIZX6E7DGN2L864108UNQ	A1RMCIT2JH73H6	544	chops	one_quant_q1	2	3	692	690	-2	38	14	6	52.011
3L2IS5HSFAIZX6E7DGN2L864108UNQ	A1RMCIT2JH73H6	544	chops	one_quant_q1	1	4	518	520	2	38	14	6	47.269
3L2IS5HSFAIZX6E7DGN2L864108UNQ	A1RMCIT2JH73H6	544	chops	one_quant_q2	3	1	344	340	-4	38	14	6	86.355
3L2IS5HSFAIZX6E7DGN2L864108UNQ	A1RMCIT2JH73H6	544	chops	one_quant_q2	4	2	131	140	9	38	14	6	65.594
3L2IS5HSFAIZX6E7DGN2L864108UNQ	A1RMCIT2JH73H6	544	chops	one_quant_q2	2	3	672	670	-2	38	14	6	52.011
3L2IS5HSFAIZX6E7DGN2L864108UNQ	A1RMCIT2JH73H6	544	chops	one_quant_q2	1	4	523	525	2	38	14	6	47.269
3L2IS5HSFAIZX6E7DGN2L864108UNQ	A1RMCIT2JH73H6	544	chops	one_quant_q3	3	1	0.6126	0.05	-0.5626	38	14	6	86.355
3L2IS5HSFAIZX6E7DGN2L864108UNQ	A1RMCIT2JH73H6	544	chops	one_quant_q3	4	2	0.1174	0.05	-0.0674	38	14	6	65.594
3L2IS5HSFAIZX6E7DGN2L864108UNQ	A1RMCIT2JH73H6	544	chops	one_quant_q3	2	3	0	0	0	38	14	6	52.011
3L2IS5HSFAIZX6E7DGN2L864108UNQ	A1RMCIT2JH73H6	544	chops	one_quant_q3	1	4	0.9518	0.6	-0.3518	38	14	6	47.269
3L2IS5HSFAIZX6E7DGN2L864108UNQ	A1RMCIT2JH73H6	544	chops	one_quant_q4	3	1	0.5278	0.5	-0.0278	38	14	6	86.355
3L2IS5HSFAIZX6E7DGN2L864108UNQ	A1RMCIT2JH73H6	544	chops	one_quant_q4	4	2	0.494	0.25	-0.244	38	14	6	65.594
3L2IS5HSFAIZX6E7DGN2L864108UNQ	A1RMCIT2JH73H6	544	chops	one_quant_q4	2	3	0.755	0.5	-0.255	38	14	6	52.011
3L2IS5HSFAIZX6E7DGN2L864108UNQ	A1RMCIT2JH73H6	544	chops	one_quant_q4	1	4	0.8466	0.9	0.0534	38	14	6	47.269
3L2IS5HSFAIZX6E7DGN2L864108UNQ	A1RMCIT2JH73H6	544	chops	two_quant_q1	3	1	0.9608	0.05	-0.9108	38	14	6	45.388
3L2IS5HSFAIZX6E7DGN2L864108UNQ	A1RMCIT2JH73H6	544	chops	two_quant_q1	4	2	0.853	0.14	-0.713	38	14	6	46.426
3L2IS5HSFAIZX6E7DGN2L864108UNQ	A1RMCIT2JH73H6	544	chops	two_quant_q1	2	3	0.7574	0.25	-0.5074	38	14	6	49.845
3L2IS5HSFAIZX6E7DGN2L864108UNQ	A1RMCIT2JH73H6	544	chops	two_quant_q1	1	4	0.595	0.45	-0.145	38	14	6	50.244
3L2IS5HSFAIZX6E7DGN2L864108UNQ	A1RMCIT2JH73H6	544	chops	three_quant_q1	1	1	0.66	0.64	-0.02	38	14	6	NA
3G5W44VEU7IFKIS9WY65P1O9Z48KGA	A1RW3IP4BG6674	0:06:10	chops	one_quant_q1	2	1	324	325	1	48	24	5	105.268
3G5W44VEU7IFKIS9WY65P1O9Z48KGA	A1RW3IP4BG6674	0:06:10	chops	one_quant_q1	1	2	126	125	-1	48	24	5	38.653
3G5W44VEU7IFKIS9WY65P1O9Z48KGA	A1RW3IP4BG6674	0:06:10	chops	one_quant_q1	3	3	667	665	-2	48	24	5	41.191
3G5W44VEU7IFKIS9WY65P1O9Z48KGA	A1RW3IP4BG6674	0:06:10	chops	one_quant_q1	4	4	543	543	0	48	24	5	56.477
3G5W44VEU7IFKIS9WY65P1O9Z48KGA	A1RW3IP4BG6674	0:06:10	chops	one_quant_q2	2	1	344	342	-2	48	24	5	105.268
3G5W44VEU7IFKIS9WY65P1O9Z48KGA	A1RW3IP4BG6674	0:06:10	chops	one_quant_q2	1	2	131	136	5	48	24	5	38.653
3G5W44VEU7IFKIS9WY65P1O9Z48KGA	A1RW3IP4BG6674	0:06:10	chops	one_quant_q2	3	3	672	680	8	48	24	5	41.191
3G5W44VEU7IFKIS9WY65P1O9Z48KGA	A1RW3IP4BG6674	0:06:10	chops	one_quant_q2	4	4	523	520	-3	48	24	5	56.477
3G5W44VEU7IFKIS9WY65P1O9Z48KGA	A1RW3IP4BG6674	0:06:10	chops	one_quant_q3	2	1	1	1	0	48	24	5	105.268
3G5W44VEU7IFKIS9WY65P1O9Z48KGA	A1RW3IP4BG6674	0:06:10	chops	one_quant_q3	1	2	0.9546	0.95	-0.00460000000000005	48	24	5	38.653
3G5W44VEU7IFKIS9WY65P1O9Z48KGA	A1RW3IP4BG6674	0:06:10	chops	one_quant_q3	3	3	0.61	0.6	-0.01	48	24	5	41.191
3G5W44VEU7IFKIS9WY65P1O9Z48KGA	A1RW3IP4BG6674	0:06:10	chops	one_quant_q3	4	4	0.1146	0.25	0.1354	48	24	5	56.477
3G5W44VEU7IFKIS9WY65P1O9Z48KGA	A1RW3IP4BG6674	0:06:10	chops	one_quant_q4	2	1	0.9098	0.2	-0.7098	48	24	5	105.268
3G5W44VEU7IFKIS9WY65P1O9Z48KGA	A1RW3IP4BG6674	0:06:10	chops	one_quant_q4	1	2	0.6298	0.6	-0.0298	48	24	5	38.653
3G5W44VEU7IFKIS9WY65P1O9Z48KGA	A1RW3IP4BG6674	0:06:10	chops	one_quant_q4	3	3	0.4962	0.5	0.00380000000000003	48	24	5	41.191
3G5W44VEU7IFKIS9WY65P1O9Z48KGA	A1RW3IP4BG6674	0:06:10	chops	one_quant_q4	4	4	0.5232	0.5	-0.0232	48	24	5	56.477
3G5W44VEU7IFKIS9WY65P1O9Z48KGA	A1RW3IP4BG6674	0:06:10	chops	two_quant_q1	2	1	0.7604	0.9	0.1396	48	24	5	21.549
3G5W44VEU7IFKIS9WY65P1O9Z48KGA	A1RW3IP4BG6674	0:06:10	chops	two_quant_q1	1	2	0.5892	0.6	0.0108	48	24	5	13.153
3G5W44VEU7IFKIS9WY65P1O9Z48KGA	A1RW3IP4BG6674	0:06:10	chops	two_quant_q1	3	3	0.9584	0.95	-0.00840000000000007	48	24	5	29.259
3G5W44VEU7IFKIS9WY65P1O9Z48KGA	A1RW3IP4BG6674	0:06:10	chops	two_quant_q1	4	4	0.8562	0.86	0.00380000000000003	48	24	5	21.578
3G5W44VEU7IFKIS9WY65P1O9Z48KGA	A1RW3IP4BG6674	0:06:10	chops	three_quant_q1	1	1	0.66	0.75	0.09	48	24	5	NA
3RUIQRXJBBO6QGOSSPFMHT6WJEGLLM	A1RXG8RE0SJ4LC	491	chops	one_quant_q1	3	1	677	675	-2	83	11	4	93.967
3RUIQRXJBBO6QGOSSPFMHT6WJEGLLM	A1RXG8RE0SJ4LC	491	chops	one_quant_q1	4	2	543	545	2	83	11	4	43.068
3RUIQRXJBBO6QGOSSPFMHT6WJEGLLM	A1RXG8RE0SJ4LC	491	chops	one_quant_q1	1	3	339	340	1	83	11	4	32.039
3RUIQRXJBBO6QGOSSPFMHT6WJEGLLM	A1RXG8RE0SJ4LC	491	chops	one_quant_q1	2	4	111	112	1	83	11	4	195.216
3RUIQRXJBBO6QGOSSPFMHT6WJEGLLM	A1RXG8RE0SJ4LC	491	chops	one_quant_q2	3	1	672	665	-7	83	11	4	93.967
3RUIQRXJBBO6QGOSSPFMHT6WJEGLLM	A1RXG8RE0SJ4LC	491	chops	one_quant_q2	4	2	523	520	-3	83	11	4	43.068
3RUIQRXJBBO6QGOSSPFMHT6WJEGLLM	A1RXG8RE0SJ4LC	491	chops	one_quant_q2	1	3	344	345	1	83	11	4	32.039
3RUIQRXJBBO6QGOSSPFMHT6WJEGLLM	A1RXG8RE0SJ4LC	491	chops	one_quant_q2	2	4	131	130	-1	83	11	4	195.216
3RUIQRXJBBO6QGOSSPFMHT6WJEGLLM	A1RXG8RE0SJ4LC	491	chops	one_quant_q3	3	1	0.385	0.4	0.015	83	11	4	93.967
3RUIQRXJBBO6QGOSSPFMHT6WJEGLLM	A1RXG8RE0SJ4LC	491	chops	one_quant_q3	4	2	0.1172	0.15	0.0328	83	11	4	43.068
3RUIQRXJBBO6QGOSSPFMHT6WJEGLLM	A1RXG8RE0SJ4LC	491	chops	one_quant_q3	1	3	0.9514	0.95	-0.00140000000000007	83	11	4	32.039
3RUIQRXJBBO6QGOSSPFMHT6WJEGLLM	A1RXG8RE0SJ4LC	491	chops	one_quant_q3	2	4	1	1	0	83	11	4	195.216
3RUIQRXJBBO6QGOSSPFMHT6WJEGLLM	A1RXG8RE0SJ4LC	491	chops	one_quant_q4	3	1	0.4972	0.35	-0.1472	83	11	4	93.967
3RUIQRXJBBO6QGOSSPFMHT6WJEGLLM	A1RXG8RE0SJ4LC	491	chops	one_quant_q4	4	2	0.5178	0.1	-0.4178	83	11	4	43.068
3RUIQRXJBBO6QGOSSPFMHT6WJEGLLM	A1RXG8RE0SJ4LC	491	chops	one_quant_q4	1	3	0.9044	0.9	-0.00439999999999996	83	11	4	32.039
3RUIQRXJBBO6QGOSSPFMHT6WJEGLLM	A1RXG8RE0SJ4LC	491	chops	one_quant_q4	2	4	0.6306	0.6	-0.0306000000000001	83	11	4	195.216
3RUIQRXJBBO6QGOSSPFMHT6WJEGLLM	A1RXG8RE0SJ4LC	491	chops	two_quant_q1	3	1	0.9602	0.95	-0.0102000000000001	83	11	4	11.199
3RUIQRXJBBO6QGOSSPFMHT6WJEGLLM	A1RXG8RE0SJ4LC	491	chops	two_quant_q1	4	2	0.8544	0.7	-0.1544	83	11	4	12.582
3RUIQRXJBBO6QGOSSPFMHT6WJEGLLM	A1RXG8RE0SJ4LC	491	chops	two_quant_q1	1	3	0.5954	0.55	-0.0454	83	11	4	11.803
3RUIQRXJBBO6QGOSSPFMHT6WJEGLLM	A1RXG8RE0SJ4LC	491	chops	two_quant_q1	2	4	0.7564	0.8	0.0436000000000001	83	11	4	18.351
3RUIQRXJBBO6QGOSSPFMHT6WJEGLLM	A1RXG8RE0SJ4LC	491	chops	three_quant_q1	1	1	0.66	0.6	-0.0600000000000001	83	11	4	NA
358UUM7WRZ3IETU3TFB8K0XUUMZR78	A1T2J1Y8AZGSD3	523	eb	one_quant_q1	4	1	652	653	1	77	5	6	134.623
358UUM7WRZ3IETU3TFB8K0XUUMZR78	A1T2J1Y8AZGSD3	523	eb	one_quant_q1	1	2	528	530	2	77	5	6	46.176
358UUM7WRZ3IETU3TFB8K0XUUMZR78	A1T2J1Y8AZGSD3	523	eb	one_quant_q1	3	3	339	340	1	77	5	6	40.139
358UUM7WRZ3IETU3TFB8K0XUUMZR78	A1T2J1Y8AZGSD3	523	eb	one_quant_q1	2	4	111	110	-1	77	5	6	28.268
358UUM7WRZ3IETU3TFB8K0XUUMZR78	A1T2J1Y8AZGSD3	523	eb	one_quant_q2	4	1	672	670	-2	77	5	6	134.623
358UUM7WRZ3IETU3TFB8K0XUUMZR78	A1T2J1Y8AZGSD3	523	eb	one_quant_q2	1	2	523	522	-1	77	5	6	46.176
358UUM7WRZ3IETU3TFB8K0XUUMZR78	A1T2J1Y8AZGSD3	523	eb	one_quant_q2	3	3	344	343	-1	77	5	6	40.139
358UUM7WRZ3IETU3TFB8K0XUUMZR78	A1T2J1Y8AZGSD3	523	eb	one_quant_q2	2	4	131	130	-1	77	5	6	28.268
358UUM7WRZ3IETU3TFB8K0XUUMZR78	A1T2J1Y8AZGSD3	523	eb	one_quant_q3	4	1	0.875	0.9	0.025	77	5	6	134.623
358UUM7WRZ3IETU3TFB8K0XUUMZR78	A1T2J1Y8AZGSD3	523	eb	one_quant_q3	1	2	0.0522	0.05	-0.0022	77	5	6	46.176
358UUM7WRZ3IETU3TFB8K0XUUMZR78	A1T2J1Y8AZGSD3	523	eb	one_quant_q3	3	3	0.6172	0.55	-0.0671999999999999	77	5	6	40.139
358UUM7WRZ3IETU3TFB8K0XUUMZR78	A1T2J1Y8AZGSD3	523	eb	one_quant_q3	2	4	1	1	0	77	5	6	28.268
358UUM7WRZ3IETU3TFB8K0XUUMZR78	A1T2J1Y8AZGSD3	523	eb	one_quant_q4	4	1	0.4878	0.5	0.0122	77	5	6	134.623
358UUM7WRZ3IETU3TFB8K0XUUMZR78	A1T2J1Y8AZGSD3	523	eb	one_quant_q4	1	2	0.8424	0.55	-0.2924	77	5	6	46.176
358UUM7WRZ3IETU3TFB8K0XUUMZR78	A1T2J1Y8AZGSD3	523	eb	one_quant_q4	3	3	0.5294	0.4	-0.1294	77	5	6	40.139
358UUM7WRZ3IETU3TFB8K0XUUMZR78	A1T2J1Y8AZGSD3	523	eb	one_quant_q4	2	4	0.6342	0.5	-0.1342	77	5	6	28.268
358UUM7WRZ3IETU3TFB8K0XUUMZR78	A1T2J1Y8AZGSD3	523	eb	two_quant_q1	4	1	0.8594	0.05	-0.8094	77	5	6	28.065
358UUM7WRZ3IETU3TFB8K0XUUMZR78	A1T2J1Y8AZGSD3	523	eb	two_quant_q1	1	2	0.593	0.05	-0.543	77	5	6	7.472
358UUM7WRZ3IETU3TFB8K0XUUMZR78	A1T2J1Y8AZGSD3	523	eb	two_quant_q1	3	3	0.9566	0.05	-0.9066	77	5	6	4.587
358UUM7WRZ3IETU3TFB8K0XUUMZR78	A1T2J1Y8AZGSD3	523	eb	two_quant_q1	2	4	0.7566	0.1	-0.6566	77	5	6	10.935
358UUM7WRZ3IETU3TFB8K0XUUMZR78	A1T2J1Y8AZGSD3	523	eb	three_quant_q1	1	1	0.66	0.15	-0.51	77	5	6	NA
3MTMREQS4VI55R9NZCXYHQ71N9IWA5	A1TPSEX3LCDCPY	547	chops	one_quant_q1	1	1	339	340	1	32	8	2	60.819
3MTMREQS4VI55R9NZCXYHQ71N9IWA5	A1TPSEX3LCDCPY	547	chops	one_quant_q1	3	2	136	139	3	32	8	2	73.42
3MTMREQS4VI55R9NZCXYHQ71N9IWA5	A1TPSEX3LCDCPY	547	chops	one_quant_q1	2	3	652	651	-1	32	8	2	47.593
3MTMREQS4VI55R9NZCXYHQ71N9IWA5	A1TPSEX3LCDCPY	547	chops	one_quant_q1	4	4	503	505	2	32	8	2	84.089
3MTMREQS4VI55R9NZCXYHQ71N9IWA5	A1TPSEX3LCDCPY	547	chops	one_quant_q2	1	1	344	350	6	32	8	2	60.819
3MTMREQS4VI55R9NZCXYHQ71N9IWA5	A1TPSEX3LCDCPY	547	chops	one_quant_q2	3	2	131	120	-11	32	8	2	73.42
3MTMREQS4VI55R9NZCXYHQ71N9IWA5	A1TPSEX3LCDCPY	547	chops	one_quant_q2	2	3	672	670	-2	32	8	2	47.593
3MTMREQS4VI55R9NZCXYHQ71N9IWA5	A1TPSEX3LCDCPY	547	chops	one_quant_q2	4	4	523	520	-3	32	8	2	84.089
3MTMREQS4VI55R9NZCXYHQ71N9IWA5	A1TPSEX3LCDCPY	547	chops	one_quant_q3	1	1	0.9564	0.85	-0.1064	32	8	2	60.819
3MTMREQS4VI55R9NZCXYHQ71N9IWA5	A1TPSEX3LCDCPY	547	chops	one_quant_q3	3	2	0.3894	0.75	0.3606	32	8	2	73.42
3MTMREQS4VI55R9NZCXYHQ71N9IWA5	A1TPSEX3LCDCPY	547	chops	one_quant_q3	2	3	1	1	0	32	8	2	47.593
3MTMREQS4VI55R9NZCXYHQ71N9IWA5	A1TPSEX3LCDCPY	547	chops	one_quant_q3	4	4	0.8754	0.8	-0.0753999999999999	32	8	2	84.089
3MTMREQS4VI55R9NZCXYHQ71N9IWA5	A1TPSEX3LCDCPY	547	chops	one_quant_q4	1	1	0.9102	1	0.0898	32	8	2	60.819
3MTMREQS4VI55R9NZCXYHQ71N9IWA5	A1TPSEX3LCDCPY	547	chops	one_quant_q4	3	2	0.4818	0.45	-0.0318	32	8	2	73.42
3MTMREQS4VI55R9NZCXYHQ71N9IWA5	A1TPSEX3LCDCPY	547	chops	one_quant_q4	2	3	0.7404	0.3	-0.4404	32	8	2	47.593
3MTMREQS4VI55R9NZCXYHQ71N9IWA5	A1TPSEX3LCDCPY	547	chops	one_quant_q4	4	4	0.499	0.5	0.001	32	8	2	84.089
3MTMREQS4VI55R9NZCXYHQ71N9IWA5	A1TPSEX3LCDCPY	547	chops	two_quant_q1	1	1	0.5982	0.41	-0.1882	32	8	2	103.616
3MTMREQS4VI55R9NZCXYHQ71N9IWA5	A1TPSEX3LCDCPY	547	chops	two_quant_q1	3	2	0.9616	0.94	-0.0216000000000001	32	8	2	60.825
3MTMREQS4VI55R9NZCXYHQ71N9IWA5	A1TPSEX3LCDCPY	547	chops	two_quant_q1	2	3	0.7648	0.65	-0.1148	32	8	2	22.202
3MTMREQS4VI55R9NZCXYHQ71N9IWA5	A1TPSEX3LCDCPY	547	chops	two_quant_q1	4	4	0.851	0.9	0.049	32	8	2	45.192
3MTMREQS4VI55R9NZCXYHQ71N9IWA5	A1TPSEX3LCDCPY	547	chops	three_quant_q1	1	1	0.66	0.8	0.14	32	8	2	NA
3H7XDTSHKCR6FIMQLCP8DCI4L4XWGJ	A1V2GI9XI9HPHT	200	eb	one_quant_q1	4	1	543	541	-2	69	21	5	52.669
3H7XDTSHKCR6FIMQLCP8DCI4L4XWGJ	A1V2GI9XI9HPHT	200	eb	one_quant_q1	2	2	692	690	-2	69	21	5	33.69
3H7XDTSHKCR6FIMQLCP8DCI4L4XWGJ	A1V2GI9XI9HPHT	200	eb	one_quant_q1	1	3	126	120	-6	69	21	5	21.796
3H7XDTSHKCR6FIMQLCP8DCI4L4XWGJ	A1V2GI9XI9HPHT	200	eb	one_quant_q1	3	4	339	340	1	69	21	5	22.263
3H7XDTSHKCR6FIMQLCP8DCI4L4XWGJ	A1V2GI9XI9HPHT	200	eb	one_quant_q2	4	1	523	521	-2	69	21	5	52.669
3H7XDTSHKCR6FIMQLCP8DCI4L4XWGJ	A1V2GI9XI9HPHT	200	eb	one_quant_q2	2	2	672	670	-2	69	21	5	33.69
3H7XDTSHKCR6FIMQLCP8DCI4L4XWGJ	A1V2GI9XI9HPHT	200	eb	one_quant_q2	1	3	131	130	-1	69	21	5	21.796
3H7XDTSHKCR6FIMQLCP8DCI4L4XWGJ	A1V2GI9XI9HPHT	200	eb	one_quant_q2	3	4	344	342	-2	69	21	5	22.263
3H7XDTSHKCR6FIMQLCP8DCI4L4XWGJ	A1V2GI9XI9HPHT	200	eb	one_quant_q3	4	1	0.1182	0.2	0.0818	69	21	5	52.669
3H7XDTSHKCR6FIMQLCP8DCI4L4XWGJ	A1V2GI9XI9HPHT	200	eb	one_quant_q3	2	2	0	0.05	0.05	69	21	5	33.69
3H7XDTSHKCR6FIMQLCP8DCI4L4XWGJ	A1V2GI9XI9HPHT	200	eb	one_quant_q3	1	3	0.951	0.9	-0.0509999999999999	69	21	5	21.796
3H7XDTSHKCR6FIMQLCP8DCI4L4XWGJ	A1V2GI9XI9HPHT	200	eb	one_quant_q3	3	4	0.6172	0.6	-0.0172	69	21	5	22.263
3H7XDTSHKCR6FIMQLCP8DCI4L4XWGJ	A1V2GI9XI9HPHT	200	eb	one_quant_q4	4	1	0.5266	0.4	-0.1266	69	21	5	52.669
3H7XDTSHKCR6FIMQLCP8DCI4L4XWGJ	A1V2GI9XI9HPHT	200	eb	one_quant_q4	2	2	0.744	0.8	0.056	69	21	5	33.69
3H7XDTSHKCR6FIMQLCP8DCI4L4XWGJ	A1V2GI9XI9HPHT	200	eb	one_quant_q4	1	3	0.6406	1	0.3594	69	21	5	21.796
3H7XDTSHKCR6FIMQLCP8DCI4L4XWGJ	A1V2GI9XI9HPHT	200	eb	one_quant_q4	3	4	0.5334	0.55	0.0166000000000001	69	21	5	22.263
3H7XDTSHKCR6FIMQLCP8DCI4L4XWGJ	A1V2GI9XI9HPHT	200	eb	two_quant_q1	4	1	0.856	0.03	-0.826	69	21	5	7.275
3H7XDTSHKCR6FIMQLCP8DCI4L4XWGJ	A1V2GI9XI9HPHT	200	eb	two_quant_q1	2	2	0.763	0.15	-0.613	69	21	5	12.825
3H7XDTSHKCR6FIMQLCP8DCI4L4XWGJ	A1V2GI9XI9HPHT	200	eb	two_quant_q1	1	3	0.5936	0.01	-0.5836	69	21	5	5.565
3H7XDTSHKCR6FIMQLCP8DCI4L4XWGJ	A1V2GI9XI9HPHT	200	eb	two_quant_q1	3	4	0.9624	0.5	-0.4624	69	21	5	9.637
3H7XDTSHKCR6FIMQLCP8DCI4L4XWGJ	A1V2GI9XI9HPHT	200	eb	three_quant_q1	1	1	0.66	0	-0.66	69	21	5	NA
3KV0LJBBH2L1ZW1QXLDX3IUKPBSRMH	A1V5VJE32G7HDE	775	eb	one_quant_q1	1	1	136	139	3	8	8	7	184.281
3KV0LJBBH2L1ZW1QXLDX3IUKPBSRMH	A1V5VJE32G7HDE	775	eb	one_quant_q1	3	2	349	350	1	8	8	7	95.744
3KV0LJBBH2L1ZW1QXLDX3IUKPBSRMH	A1V5VJE32G7HDE	775	eb	one_quant_q1	2	3	543	545	2	8	8	7	61.741
3KV0LJBBH2L1ZW1QXLDX3IUKPBSRMH	A1V5VJE32G7HDE	775	eb	one_quant_q1	4	4	652	650	-2	8	8	7	84.172
3KV0LJBBH2L1ZW1QXLDX3IUKPBSRMH	A1V5VJE32G7HDE	775	eb	one_quant_q2	1	1	131	130	-1	8	8	7	184.281
3KV0LJBBH2L1ZW1QXLDX3IUKPBSRMH	A1V5VJE32G7HDE	775	eb	one_quant_q2	3	2	344	345	1	8	8	7	95.744
3KV0LJBBH2L1ZW1QXLDX3IUKPBSRMH	A1V5VJE32G7HDE	775	eb	one_quant_q2	2	3	523	522	-1	8	8	7	61.741
3KV0LJBBH2L1ZW1QXLDX3IUKPBSRMH	A1V5VJE32G7HDE	775	eb	one_quant_q2	4	4	672	672	0	8	8	7	84.172
3KV0LJBBH2L1ZW1QXLDX3IUKPBSRMH	A1V5VJE32G7HDE	775	eb	one_quant_q3	1	1	0.0432	0	-0.0432	8	8	7	184.281
3KV0LJBBH2L1ZW1QXLDX3IUKPBSRMH	A1V5VJE32G7HDE	775	eb	one_quant_q3	3	2	0.3918	0.3	-0.0918	8	8	7	95.744
3KV0LJBBH2L1ZW1QXLDX3IUKPBSRMH	A1V5VJE32G7HDE	775	eb	one_quant_q3	2	3	0	0	0	8	8	7	61.741
3KV0LJBBH2L1ZW1QXLDX3IUKPBSRMH	A1V5VJE32G7HDE	775	eb	one_quant_q3	4	4	0.8708	0.8	-0.0708	8	8	7	84.172
3KV0LJBBH2L1ZW1QXLDX3IUKPBSRMH	A1V5VJE32G7HDE	775	eb	one_quant_q4	1	1	0.626	0.08	-0.546	8	8	7	184.281
3KV0LJBBH2L1ZW1QXLDX3IUKPBSRMH	A1V5VJE32G7HDE	775	eb	one_quant_q4	3	2	0.5388	0.5	-0.0387999999999999	8	8	7	95.744
3KV0LJBBH2L1ZW1QXLDX3IUKPBSRMH	A1V5VJE32G7HDE	775	eb	one_quant_q4	2	3	0.849	0.5	-0.349	8	8	7	61.741
3KV0LJBBH2L1ZW1QXLDX3IUKPBSRMH	A1V5VJE32G7HDE	775	eb	one_quant_q4	4	4	0.4956	0.5	0.00440000000000002	8	8	7	84.172
3KV0LJBBH2L1ZW1QXLDX3IUKPBSRMH	A1V5VJE32G7HDE	775	eb	two_quant_q1	1	1	0.5982	0	-0.5982	8	8	7	86.651
3KV0LJBBH2L1ZW1QXLDX3IUKPBSRMH	A1V5VJE32G7HDE	775	eb	two_quant_q1	3	2	0.9616	0.5	-0.4616	8	8	7	33.159
3KV0LJBBH2L1ZW1QXLDX3IUKPBSRMH	A1V5VJE32G7HDE	775	eb	two_quant_q1	2	3	0.7648	0	-0.7648	8	8	7	40.384
3KV0LJBBH2L1ZW1QXLDX3IUKPBSRMH	A1V5VJE32G7HDE	775	eb	two_quant_q1	4	4	0.851	0	-0.851	8	8	7	22.39
3KV0LJBBH2L1ZW1QXLDX3IUKPBSRMH	A1V5VJE32G7HDE	775	eb	three_quant_q1	1	1	0.66	0	-0.66	8	8	7	NA
32KTQ2V7RDFVVW5434DBCXUQJPMM9P	A1VHYK3WKSIWFG	292	violin	one_quant_q1	4	1	151	145	-6	12	12	7	88.648
32KTQ2V7RDFVVW5434DBCXUQJPMM9P	A1VHYK3WKSIWFG	292	violin	one_quant_q1	3	2	349	343	-6	12	12	7	32.439
32KTQ2V7RDFVVW5434DBCXUQJPMM9P	A1VHYK3WKSIWFG	292	violin	one_quant_q1	1	3	528	520	-8	12	12	7	30.112
32KTQ2V7RDFVVW5434DBCXUQJPMM9P	A1VHYK3WKSIWFG	292	violin	one_quant_q1	2	4	652	645	-7	12	12	7	35.057
32KTQ2V7RDFVVW5434DBCXUQJPMM9P	A1VHYK3WKSIWFG	292	violin	one_quant_q2	4	1	131	130	-1	12	12	7	88.648
32KTQ2V7RDFVVW5434DBCXUQJPMM9P	A1VHYK3WKSIWFG	292	violin	one_quant_q2	3	2	344	343	-1	12	12	7	32.439
32KTQ2V7RDFVVW5434DBCXUQJPMM9P	A1VHYK3WKSIWFG	292	violin	one_quant_q2	1	3	523	524	1	12	12	7	30.112
32KTQ2V7RDFVVW5434DBCXUQJPMM9P	A1VHYK3WKSIWFG	292	violin	one_quant_q2	2	4	672	675	3	12	12	7	35.057
32KTQ2V7RDFVVW5434DBCXUQJPMM9P	A1VHYK3WKSIWFG	292	violin	one_quant_q3	4	1	0.1208	0.3	0.1792	12	12	7	88.648
32KTQ2V7RDFVVW5434DBCXUQJPMM9P	A1VHYK3WKSIWFG	292	violin	one_quant_q3	3	2	0.381	0.5	0.119	12	12	7	32.439
32KTQ2V7RDFVVW5434DBCXUQJPMM9P	A1VHYK3WKSIWFG	292	violin	one_quant_q3	1	3	0.0464	0.95	0.9036	12	12	7	30.112
32KTQ2V7RDFVVW5434DBCXUQJPMM9P	A1VHYK3WKSIWFG	292	violin	one_quant_q3	2	4	1	1	0	12	12	7	35.057
32KTQ2V7RDFVVW5434DBCXUQJPMM9P	A1VHYK3WKSIWFG	292	violin	one_quant_q4	4	1	0.4868	0.4	-0.0868	12	12	7	88.648
32KTQ2V7RDFVVW5434DBCXUQJPMM9P	A1VHYK3WKSIWFG	292	violin	one_quant_q4	3	2	0.5274	0.4	-0.1274	12	12	7	32.439
32KTQ2V7RDFVVW5434DBCXUQJPMM9P	A1VHYK3WKSIWFG	292	violin	one_quant_q4	1	3	0.8444	0.95	0.1056	12	12	7	30.112
32KTQ2V7RDFVVW5434DBCXUQJPMM9P	A1VHYK3WKSIWFG	292	violin	one_quant_q4	2	4	0.7476	0.95	0.2024	12	12	7	35.057
32KTQ2V7RDFVVW5434DBCXUQJPMM9P	A1VHYK3WKSIWFG	292	violin	two_quant_q1	4	1	0.8542	0.95	0.0958	12	12	7	29.231
32KTQ2V7RDFVVW5434DBCXUQJPMM9P	A1VHYK3WKSIWFG	292	violin	two_quant_q1	3	2	0.9624	0.95	-0.0124000000000001	12	12	7	7.508
32KTQ2V7RDFVVW5434DBCXUQJPMM9P	A1VHYK3WKSIWFG	292	violin	two_quant_q1	1	3	0.582	0.6	0.018	12	12	7	8.074
32KTQ2V7RDFVVW5434DBCXUQJPMM9P	A1VHYK3WKSIWFG	292	violin	two_quant_q1	2	4	0.7624	0.7	-0.0624	12	12	7	10.388
32KTQ2V7RDFVVW5434DBCXUQJPMM9P	A1VHYK3WKSIWFG	292	violin	three_quant_q1	1	1	0.66	0.6	-0.0600000000000001	12	12	7	NA
39JEC7537U1GJH6GTGOT1JEBG32CVE	A1VI3SOIHT6Y0D	426	eb	one_quant_q1	3	1	136	135	-1	16	16	6	119.832
39JEC7537U1GJH6GTGOT1JEBG32CVE	A1VI3SOIHT6Y0D	426	eb	one_quant_q1	2	2	324	325	1	16	16	6	71.938
39JEC7537U1GJH6GTGOT1JEBG32CVE	A1VI3SOIHT6Y0D	426	eb	one_quant_q1	1	3	528	530	2	16	16	6	44.169
39JEC7537U1GJH6GTGOT1JEBG32CVE	A1VI3SOIHT6Y0D	426	eb	one_quant_q1	4	4	692	687	-5	16	16	6	64.592
39JEC7537U1GJH6GTGOT1JEBG32CVE	A1VI3SOIHT6Y0D	426	eb	one_quant_q2	3	1	131	130	-1	16	16	6	119.832
39JEC7537U1GJH6GTGOT1JEBG32CVE	A1VI3SOIHT6Y0D	426	eb	one_quant_q2	2	2	344	344	0	16	16	6	71.938
39JEC7537U1GJH6GTGOT1JEBG32CVE	A1VI3SOIHT6Y0D	426	eb	one_quant_q2	1	3	523	522	-1	16	16	6	44.169
39JEC7537U1GJH6GTGOT1JEBG32CVE	A1VI3SOIHT6Y0D	426	eb	one_quant_q2	4	4	672	672	0	16	16	6	64.592
39JEC7537U1GJH6GTGOT1JEBG32CVE	A1VI3SOIHT6Y0D	426	eb	one_quant_q3	3	1	0.382	0.475	0.093	16	16	6	119.832
39JEC7537U1GJH6GTGOT1JEBG32CVE	A1VI3SOIHT6Y0D	426	eb	one_quant_q3	2	2	1	0.95	-0.05	16	16	6	71.938
39JEC7537U1GJH6GTGOT1JEBG32CVE	A1VI3SOIHT6Y0D	426	eb	one_quant_q3	1	3	0.051	0.025	-0.026	16	16	6	44.169
39JEC7537U1GJH6GTGOT1JEBG32CVE	A1VI3SOIHT6Y0D	426	eb	one_quant_q3	4	4	0.1178	0.1	-0.0178	16	16	6	64.592
39JEC7537U1GJH6GTGOT1JEBG32CVE	A1VI3SOIHT6Y0D	426	eb	one_quant_q4	3	1	0.4806	0.025	-0.4556	16	16	6	119.832
39JEC7537U1GJH6GTGOT1JEBG32CVE	A1VI3SOIHT6Y0D	426	eb	one_quant_q4	2	2	0.9108	0.5	-0.4108	16	16	6	71.938
39JEC7537U1GJH6GTGOT1JEBG32CVE	A1VI3SOIHT6Y0D	426	eb	one_quant_q4	1	3	0.8368	0.49	-0.3468	16	16	6	44.169
39JEC7537U1GJH6GTGOT1JEBG32CVE	A1VI3SOIHT6Y0D	426	eb	one_quant_q4	4	4	0.4934	0.475	-0.0184	16	16	6	64.592
39JEC7537U1GJH6GTGOT1JEBG32CVE	A1VI3SOIHT6Y0D	426	eb	two_quant_q1	3	1	0.9614	0.5	-0.4614	16	16	6	23.33
39JEC7537U1GJH6GTGOT1JEBG32CVE	A1VI3SOIHT6Y0D	426	eb	two_quant_q1	2	2	0.761	0.33	-0.431	16	16	6	13.389
39JEC7537U1GJH6GTGOT1JEBG32CVE	A1VI3SOIHT6Y0D	426	eb	two_quant_q1	1	3	0.5966	0.08	-0.5166	16	16	6	10.999
39JEC7537U1GJH6GTGOT1JEBG32CVE	A1VI3SOIHT6Y0D	426	eb	two_quant_q1	4	4	0.8524	0.05	-0.8024	16	16	6	13.159
39JEC7537U1GJH6GTGOT1JEBG32CVE	A1VI3SOIHT6Y0D	426	eb	three_quant_q1	1	1	0.66	0.2	-0.46	16	16	6	NA
3WQQ9FUS6AUZY0IX7NHOYLOLNK0B80	A1VZSFHTU51JP0	851	eb	one_quant_q1	4	1	364	370	6	45	21	4	164.951
3WQQ9FUS6AUZY0IX7NHOYLOLNK0B80	A1VZSFHTU51JP0	851	eb	one_quant_q1	2	2	151	150	-1	45	21	4	74.57
3WQQ9FUS6AUZY0IX7NHOYLOLNK0B80	A1VZSFHTU51JP0	851	eb	one_quant_q1	1	3	667	665	-2	45	21	4	55.35
3WQQ9FUS6AUZY0IX7NHOYLOLNK0B80	A1VZSFHTU51JP0	851	eb	one_quant_q1	3	4	518	515	-3	45	21	4	88.295
3WQQ9FUS6AUZY0IX7NHOYLOLNK0B80	A1VZSFHTU51JP0	851	eb	one_quant_q2	4	1	344	345	1	45	21	4	164.951
3WQQ9FUS6AUZY0IX7NHOYLOLNK0B80	A1VZSFHTU51JP0	851	eb	one_quant_q2	2	2	131	130	-1	45	21	4	74.57
3WQQ9FUS6AUZY0IX7NHOYLOLNK0B80	A1VZSFHTU51JP0	851	eb	one_quant_q2	1	3	672	670	-2	45	21	4	55.35
3WQQ9FUS6AUZY0IX7NHOYLOLNK0B80	A1VZSFHTU51JP0	851	eb	one_quant_q2	3	4	523	520	-3	45	21	4	88.295
3WQQ9FUS6AUZY0IX7NHOYLOLNK0B80	A1VZSFHTU51JP0	851	eb	one_quant_q3	4	1	0.1166	0.1	-0.0166	45	21	4	164.951
3WQQ9FUS6AUZY0IX7NHOYLOLNK0B80	A1VZSFHTU51JP0	851	eb	one_quant_q3	2	2	0	0	0	45	21	4	74.57
3WQQ9FUS6AUZY0IX7NHOYLOLNK0B80	A1VZSFHTU51JP0	851	eb	one_quant_q3	1	3	0.9518	0.8	-0.1518	45	21	4	55.35
3WQQ9FUS6AUZY0IX7NHOYLOLNK0B80	A1VZSFHTU51JP0	851	eb	one_quant_q3	3	4	0.6176	0.6	-0.0176000000000001	45	21	4	88.295
3WQQ9FUS6AUZY0IX7NHOYLOLNK0B80	A1VZSFHTU51JP0	851	eb	one_quant_q4	4	1	0.5436	0.4	-0.1436	45	21	4	164.951
3WQQ9FUS6AUZY0IX7NHOYLOLNK0B80	A1VZSFHTU51JP0	851	eb	one_quant_q4	2	2	0.6358	0.5	-0.1358	45	21	4	74.57
3WQQ9FUS6AUZY0IX7NHOYLOLNK0B80	A1VZSFHTU51JP0	851	eb	one_quant_q4	1	3	0.7438	0.55	-0.1938	45	21	4	55.35
3WQQ9FUS6AUZY0IX7NHOYLOLNK0B80	A1VZSFHTU51JP0	851	eb	one_quant_q4	3	4	0.5082	0.45	-0.0582	45	21	4	88.295
3WQQ9FUS6AUZY0IX7NHOYLOLNK0B80	A1VZSFHTU51JP0	851	eb	two_quant_q1	4	1	0.856	0.1	-0.756	45	21	4	58.977
3WQQ9FUS6AUZY0IX7NHOYLOLNK0B80	A1VZSFHTU51JP0	851	eb	two_quant_q1	2	2	0.763	0.2	-0.563	45	21	4	22.353
3WQQ9FUS6AUZY0IX7NHOYLOLNK0B80	A1VZSFHTU51JP0	851	eb	two_quant_q1	1	3	0.5936	0.1	-0.4936	45	21	4	29.974
3WQQ9FUS6AUZY0IX7NHOYLOLNK0B80	A1VZSFHTU51JP0	851	eb	two_quant_q1	3	4	0.9624	0.4	-0.5624	45	21	4	65.657
3WQQ9FUS6AUZY0IX7NHOYLOLNK0B80	A1VZSFHTU51JP0	851	eb	three_quant_q1	1	1	0.66	0.35	-0.31	45	21	4	NA
3D3VGR7TA0F0DATGR38I7JLEPKD3RF	A1X7BWJ9Y84F7D	409	eb	one_quant_q1	3	1	667	665	-2	86	14	5	125.131
3D3VGR7TA0F0DATGR38I7JLEPKD3RF	A1X7BWJ9Y84F7D	409	eb	one_quant_q1	4	2	503	500	-3	86	14	5	95.127
3D3VGR7TA0F0DATGR38I7JLEPKD3RF	A1X7BWJ9Y84F7D	409	eb	one_quant_q1	2	3	364	365	1	86	14	5	33.121
3D3VGR7TA0F0DATGR38I7JLEPKD3RF	A1X7BWJ9Y84F7D	409	eb	one_quant_q1	1	4	136	135	-1	86	14	5	59.601
3D3VGR7TA0F0DATGR38I7JLEPKD3RF	A1X7BWJ9Y84F7D	409	eb	one_quant_q2	3	1	672	670	-2	86	14	5	125.131
3D3VGR7TA0F0DATGR38I7JLEPKD3RF	A1X7BWJ9Y84F7D	409	eb	one_quant_q2	4	2	523	520	-3	86	14	5	95.127
3D3VGR7TA0F0DATGR38I7JLEPKD3RF	A1X7BWJ9Y84F7D	409	eb	one_quant_q2	2	3	344	345	1	86	14	5	33.121
3D3VGR7TA0F0DATGR38I7JLEPKD3RF	A1X7BWJ9Y84F7D	409	eb	one_quant_q2	1	4	131	130	-1	86	14	5	59.601
3D3VGR7TA0F0DATGR38I7JLEPKD3RF	A1X7BWJ9Y84F7D	409	eb	one_quant_q3	3	1	0.614	0.5	-0.114	86	14	5	125.131
3D3VGR7TA0F0DATGR38I7JLEPKD3RF	A1X7BWJ9Y84F7D	409	eb	one_quant_q3	4	2	0.8836	0.85	-0.0336000000000001	86	14	5	95.127
3D3VGR7TA0F0DATGR38I7JLEPKD3RF	A1X7BWJ9Y84F7D	409	eb	one_quant_q3	2	3	0	0	0	86	14	5	33.121
3D3VGR7TA0F0DATGR38I7JLEPKD3RF	A1X7BWJ9Y84F7D	409	eb	one_quant_q3	1	4	0.0484	0.05	0.0016	86	14	5	59.601
3D3VGR7TA0F0DATGR38I7JLEPKD3RF	A1X7BWJ9Y84F7D	409	eb	one_quant_q4	3	1	0.4908	0.45	-0.0408	86	14	5	125.131
3D3VGR7TA0F0DATGR38I7JLEPKD3RF	A1X7BWJ9Y84F7D	409	eb	one_quant_q4	4	2	0.5118	0.4	-0.1118	86	14	5	95.127
3D3VGR7TA0F0DATGR38I7JLEPKD3RF	A1X7BWJ9Y84F7D	409	eb	one_quant_q4	2	3	0.917	0.5	-0.417	86	14	5	33.121
3D3VGR7TA0F0DATGR38I7JLEPKD3RF	A1X7BWJ9Y84F7D	409	eb	one_quant_q4	1	4	0.6266	0.5	-0.1266	86	14	5	59.601
3D3VGR7TA0F0DATGR38I7JLEPKD3RF	A1X7BWJ9Y84F7D	409	eb	two_quant_q1	3	1	0.9608	0.5	-0.4608	86	14	5	15.158
3D3VGR7TA0F0DATGR38I7JLEPKD3RF	A1X7BWJ9Y84F7D	409	eb	two_quant_q1	4	2	0.853	0.55	-0.303	86	14	5	23.722
3D3VGR7TA0F0DATGR38I7JLEPKD3RF	A1X7BWJ9Y84F7D	409	eb	two_quant_q1	2	3	0.7574	0.6	-0.1574	86	14	5	6.033
3D3VGR7TA0F0DATGR38I7JLEPKD3RF	A1X7BWJ9Y84F7D	409	eb	two_quant_q1	1	4	0.595	0.55	-0.0449999999999999	86	14	5	12.956
3D3VGR7TA0F0DATGR38I7JLEPKD3RF	A1X7BWJ9Y84F7D	409	eb	three_quant_q1	1	1	0.66	0.65	-0.01	86	14	5	NA
30BUDKLTXDVEILBFJGCBN9KFPYZE53	A1XQPDHAN5IY0R	0:05:59	violin	one_quant_q1	2	1	151	148	-3	24	24	5	83.457
30BUDKLTXDVEILBFJGCBN9KFPYZE53	A1XQPDHAN5IY0R	0:05:59	violin	one_quant_q1	1	2	349	342	-7	24	24	5	54.527
30BUDKLTXDVEILBFJGCBN9KFPYZE53	A1XQPDHAN5IY0R	0:05:59	violin	one_quant_q1	3	3	518	508	-10	24	24	5	51.603
30BUDKLTXDVEILBFJGCBN9KFPYZE53	A1XQPDHAN5IY0R	0:05:59	violin	one_quant_q1	4	4	692	691	-1	24	24	5	46.188
30BUDKLTXDVEILBFJGCBN9KFPYZE53	A1XQPDHAN5IY0R	0:05:59	violin	one_quant_q2	2	1	131	133	2	24	24	5	83.457
30BUDKLTXDVEILBFJGCBN9KFPYZE53	A1XQPDHAN5IY0R	0:05:59	violin	one_quant_q2	1	2	344	354	10	24	24	5	54.527
30BUDKLTXDVEILBFJGCBN9KFPYZE53	A1XQPDHAN5IY0R	0:05:59	violin	one_quant_q2	3	3	523	520	-3	24	24	5	51.603
30BUDKLTXDVEILBFJGCBN9KFPYZE53	A1XQPDHAN5IY0R	0:05:59	violin	one_quant_q2	4	4	672	670	-2	24	24	5	46.188
30BUDKLTXDVEILBFJGCBN9KFPYZE53	A1XQPDHAN5IY0R	0:05:59	violin	one_quant_q3	2	1	0	0.2	0.2	24	24	5	83.457
30BUDKLTXDVEILBFJGCBN9KFPYZE53	A1XQPDHAN5IY0R	0:05:59	violin	one_quant_q3	1	2	0.0548	0.6	0.5452	24	24	5	54.527
30BUDKLTXDVEILBFJGCBN9KFPYZE53	A1XQPDHAN5IY0R	0:05:59	violin	one_quant_q3	3	3	0.6144	0.6	-0.0144	24	24	5	51.603
30BUDKLTXDVEILBFJGCBN9KFPYZE53	A1XQPDHAN5IY0R	0:05:59	violin	one_quant_q3	4	4	0.1206	0.2	0.0794	24	24	5	46.188
30BUDKLTXDVEILBFJGCBN9KFPYZE53	A1XQPDHAN5IY0R	0:05:59	violin	one_quant_q4	2	1	0.6416	0.5	-0.1416	24	24	5	83.457
30BUDKLTXDVEILBFJGCBN9KFPYZE53	A1XQPDHAN5IY0R	0:05:59	violin	one_quant_q4	1	2	0.9128	0.8	-0.1128	24	24	5	54.527
30BUDKLTXDVEILBFJGCBN9KFPYZE53	A1XQPDHAN5IY0R	0:05:59	violin	one_quant_q4	3	3	0.5172	0.3	-0.2172	24	24	5	51.603
30BUDKLTXDVEILBFJGCBN9KFPYZE53	A1XQPDHAN5IY0R	0:05:59	violin	one_quant_q4	4	4	0.5	0.2	-0.3	24	24	5	46.188
30BUDKLTXDVEILBFJGCBN9KFPYZE53	A1XQPDHAN5IY0R	0:05:59	violin	two_quant_q1	2	1	0.7604	0.2	-0.5604	24	24	5	14.205
30BUDKLTXDVEILBFJGCBN9KFPYZE53	A1XQPDHAN5IY0R	0:05:59	violin	two_quant_q1	1	2	0.5892	0.03	-0.5592	24	24	5	6.154
30BUDKLTXDVEILBFJGCBN9KFPYZE53	A1XQPDHAN5IY0R	0:05:59	violin	two_quant_q1	3	3	0.9584	0.1	-0.8584	24	24	5	8.689
30BUDKLTXDVEILBFJGCBN9KFPYZE53	A1XQPDHAN5IY0R	0:05:59	violin	two_quant_q1	4	4	0.8562	0	-0.8562	24	24	5	24.299
30BUDKLTXDVEILBFJGCBN9KFPYZE53	A1XQPDHAN5IY0R	0:05:59	violin	three_quant_q1	1	1	0.66	0.01	-0.65	24	24	5	NA
37TRT2X24QROIHEGYREFNBXZ3VWBJM	A1YGENVE7OI5JL	471	eb	one_quant_q1	2	1	543	545	2	70	22	7	78.635
37TRT2X24QROIHEGYREFNBXZ3VWBJM	A1YGENVE7OI5JL	471	eb	one_quant_q1	4	2	652	650	-2	70	22	7	68.828
37TRT2X24QROIHEGYREFNBXZ3VWBJM	A1YGENVE7OI5JL	471	eb	one_quant_q1	1	3	136	138	2	70	22	7	33.917
37TRT2X24QROIHEGYREFNBXZ3VWBJM	A1YGENVE7OI5JL	471	eb	one_quant_q1	3	4	339	340	1	70	22	7	62.466
37TRT2X24QROIHEGYREFNBXZ3VWBJM	A1YGENVE7OI5JL	471	eb	one_quant_q2	2	1	523	525	2	70	22	7	78.635
37TRT2X24QROIHEGYREFNBXZ3VWBJM	A1YGENVE7OI5JL	471	eb	one_quant_q2	4	2	672	671	-1	70	22	7	68.828
37TRT2X24QROIHEGYREFNBXZ3VWBJM	A1YGENVE7OI5JL	471	eb	one_quant_q2	1	3	131	133	2	70	22	7	33.917
37TRT2X24QROIHEGYREFNBXZ3VWBJM	A1YGENVE7OI5JL	471	eb	one_quant_q2	3	4	344	344	0	70	22	7	62.466
37TRT2X24QROIHEGYREFNBXZ3VWBJM	A1YGENVE7OI5JL	471	eb	one_quant_q3	2	1	0	0.05	0.05	70	22	7	78.635
37TRT2X24QROIHEGYREFNBXZ3VWBJM	A1YGENVE7OI5JL	471	eb	one_quant_q3	4	2	0.8818	0.35	-0.5318	70	22	7	68.828
37TRT2X24QROIHEGYREFNBXZ3VWBJM	A1YGENVE7OI5JL	471	eb	one_quant_q3	1	3	0.0474	0.01	-0.0374	70	22	7	33.917
37TRT2X24QROIHEGYREFNBXZ3VWBJM	A1YGENVE7OI5JL	471	eb	one_quant_q3	3	4	0.6228	0.36	-0.2628	70	22	7	62.466
37TRT2X24QROIHEGYREFNBXZ3VWBJM	A1YGENVE7OI5JL	471	eb	one_quant_q4	2	1	0.8396	0.05	-0.7896	70	22	7	78.635
37TRT2X24QROIHEGYREFNBXZ3VWBJM	A1YGENVE7OI5JL	471	eb	one_quant_q4	4	2	0.496	0.35	-0.146	70	22	7	68.828
37TRT2X24QROIHEGYREFNBXZ3VWBJM	A1YGENVE7OI5JL	471	eb	one_quant_q4	1	3	0.6292	0.07	-0.5592	70	22	7	33.917
37TRT2X24QROIHEGYREFNBXZ3VWBJM	A1YGENVE7OI5JL	471	eb	one_quant_q4	3	4	0.538	0.36	-0.178	70	22	7	62.466
37TRT2X24QROIHEGYREFNBXZ3VWBJM	A1YGENVE7OI5JL	471	eb	two_quant_q1	2	1	0.7662	0.1	-0.6662	70	22	7	28.974
37TRT2X24QROIHEGYREFNBXZ3VWBJM	A1YGENVE7OI5JL	471	eb	two_quant_q1	4	2	0.8424	0.05	-0.7924	70	22	7	15.49
37TRT2X24QROIHEGYREFNBXZ3VWBJM	A1YGENVE7OI5JL	471	eb	two_quant_q1	1	3	0.5902	0.05	-0.5402	70	22	7	15.23
37TRT2X24QROIHEGYREFNBXZ3VWBJM	A1YGENVE7OI5JL	471	eb	two_quant_q1	3	4	0.966	0.05	-0.916	70	22	7	52.139
37TRT2X24QROIHEGYREFNBXZ3VWBJM	A1YGENVE7OI5JL	471	eb	three_quant_q1	1	1	0.66	0.15	-0.51	70	22	7	NA
3A1COHJ8NJV9PDLJ7FRKKWRJIXHH8Y	A1YLJCOH08VLRG	472	violin	one_quant_q1	2	1	652	630	-22	90	18	4	99.329
3A1COHJ8NJV9PDLJ7FRKKWRJIXHH8Y	A1YLJCOH08VLRG	472	violin	one_quant_q1	3	2	518	505	-13	90	18	4	74.325
3A1COHJ8NJV9PDLJ7FRKKWRJIXHH8Y	A1YLJCOH08VLRG	472	violin	one_quant_q1	4	3	364	360	-4	90	18	4	60.97
3A1COHJ8NJV9PDLJ7FRKKWRJIXHH8Y	A1YLJCOH08VLRG	472	violin	one_quant_q1	1	4	126	119	-7	90	18	4	55.303
3A1COHJ8NJV9PDLJ7FRKKWRJIXHH8Y	A1YLJCOH08VLRG	472	violin	one_quant_q2	2	1	672	670	-2	90	18	4	99.329
3A1COHJ8NJV9PDLJ7FRKKWRJIXHH8Y	A1YLJCOH08VLRG	472	violin	one_quant_q2	3	2	523	530	7	90	18	4	74.325
3A1COHJ8NJV9PDLJ7FRKKWRJIXHH8Y	A1YLJCOH08VLRG	472	violin	one_quant_q2	4	3	344	350	6	90	18	4	60.97
3A1COHJ8NJV9PDLJ7FRKKWRJIXHH8Y	A1YLJCOH08VLRG	472	violin	one_quant_q2	1	4	131	130	-1	90	18	4	55.303
3A1COHJ8NJV9PDLJ7FRKKWRJIXHH8Y	A1YLJCOH08VLRG	472	violin	one_quant_q3	2	1	1	1	0	90	18	4	99.329
3A1COHJ8NJV9PDLJ7FRKKWRJIXHH8Y	A1YLJCOH08VLRG	472	violin	one_quant_q3	3	2	0.6112	0.7	0.0888	90	18	4	74.325
3A1COHJ8NJV9PDLJ7FRKKWRJIXHH8Y	A1YLJCOH08VLRG	472	violin	one_quant_q3	4	3	0.1178	0.4	0.2822	90	18	4	60.97
3A1COHJ8NJV9PDLJ7FRKKWRJIXHH8Y	A1YLJCOH08VLRG	472	violin	one_quant_q3	1	4	0.9514	1	0.0486	90	18	4	55.303
3A1COHJ8NJV9PDLJ7FRKKWRJIXHH8Y	A1YLJCOH08VLRG	472	violin	one_quant_q4	2	1	0.7508	1	0.2492	90	18	4	99.329
3A1COHJ8NJV9PDLJ7FRKKWRJIXHH8Y	A1YLJCOH08VLRG	472	violin	one_quant_q4	3	2	0.5112	0.8	0.2888	90	18	4	74.325
3A1COHJ8NJV9PDLJ7FRKKWRJIXHH8Y	A1YLJCOH08VLRG	472	violin	one_quant_q4	4	3	0.5478	0.4	-0.1478	90	18	4	60.97
3A1COHJ8NJV9PDLJ7FRKKWRJIXHH8Y	A1YLJCOH08VLRG	472	violin	one_quant_q4	1	4	0.6294	0.8	0.1706	90	18	4	55.303
3A1COHJ8NJV9PDLJ7FRKKWRJIXHH8Y	A1YLJCOH08VLRG	472	violin	two_quant_q1	2	1	0.7568	0.8	0.0432	90	18	4	26.137
3A1COHJ8NJV9PDLJ7FRKKWRJIXHH8Y	A1YLJCOH08VLRG	472	violin	two_quant_q1	3	2	0.9552	0.5	-0.4552	90	18	4	28.196
3A1COHJ8NJV9PDLJ7FRKKWRJIXHH8Y	A1YLJCOH08VLRG	472	violin	two_quant_q1	4	3	0.843	0	-0.843	90	18	4	11.197
3A1COHJ8NJV9PDLJ7FRKKWRJIXHH8Y	A1YLJCOH08VLRG	472	violin	two_quant_q1	1	4	0.5984	0.01	-0.5884	90	18	4	24.568
3A1COHJ8NJV9PDLJ7FRKKWRJIXHH8Y	A1YLJCOH08VLRG	472	violin	three_quant_q1	1	1	0.66	0.2	-0.46	90	18	4	NA
30MVJZJNHMD5UOZJ070JW529FVS9J9	A1ZHHL705SYZ1V	674	chops	one_quant_q1	3	1	339	340	1	39	15	5	215.531
30MVJZJNHMD5UOZJ070JW529FVS9J9	A1ZHHL705SYZ1V	674	chops	one_quant_q1	2	2	111	117	6	39	15	5	61.235
30MVJZJNHMD5UOZJ070JW529FVS9J9	A1ZHHL705SYZ1V	674	chops	one_quant_q1	4	3	692	692	0	39	15	5	79.948
30MVJZJNHMD5UOZJ070JW529FVS9J9	A1ZHHL705SYZ1V	674	chops	one_quant_q1	1	4	528	527	-1	39	15	5	77.154
30MVJZJNHMD5UOZJ070JW529FVS9J9	A1ZHHL705SYZ1V	674	chops	one_quant_q2	3	1	344	355	11	39	15	5	215.531
30MVJZJNHMD5UOZJ070JW529FVS9J9	A1ZHHL705SYZ1V	674	chops	one_quant_q2	2	2	131	135	4	39	15	5	61.235
30MVJZJNHMD5UOZJ070JW529FVS9J9	A1ZHHL705SYZ1V	674	chops	one_quant_q2	4	3	672	670	-2	39	15	5	79.948
30MVJZJNHMD5UOZJ070JW529FVS9J9	A1ZHHL705SYZ1V	674	chops	one_quant_q2	1	4	523	525	2	39	15	5	77.154
30MVJZJNHMD5UOZJ070JW529FVS9J9	A1ZHHL705SYZ1V	674	chops	one_quant_q3	3	1	0.6194	0.65	0.0306000000000001	39	15	5	215.531
30MVJZJNHMD5UOZJ070JW529FVS9J9	A1ZHHL705SYZ1V	674	chops	one_quant_q3	2	2	1	1	0	39	15	5	61.235
30MVJZJNHMD5UOZJ070JW529FVS9J9	A1ZHHL705SYZ1V	674	chops	one_quant_q3	4	3	0.1214	0.1	-0.0214	39	15	5	79.948
30MVJZJNHMD5UOZJ070JW529FVS9J9	A1ZHHL705SYZ1V	674	chops	one_quant_q3	1	4	0.0446	0.01	-0.0346	39	15	5	77.154
30MVJZJNHMD5UOZJ070JW529FVS9J9	A1ZHHL705SYZ1V	674	chops	one_quant_q4	3	1	0.531	0.7	0.169	39	15	5	215.531
30MVJZJNHMD5UOZJ070JW529FVS9J9	A1ZHHL705SYZ1V	674	chops	one_quant_q4	2	2	0.628	1	0.372	39	15	5	61.235
30MVJZJNHMD5UOZJ070JW529FVS9J9	A1ZHHL705SYZ1V	674	chops	one_quant_q4	4	3	0.4986	0.68	0.1814	39	15	5	79.948
30MVJZJNHMD5UOZJ070JW529FVS9J9	A1ZHHL705SYZ1V	674	chops	one_quant_q4	1	4	0.8392	0.5	-0.3392	39	15	5	77.154
30MVJZJNHMD5UOZJ070JW529FVS9J9	A1ZHHL705SYZ1V	674	chops	two_quant_q1	3	1	0.9598	0.95	-0.00980000000000003	39	15	5	54.977
30MVJZJNHMD5UOZJ070JW529FVS9J9	A1ZHHL705SYZ1V	674	chops	two_quant_q1	2	2	0.7642	0.7	-0.0642	39	15	5	37.865
30MVJZJNHMD5UOZJ070JW529FVS9J9	A1ZHHL705SYZ1V	674	chops	two_quant_q1	4	3	0.8566	0.96	0.1034	39	15	5	43.345
30MVJZJNHMD5UOZJ070JW529FVS9J9	A1ZHHL705SYZ1V	674	chops	two_quant_q1	1	4	0.5884	0.6	0.0115999999999999	39	15	5	25.655
30MVJZJNHMD5UOZJ070JW529FVS9J9	A1ZHHL705SYZ1V	674	chops	three_quant_q1	1	1	0.66	0.5	-0.16	39	15	5	NA
3KWTYT08703SORL702ZF04AZXOG5LI	A1ZRSK6W6K1E63	454	violin	one_quant_q1	2	1	543	538	-5	66	18	3	133.778
3KWTYT08703SORL702ZF04AZXOG5LI	A1ZRSK6W6K1E63	454	violin	one_quant_q1	3	2	667	665	-2	66	18	3	64.931
3KWTYT08703SORL702ZF04AZXOG5LI	A1ZRSK6W6K1E63	454	violin	one_quant_q1	4	3	111	89	-22	66	18	3	36.798
3KWTYT08703SORL702ZF04AZXOG5LI	A1ZRSK6W6K1E63	454	violin	one_quant_q1	1	4	339	331	-8	66	18	3	72.057
3KWTYT08703SORL702ZF04AZXOG5LI	A1ZRSK6W6K1E63	454	violin	one_quant_q2	2	1	523	525	2	66	18	3	133.778
3KWTYT08703SORL702ZF04AZXOG5LI	A1ZRSK6W6K1E63	454	violin	one_quant_q2	3	2	672	670	-2	66	18	3	64.931
3KWTYT08703SORL702ZF04AZXOG5LI	A1ZRSK6W6K1E63	454	violin	one_quant_q2	4	3	131	130	-1	66	18	3	36.798
3KWTYT08703SORL702ZF04AZXOG5LI	A1ZRSK6W6K1E63	454	violin	one_quant_q2	1	4	344	349	5	66	18	3	72.057
3KWTYT08703SORL702ZF04AZXOG5LI	A1ZRSK6W6K1E63	454	violin	one_quant_q3	2	1	0	0.05	0.05	66	18	3	133.778
3KWTYT08703SORL702ZF04AZXOG5LI	A1ZRSK6W6K1E63	454	violin	one_quant_q3	3	2	0.6138	0.6	-0.0138	66	18	3	64.931
3KWTYT08703SORL702ZF04AZXOG5LI	A1ZRSK6W6K1E63	454	violin	one_quant_q3	4	3	0.8826	0.9	0.0174	66	18	3	36.798
3KWTYT08703SORL702ZF04AZXOG5LI	A1ZRSK6W6K1E63	454	violin	one_quant_q3	1	4	0.9466	0.99	0.0434	66	18	3	72.057
3KWTYT08703SORL702ZF04AZXOG5LI	A1ZRSK6W6K1E63	454	violin	one_quant_q4	2	1	0.835	0.9	0.0650000000000001	66	18	3	133.778
3KWTYT08703SORL702ZF04AZXOG5LI	A1ZRSK6W6K1E63	454	violin	one_quant_q4	3	2	0.4976	0.5	0.00240000000000001	66	18	3	64.931
3KWTYT08703SORL702ZF04AZXOG5LI	A1ZRSK6W6K1E63	454	violin	one_quant_q4	4	3	0.4898	0.6	0.1102	66	18	3	36.798
3KWTYT08703SORL702ZF04AZXOG5LI	A1ZRSK6W6K1E63	454	violin	one_quant_q4	1	4	0.9064	0.96	0.0536	66	18	3	72.057
3KWTYT08703SORL702ZF04AZXOG5LI	A1ZRSK6W6K1E63	454	violin	two_quant_q1	2	1	0.7568	0.1	-0.6568	66	18	3	28.107
3KWTYT08703SORL702ZF04AZXOG5LI	A1ZRSK6W6K1E63	454	violin	two_quant_q1	3	2	0.9552	0.2	-0.7552	66	18	3	8.619
3KWTYT08703SORL702ZF04AZXOG5LI	A1ZRSK6W6K1E63	454	violin	two_quant_q1	4	3	0.843	0.05	-0.793	66	18	3	11.477
3KWTYT08703SORL702ZF04AZXOG5LI	A1ZRSK6W6K1E63	454	violin	two_quant_q1	1	4	0.5984	0.02	-0.5784	66	18	3	18.418
3KWTYT08703SORL702ZF04AZXOG5LI	A1ZRSK6W6K1E63	454	violin	three_quant_q1	1	1	0.66	0	-0.66	66	18	3	NA
3X08E93BHVI6OAIEIH3I3R623O166Q	A1ZSL5ZLN9DLAK	441	eb	one_quant_q1	3	1	518	518	0	63	15	6	117.597
3X08E93BHVI6OAIEIH3I3R623O166Q	A1ZSL5ZLN9DLAK	441	eb	one_quant_q1	2	2	692	695	3	63	15	6	45.282
3X08E93BHVI6OAIEIH3I3R623O166Q	A1ZSL5ZLN9DLAK	441	eb	one_quant_q1	4	3	151	150	-1	63	15	6	39.713
3X08E93BHVI6OAIEIH3I3R623O166Q	A1ZSL5ZLN9DLAK	441	eb	one_quant_q1	1	4	339	335	-4	63	15	6	80.151
3X08E93BHVI6OAIEIH3I3R623O166Q	A1ZSL5ZLN9DLAK	441	eb	one_quant_q2	3	1	523	520	-3	63	15	6	117.597
3X08E93BHVI6OAIEIH3I3R623O166Q	A1ZSL5ZLN9DLAK	441	eb	one_quant_q2	2	2	672	670	-2	63	15	6	45.282
3X08E93BHVI6OAIEIH3I3R623O166Q	A1ZSL5ZLN9DLAK	441	eb	one_quant_q2	4	3	131	130	-1	63	15	6	39.713
3X08E93BHVI6OAIEIH3I3R623O166Q	A1ZSL5ZLN9DLAK	441	eb	one_quant_q2	1	4	344	345	1	63	15	6	80.151
3X08E93BHVI6OAIEIH3I3R623O166Q	A1ZSL5ZLN9DLAK	441	eb	one_quant_q3	3	1	0.6158	0.5	-0.1158	63	15	6	117.597
3X08E93BHVI6OAIEIH3I3R623O166Q	A1ZSL5ZLN9DLAK	441	eb	one_quant_q3	2	2	0	0	0	63	15	6	45.282
3X08E93BHVI6OAIEIH3I3R623O166Q	A1ZSL5ZLN9DLAK	441	eb	one_quant_q3	4	3	0.1232	0.2	0.0768	63	15	6	39.713
3X08E93BHVI6OAIEIH3I3R623O166Q	A1ZSL5ZLN9DLAK	441	eb	one_quant_q3	1	4	0.9512	0.95	-0.00120000000000009	63	15	6	80.151
3X08E93BHVI6OAIEIH3I3R623O166Q	A1ZSL5ZLN9DLAK	441	eb	one_quant_q4	3	1	0.5116	0.6	0.0883999999999999	63	15	6	117.597
3X08E93BHVI6OAIEIH3I3R623O166Q	A1ZSL5ZLN9DLAK	441	eb	one_quant_q4	2	2	0.752	0.5	-0.252	63	15	6	45.282
3X08E93BHVI6OAIEIH3I3R623O166Q	A1ZSL5ZLN9DLAK	441	eb	one_quant_q4	4	3	0.4714	0.45	-0.0214	63	15	6	39.713
3X08E93BHVI6OAIEIH3I3R623O166Q	A1ZSL5ZLN9DLAK	441	eb	one_quant_q4	1	4	0.9092	0.95	0.0407999999999999	63	15	6	80.151
3X08E93BHVI6OAIEIH3I3R623O166Q	A1ZSL5ZLN9DLAK	441	eb	two_quant_q1	3	1	0.9598	0.6	-0.3598	63	15	6	24.218
3X08E93BHVI6OAIEIH3I3R623O166Q	A1ZSL5ZLN9DLAK	441	eb	two_quant_q1	2	2	0.7642	0.75	-0.0142	63	15	6	21.667
3X08E93BHVI6OAIEIH3I3R623O166Q	A1ZSL5ZLN9DLAK	441	eb	two_quant_q1	4	3	0.8566	0.55	-0.3066	63	15	6	9.053
3X08E93BHVI6OAIEIH3I3R623O166Q	A1ZSL5ZLN9DLAK	441	eb	two_quant_q1	1	4	0.5884	0.45	-0.1384	63	15	6	23.841
3X08E93BHVI6OAIEIH3I3R623O166Q	A1ZSL5ZLN9DLAK	441	eb	three_quant_q1	1	1	0.66	0.4	-0.26	63	15	6	NA
37ZHEEHM6WMQVR91IPAC22UEO8I37F	A20FJRCAWN4TTA	676	chops	one_quant_q1	1	1	349	350	1	26	2	5	132.481
37ZHEEHM6WMQVR91IPAC22UEO8I37F	A20FJRCAWN4TTA	676	chops	one_quant_q1	2	2	111	110	-1	26	2	5	59.909
37ZHEEHM6WMQVR91IPAC22UEO8I37F	A20FJRCAWN4TTA	676	chops	one_quant_q1	4	3	652	650	-2	26	2	5	85.777
37ZHEEHM6WMQVR91IPAC22UEO8I37F	A20FJRCAWN4TTA	676	chops	one_quant_q1	3	4	528	530	2	26	2	5	80.312
37ZHEEHM6WMQVR91IPAC22UEO8I37F	A20FJRCAWN4TTA	676	chops	one_quant_q2	1	1	344	340	-4	26	2	5	132.481
37ZHEEHM6WMQVR91IPAC22UEO8I37F	A20FJRCAWN4TTA	676	chops	one_quant_q2	2	2	131	130	-1	26	2	5	59.909
37ZHEEHM6WMQVR91IPAC22UEO8I37F	A20FJRCAWN4TTA	676	chops	one_quant_q2	4	3	672	660	-12	26	2	5	85.777
37ZHEEHM6WMQVR91IPAC22UEO8I37F	A20FJRCAWN4TTA	676	chops	one_quant_q2	3	4	523	520	-3	26	2	5	80.312
37ZHEEHM6WMQVR91IPAC22UEO8I37F	A20FJRCAWN4TTA	676	chops	one_quant_q3	1	1	0.0496	0.02	-0.0296	26	2	5	132.481
37ZHEEHM6WMQVR91IPAC22UEO8I37F	A20FJRCAWN4TTA	676	chops	one_quant_q3	2	2	1	1	0	26	2	5	59.909
37ZHEEHM6WMQVR91IPAC22UEO8I37F	A20FJRCAWN4TTA	676	chops	one_quant_q3	4	3	0.885	0.18	-0.705	26	2	5	85.777
37ZHEEHM6WMQVR91IPAC22UEO8I37F	A20FJRCAWN4TTA	676	chops	one_quant_q3	3	4	0.3924	0.25	-0.1424	26	2	5	80.312
37ZHEEHM6WMQVR91IPAC22UEO8I37F	A20FJRCAWN4TTA	676	chops	one_quant_q4	1	1	0.906	0.85	-0.056	26	2	5	132.481
37ZHEEHM6WMQVR91IPAC22UEO8I37F	A20FJRCAWN4TTA	676	chops	one_quant_q4	2	2	0.6368	0.5	-0.1368	26	2	5	59.909
37ZHEEHM6WMQVR91IPAC22UEO8I37F	A20FJRCAWN4TTA	676	chops	one_quant_q4	4	3	0.4988	0.45	-0.0488	26	2	5	85.777
37ZHEEHM6WMQVR91IPAC22UEO8I37F	A20FJRCAWN4TTA	676	chops	one_quant_q4	3	4	0.5168	0.65	0.1332	26	2	5	80.312
37ZHEEHM6WMQVR91IPAC22UEO8I37F	A20FJRCAWN4TTA	676	chops	two_quant_q1	1	1	0.5952	0.65	0.0548000000000001	26	2	5	64.351
37ZHEEHM6WMQVR91IPAC22UEO8I37F	A20FJRCAWN4TTA	676	chops	two_quant_q1	2	2	0.7638	0.85	0.0861999999999999	26	2	5	46.726
37ZHEEHM6WMQVR91IPAC22UEO8I37F	A20FJRCAWN4TTA	676	chops	two_quant_q1	4	3	0.8526	0.95	0.0973999999999999	26	2	5	44.651
37ZHEEHM6WMQVR91IPAC22UEO8I37F	A20FJRCAWN4TTA	676	chops	two_quant_q1	3	4	0.9624	0.94	-0.0224000000000001	26	2	5	53.901
37ZHEEHM6WMQVR91IPAC22UEO8I37F	A20FJRCAWN4TTA	676	chops	three_quant_q1	1	1	0.66	0.35	-0.31	26	2	5	NA
3A7Y0R2P2OOVVKHH3N6XC8ORMYKXJH	A20SXG1DHDIDI7	619	chops	one_quant_q1	3	1	518	520	2	62	14	7	149.413
3A7Y0R2P2OOVVKHH3N6XC8ORMYKXJH	A20SXG1DHDIDI7	619	chops	one_quant_q1	4	2	652	650	-2	62	14	7	75.525
3A7Y0R2P2OOVVKHH3N6XC8ORMYKXJH	A20SXG1DHDIDI7	619	chops	one_quant_q1	2	3	151	150	-1	62	14	7	65.311
3A7Y0R2P2OOVVKHH3N6XC8ORMYKXJH	A20SXG1DHDIDI7	619	chops	one_quant_q1	1	4	339	340	1	62	14	7	82.211
3A7Y0R2P2OOVVKHH3N6XC8ORMYKXJH	A20SXG1DHDIDI7	619	chops	one_quant_q2	3	1	523	550	27	62	14	7	149.413
3A7Y0R2P2OOVVKHH3N6XC8ORMYKXJH	A20SXG1DHDIDI7	619	chops	one_quant_q2	4	2	672	650	-22	62	14	7	75.525
3A7Y0R2P2OOVVKHH3N6XC8ORMYKXJH	A20SXG1DHDIDI7	619	chops	one_quant_q2	2	3	131	140	9	62	14	7	65.311
3A7Y0R2P2OOVVKHH3N6XC8ORMYKXJH	A20SXG1DHDIDI7	619	chops	one_quant_q2	1	4	344	350	6	62	14	7	82.211
3A7Y0R2P2OOVVKHH3N6XC8ORMYKXJH	A20SXG1DHDIDI7	619	chops	one_quant_q3	3	1	0.6086	0.66	0.0514	62	14	7	149.413
3A7Y0R2P2OOVVKHH3N6XC8ORMYKXJH	A20SXG1DHDIDI7	619	chops	one_quant_q3	4	2	0.8864	0.75	-0.1364	62	14	7	75.525
3A7Y0R2P2OOVVKHH3N6XC8ORMYKXJH	A20SXG1DHDIDI7	619	chops	one_quant_q3	2	3	0	0	0	62	14	7	65.311
3A7Y0R2P2OOVVKHH3N6XC8ORMYKXJH	A20SXG1DHDIDI7	619	chops	one_quant_q3	1	4	0.953	0.93	-0.0229999999999999	62	14	7	82.211
3A7Y0R2P2OOVVKHH3N6XC8ORMYKXJH	A20SXG1DHDIDI7	619	chops	one_quant_q4	3	1	0.5072	0.5	-0.00719999999999998	62	14	7	149.413
3A7Y0R2P2OOVVKHH3N6XC8ORMYKXJH	A20SXG1DHDIDI7	619	chops	one_quant_q4	4	2	0.5058	0.5	-0.00580000000000003	62	14	7	75.525
3A7Y0R2P2OOVVKHH3N6XC8ORMYKXJH	A20SXG1DHDIDI7	619	chops	one_quant_q4	2	3	0.6288	0.7	0.0711999999999999	62	14	7	65.311
3A7Y0R2P2OOVVKHH3N6XC8ORMYKXJH	A20SXG1DHDIDI7	619	chops	one_quant_q4	1	4	0.9082	0.92	0.0118	62	14	7	82.211
3A7Y0R2P2OOVVKHH3N6XC8ORMYKXJH	A20SXG1DHDIDI7	619	chops	two_quant_q1	3	1	0.9608	0.8	-0.1608	62	14	7	33.544
3A7Y0R2P2OOVVKHH3N6XC8ORMYKXJH	A20SXG1DHDIDI7	619	chops	two_quant_q1	4	2	0.853	0.83	-0.023	62	14	7	24.119
3A7Y0R2P2OOVVKHH3N6XC8ORMYKXJH	A20SXG1DHDIDI7	619	chops	two_quant_q1	2	3	0.7574	0.75	-0.00739999999999996	62	14	7	29.114
3A7Y0R2P2OOVVKHH3N6XC8ORMYKXJH	A20SXG1DHDIDI7	619	chops	two_quant_q1	1	4	0.595	0.58	-0.015	62	14	7	56.511
3A7Y0R2P2OOVVKHH3N6XC8ORMYKXJH	A20SXG1DHDIDI7	619	chops	three_quant_q1	1	1	0.66	0.7	0.0399999999999999	62	14	7	NA
3I7DHKZYGN06OZBBERWH5R5F0SUF5N	A21067N8V2SXXU	258	eb	one_quant_q1	3	1	677	675	-2	83	11	6	75.794
3I7DHKZYGN06OZBBERWH5R5F0SUF5N	A21067N8V2SXXU	258	eb	one_quant_q1	4	2	543	545	2	83	11	6	36.196
3I7DHKZYGN06OZBBERWH5R5F0SUF5N	A21067N8V2SXXU	258	eb	one_quant_q1	1	3	339	334	-5	83	11	6	37.112
3I7DHKZYGN06OZBBERWH5R5F0SUF5N	A21067N8V2SXXU	258	eb	one_quant_q1	2	4	111	115	4	83	11	6	39.926
3I7DHKZYGN06OZBBERWH5R5F0SUF5N	A21067N8V2SXXU	258	eb	one_quant_q2	3	1	672	670	-2	83	11	6	75.794
3I7DHKZYGN06OZBBERWH5R5F0SUF5N	A21067N8V2SXXU	258	eb	one_quant_q2	4	2	523	525	2	83	11	6	36.196
3I7DHKZYGN06OZBBERWH5R5F0SUF5N	A21067N8V2SXXU	258	eb	one_quant_q2	1	3	344	341	-3	83	11	6	37.112
3I7DHKZYGN06OZBBERWH5R5F0SUF5N	A21067N8V2SXXU	258	eb	one_quant_q2	2	4	131	130	-1	83	11	6	39.926
3I7DHKZYGN06OZBBERWH5R5F0SUF5N	A21067N8V2SXXU	258	eb	one_quant_q3	3	1	0.385	0.6	0.215	83	11	6	75.794
3I7DHKZYGN06OZBBERWH5R5F0SUF5N	A21067N8V2SXXU	258	eb	one_quant_q3	4	2	0.1172	0.1	-0.0172	83	11	6	36.196
3I7DHKZYGN06OZBBERWH5R5F0SUF5N	A21067N8V2SXXU	258	eb	one_quant_q3	1	3	0.9514	0	-0.9514	83	11	6	37.112
3I7DHKZYGN06OZBBERWH5R5F0SUF5N	A21067N8V2SXXU	258	eb	one_quant_q3	2	4	1	1	0	83	11	6	39.926
3I7DHKZYGN06OZBBERWH5R5F0SUF5N	A21067N8V2SXXU	258	eb	one_quant_q4	3	1	0.4972	0.5	0.00280000000000002	83	11	6	75.794
3I7DHKZYGN06OZBBERWH5R5F0SUF5N	A21067N8V2SXXU	258	eb	one_quant_q4	4	2	0.5178	0.5	-0.0178	83	11	6	36.196
3I7DHKZYGN06OZBBERWH5R5F0SUF5N	A21067N8V2SXXU	258	eb	one_quant_q4	1	3	0.9044	0.8	-0.1044	83	11	6	37.112
3I7DHKZYGN06OZBBERWH5R5F0SUF5N	A21067N8V2SXXU	258	eb	one_quant_q4	2	4	0.6306	0.25	-0.3806	83	11	6	39.926
3I7DHKZYGN06OZBBERWH5R5F0SUF5N	A21067N8V2SXXU	258	eb	two_quant_q1	3	1	0.9602	0.25	-0.7102	83	11	6	14.961
3I7DHKZYGN06OZBBERWH5R5F0SUF5N	A21067N8V2SXXU	258	eb	two_quant_q1	4	2	0.8544	0.3	-0.5544	83	11	6	5.51
3I7DHKZYGN06OZBBERWH5R5F0SUF5N	A21067N8V2SXXU	258	eb	two_quant_q1	1	3	0.5954	0.25	-0.3454	83	11	6	4.945
3I7DHKZYGN06OZBBERWH5R5F0SUF5N	A21067N8V2SXXU	258	eb	two_quant_q1	2	4	0.7564	0.15	-0.6064	83	11	6	7.571
3I7DHKZYGN06OZBBERWH5R5F0SUF5N	A21067N8V2SXXU	258	eb	three_quant_q1	1	1	0.66	0.5	-0.16	83	11	6	NA
3OS4RQUCR9F8DFSKF1NU8D57AOFBFJ	A21EZISIJ3JPSW	336	eb	one_quant_q1	2	1	543	543	0	65	17	5	75.281
3OS4RQUCR9F8DFSKF1NU8D57AOFBFJ	A21EZISIJ3JPSW	336	eb	one_quant_q1	3	2	677	677	0	65	17	5	48.435
3OS4RQUCR9F8DFSKF1NU8D57AOFBFJ	A21EZISIJ3JPSW	336	eb	one_quant_q1	1	3	136	135	-1	65	17	5	37.046
3OS4RQUCR9F8DFSKF1NU8D57AOFBFJ	A21EZISIJ3JPSW	336	eb	one_quant_q1	4	4	324	323	-1	65	17	5	31.887
3OS4RQUCR9F8DFSKF1NU8D57AOFBFJ	A21EZISIJ3JPSW	336	eb	one_quant_q2	2	1	523	521	-2	65	17	5	75.281
3OS4RQUCR9F8DFSKF1NU8D57AOFBFJ	A21EZISIJ3JPSW	336	eb	one_quant_q2	3	2	672	672	0	65	17	5	48.435
3OS4RQUCR9F8DFSKF1NU8D57AOFBFJ	A21EZISIJ3JPSW	336	eb	one_quant_q2	1	3	131	130	-1	65	17	5	37.046
3OS4RQUCR9F8DFSKF1NU8D57AOFBFJ	A21EZISIJ3JPSW	336	eb	one_quant_q2	4	4	344	342	-2	65	17	5	31.887
3OS4RQUCR9F8DFSKF1NU8D57AOFBFJ	A21EZISIJ3JPSW	336	eb	one_quant_q3	2	1	0	0	0	65	17	5	75.281
3OS4RQUCR9F8DFSKF1NU8D57AOFBFJ	A21EZISIJ3JPSW	336	eb	one_quant_q3	3	2	0.3854	0.43	0.0446	65	17	5	48.435
3OS4RQUCR9F8DFSKF1NU8D57AOFBFJ	A21EZISIJ3JPSW	336	eb	one_quant_q3	1	3	0.0492	0.1	0.0508	65	17	5	37.046
3OS4RQUCR9F8DFSKF1NU8D57AOFBFJ	A21EZISIJ3JPSW	336	eb	one_quant_q3	4	4	0.8772	0.75	-0.1272	65	17	5	31.887
3OS4RQUCR9F8DFSKF1NU8D57AOFBFJ	A21EZISIJ3JPSW	336	eb	one_quant_q4	2	1	0.8364	0.5	-0.3364	65	17	5	75.281
3OS4RQUCR9F8DFSKF1NU8D57AOFBFJ	A21EZISIJ3JPSW	336	eb	one_quant_q4	3	2	0.4934	0.57	0.0765999999999999	65	17	5	48.435
3OS4RQUCR9F8DFSKF1NU8D57AOFBFJ	A21EZISIJ3JPSW	336	eb	one_quant_q4	1	3	0.6248	0.9	0.2752	65	17	5	37.046
3OS4RQUCR9F8DFSKF1NU8D57AOFBFJ	A21EZISIJ3JPSW	336	eb	one_quant_q4	4	4	0.522	0.25	-0.272	65	17	5	31.887
3OS4RQUCR9F8DFSKF1NU8D57AOFBFJ	A21EZISIJ3JPSW	336	eb	two_quant_q1	2	1	0.7534	0.2	-0.5534	65	17	5	48.016
3OS4RQUCR9F8DFSKF1NU8D57AOFBFJ	A21EZISIJ3JPSW	336	eb	two_quant_q1	3	2	0.9636	0.5	-0.4636	65	17	5	14.756
3OS4RQUCR9F8DFSKF1NU8D57AOFBFJ	A21EZISIJ3JPSW	336	eb	two_quant_q1	1	3	0.5968	0.1	-0.4968	65	17	5	11.535
3OS4RQUCR9F8DFSKF1NU8D57AOFBFJ	A21EZISIJ3JPSW	336	eb	two_quant_q1	4	4	0.8628	0.1	-0.7628	65	17	5	13.673
3OS4RQUCR9F8DFSKF1NU8D57AOFBFJ	A21EZISIJ3JPSW	336	eb	three_quant_q1	1	1	0.66	0	-0.66	65	17	5	NA
3WRFBPLXRAOFYC1OYWR1YZG4ONM3NP	A239EUWY6SNDEZ	501	eb	one_quant_q1	1	1	528	530	2	54	6	6	106.45
3WRFBPLXRAOFYC1OYWR1YZG4ONM3NP	A239EUWY6SNDEZ	501	eb	one_quant_q1	4	2	652	650	-2	54	6	6	80.418
3WRFBPLXRAOFYC1OYWR1YZG4ONM3NP	A239EUWY6SNDEZ	501	eb	one_quant_q1	3	3	126	125	-1	54	6	6	46.955
3WRFBPLXRAOFYC1OYWR1YZG4ONM3NP	A239EUWY6SNDEZ	501	eb	one_quant_q1	2	4	324	320	-4	54	6	6	52.176
3WRFBPLXRAOFYC1OYWR1YZG4ONM3NP	A239EUWY6SNDEZ	501	eb	one_quant_q2	1	1	523	540	17	54	6	6	106.45
3WRFBPLXRAOFYC1OYWR1YZG4ONM3NP	A239EUWY6SNDEZ	501	eb	one_quant_q2	4	2	672	630	-42	54	6	6	80.418
3WRFBPLXRAOFYC1OYWR1YZG4ONM3NP	A239EUWY6SNDEZ	501	eb	one_quant_q2	3	3	131	130	-1	54	6	6	46.955
3WRFBPLXRAOFYC1OYWR1YZG4ONM3NP	A239EUWY6SNDEZ	501	eb	one_quant_q2	2	4	344	325	-19	54	6	6	52.176
3WRFBPLXRAOFYC1OYWR1YZG4ONM3NP	A239EUWY6SNDEZ	501	eb	one_quant_q3	1	1	0.0488	0.65	0.6012	54	6	6	106.45
3WRFBPLXRAOFYC1OYWR1YZG4ONM3NP	A239EUWY6SNDEZ	501	eb	one_quant_q3	4	2	0.877	0.35	-0.527	54	6	6	80.418
3WRFBPLXRAOFYC1OYWR1YZG4ONM3NP	A239EUWY6SNDEZ	501	eb	one_quant_q3	3	3	0.6118	0.45	-0.1618	54	6	6	46.955
3WRFBPLXRAOFYC1OYWR1YZG4ONM3NP	A239EUWY6SNDEZ	501	eb	one_quant_q3	2	4	1	0.5	-0.5	54	6	6	52.176
3WRFBPLXRAOFYC1OYWR1YZG4ONM3NP	A239EUWY6SNDEZ	501	eb	one_quant_q4	1	1	0.846	0.7	-0.146	54	6	6	106.45
3WRFBPLXRAOFYC1OYWR1YZG4ONM3NP	A239EUWY6SNDEZ	501	eb	one_quant_q4	4	2	0.508	0.4	-0.108	54	6	6	80.418
3WRFBPLXRAOFYC1OYWR1YZG4ONM3NP	A239EUWY6SNDEZ	501	eb	one_quant_q4	3	3	0.4864	0.68	0.1936	54	6	6	46.955
3WRFBPLXRAOFYC1OYWR1YZG4ONM3NP	A239EUWY6SNDEZ	501	eb	one_quant_q4	2	4	0.9112	0.5	-0.4112	54	6	6	52.176
3WRFBPLXRAOFYC1OYWR1YZG4ONM3NP	A239EUWY6SNDEZ	501	eb	two_quant_q1	1	1	0.5862	0.65	0.0638	54	6	6	29.078
3WRFBPLXRAOFYC1OYWR1YZG4ONM3NP	A239EUWY6SNDEZ	501	eb	two_quant_q1	4	2	0.8508	0.05	-0.8008	54	6	6	24.773
3WRFBPLXRAOFYC1OYWR1YZG4ONM3NP	A239EUWY6SNDEZ	501	eb	two_quant_q1	3	3	0.9666	0.1	-0.8666	54	6	6	15.043
3WRFBPLXRAOFYC1OYWR1YZG4ONM3NP	A239EUWY6SNDEZ	501	eb	two_quant_q1	2	4	0.7582	0.12	-0.6382	54	6	6	17.187
3WRFBPLXRAOFYC1OYWR1YZG4ONM3NP	A239EUWY6SNDEZ	501	eb	three_quant_q1	1	1	0.66	0.8	0.14	54	6	6	NA
3C2NJ6JBKAHQDU55UWDWFPBCI9Z2NQ	A23DPGTXU8VUG2	750	eb	one_quant_q1	4	1	652	650	-2	84	12	5	401.888
3C2NJ6JBKAHQDU55UWDWFPBCI9Z2NQ	A23DPGTXU8VUG2	750	eb	one_quant_q1	3	2	518	520	2	84	12	5	26.8
3C2NJ6JBKAHQDU55UWDWFPBCI9Z2NQ	A23DPGTXU8VUG2	750	eb	one_quant_q1	1	3	339	340	1	84	12	5	18.237
3C2NJ6JBKAHQDU55UWDWFPBCI9Z2NQ	A23DPGTXU8VUG2	750	eb	one_quant_q1	2	4	151	155	4	84	12	5	27.138
3C2NJ6JBKAHQDU55UWDWFPBCI9Z2NQ	A23DPGTXU8VUG2	750	eb	one_quant_q2	4	1	672	670	-2	84	12	5	401.888
3C2NJ6JBKAHQDU55UWDWFPBCI9Z2NQ	A23DPGTXU8VUG2	750	eb	one_quant_q2	3	2	523	522	-1	84	12	5	26.8
3C2NJ6JBKAHQDU55UWDWFPBCI9Z2NQ	A23DPGTXU8VUG2	750	eb	one_quant_q2	1	3	344	342	-2	84	12	5	18.237
3C2NJ6JBKAHQDU55UWDWFPBCI9Z2NQ	A23DPGTXU8VUG2	750	eb	one_quant_q2	2	4	131	130	-1	84	12	5	27.138
3C2NJ6JBKAHQDU55UWDWFPBCI9Z2NQ	A23DPGTXU8VUG2	750	eb	one_quant_q3	4	1	0.8824	0.6	-0.2824	84	12	5	401.888
3C2NJ6JBKAHQDU55UWDWFPBCI9Z2NQ	A23DPGTXU8VUG2	750	eb	one_quant_q3	3	2	0.6268	0.5	-0.1268	84	12	5	26.8
3C2NJ6JBKAHQDU55UWDWFPBCI9Z2NQ	A23DPGTXU8VUG2	750	eb	one_quant_q3	1	3	0.9534	0.5	-0.4534	84	12	5	18.237
3C2NJ6JBKAHQDU55UWDWFPBCI9Z2NQ	A23DPGTXU8VUG2	750	eb	one_quant_q3	2	4	0	0	0	84	12	5	27.138
3C2NJ6JBKAHQDU55UWDWFPBCI9Z2NQ	A23DPGTXU8VUG2	750	eb	one_quant_q4	4	1	0.4952	0.5	0.00480000000000003	84	12	5	401.888
3C2NJ6JBKAHQDU55UWDWFPBCI9Z2NQ	A23DPGTXU8VUG2	750	eb	one_quant_q4	3	2	0.5174	0.5	-0.0174	84	12	5	26.8
3C2NJ6JBKAHQDU55UWDWFPBCI9Z2NQ	A23DPGTXU8VUG2	750	eb	one_quant_q4	1	3	0.9086	1	0.0914	84	12	5	18.237
3C2NJ6JBKAHQDU55UWDWFPBCI9Z2NQ	A23DPGTXU8VUG2	750	eb	one_quant_q4	2	4	0.6202	1	0.3798	84	12	5	27.138
3C2NJ6JBKAHQDU55UWDWFPBCI9Z2NQ	A23DPGTXU8VUG2	750	eb	two_quant_q1	4	1	0.8542	0.48	-0.3742	84	12	5	9.663
3C2NJ6JBKAHQDU55UWDWFPBCI9Z2NQ	A23DPGTXU8VUG2	750	eb	two_quant_q1	3	2	0.9624	0.4	-0.5624	84	12	5	7.12
3C2NJ6JBKAHQDU55UWDWFPBCI9Z2NQ	A23DPGTXU8VUG2	750	eb	two_quant_q1	1	3	0.582	0.5	-0.082	84	12	5	11.644
3C2NJ6JBKAHQDU55UWDWFPBCI9Z2NQ	A23DPGTXU8VUG2	750	eb	two_quant_q1	2	4	0.7624	0.6	-0.1624	84	12	5	5.74
3C2NJ6JBKAHQDU55UWDWFPBCI9Z2NQ	A23DPGTXU8VUG2	750	eb	three_quant_q1	1	1	0.66	0.33	-0.33	84	12	5	NA
3W2LOLRXLBF6981NC90HO52G06ZRKE	A248LF7KKHXZ14	568	chops	one_quant_q1	3	1	667	665	-2	86	14	7	138.896
3W2LOLRXLBF6981NC90HO52G06ZRKE	A248LF7KKHXZ14	568	chops	one_quant_q1	4	2	503	500	-3	86	14	7	47.62
3W2LOLRXLBF6981NC90HO52G06ZRKE	A248LF7KKHXZ14	568	chops	one_quant_q1	2	3	364	365	1	86	14	7	38.189
3W2LOLRXLBF6981NC90HO52G06ZRKE	A248LF7KKHXZ14	568	chops	one_quant_q1	1	4	136	138	2	86	14	7	35.864
3W2LOLRXLBF6981NC90HO52G06ZRKE	A248LF7KKHXZ14	568	chops	one_quant_q2	3	1	672	670	-2	86	14	7	138.896
3W2LOLRXLBF6981NC90HO52G06ZRKE	A248LF7KKHXZ14	568	chops	one_quant_q2	4	2	523	510	-13	86	14	7	47.62
3W2LOLRXLBF6981NC90HO52G06ZRKE	A248LF7KKHXZ14	568	chops	one_quant_q2	2	3	344	345	1	86	14	7	38.189
3W2LOLRXLBF6981NC90HO52G06ZRKE	A248LF7KKHXZ14	568	chops	one_quant_q2	1	4	131	135	4	86	14	7	35.864
3W2LOLRXLBF6981NC90HO52G06ZRKE	A248LF7KKHXZ14	568	chops	one_quant_q3	3	1	0.614	0.75	0.136	86	14	7	138.896
3W2LOLRXLBF6981NC90HO52G06ZRKE	A248LF7KKHXZ14	568	chops	one_quant_q3	4	2	0.8836	0.8	-0.0836	86	14	7	47.62
3W2LOLRXLBF6981NC90HO52G06ZRKE	A248LF7KKHXZ14	568	chops	one_quant_q3	2	3	0	0	0	86	14	7	38.189
3W2LOLRXLBF6981NC90HO52G06ZRKE	A248LF7KKHXZ14	568	chops	one_quant_q3	1	4	0.0484	0	-0.0484	86	14	7	35.864
3W2LOLRXLBF6981NC90HO52G06ZRKE	A248LF7KKHXZ14	568	chops	one_quant_q4	3	1	0.4908	0.7	0.2092	86	14	7	138.896
3W2LOLRXLBF6981NC90HO52G06ZRKE	A248LF7KKHXZ14	568	chops	one_quant_q4	4	2	0.5118	0.65	0.1382	86	14	7	47.62
3W2LOLRXLBF6981NC90HO52G06ZRKE	A248LF7KKHXZ14	568	chops	one_quant_q4	2	3	0.917	1	0.083	86	14	7	38.189
3W2LOLRXLBF6981NC90HO52G06ZRKE	A248LF7KKHXZ14	568	chops	one_quant_q4	1	4	0.6266	1	0.3734	86	14	7	35.864
3W2LOLRXLBF6981NC90HO52G06ZRKE	A248LF7KKHXZ14	568	chops	two_quant_q1	3	1	0.9608	0.95	-0.0108	86	14	7	33.306
3W2LOLRXLBF6981NC90HO52G06ZRKE	A248LF7KKHXZ14	568	chops	two_quant_q1	4	2	0.853	0.97	0.117	86	14	7	25.105
3W2LOLRXLBF6981NC90HO52G06ZRKE	A248LF7KKHXZ14	568	chops	two_quant_q1	2	3	0.7574	0.5	-0.2574	86	14	7	10.193
3W2LOLRXLBF6981NC90HO52G06ZRKE	A248LF7KKHXZ14	568	chops	two_quant_q1	1	4	0.595	0.6	0.005	86	14	7	20.205
3W2LOLRXLBF6981NC90HO52G06ZRKE	A248LF7KKHXZ14	568	chops	three_quant_q1	1	1	0.66	0.45	-0.21	86	14	7	NA
3GLB5JMZFXV76CMZ4HKILOTJEOSGDV	A248TO3PTV0K5P	268	chops	one_quant_q1	4	1	692	690	-2	85	13	2	64.157
3GLB5JMZFXV76CMZ4HKILOTJEOSGDV	A248TO3PTV0K5P	268	chops	one_quant_q1	3	2	528	530	2	85	13	2	38.027
3GLB5JMZFXV76CMZ4HKILOTJEOSGDV	A248TO3PTV0K5P	268	chops	one_quant_q1	2	3	364	370	6	85	13	2	16.284
3GLB5JMZFXV76CMZ4HKILOTJEOSGDV	A248TO3PTV0K5P	268	chops	one_quant_q1	1	4	126	130	4	85	13	2	29.492
3GLB5JMZFXV76CMZ4HKILOTJEOSGDV	A248TO3PTV0K5P	268	chops	one_quant_q2	4	1	672	600	-72	85	13	2	64.157
3GLB5JMZFXV76CMZ4HKILOTJEOSGDV	A248TO3PTV0K5P	268	chops	one_quant_q2	3	2	523	500	-23	85	13	2	38.027
3GLB5JMZFXV76CMZ4HKILOTJEOSGDV	A248TO3PTV0K5P	268	chops	one_quant_q2	2	3	344	350	6	85	13	2	16.284
3GLB5JMZFXV76CMZ4HKILOTJEOSGDV	A248TO3PTV0K5P	268	chops	one_quant_q2	1	4	131	150	19	85	13	2	29.492
3GLB5JMZFXV76CMZ4HKILOTJEOSGDV	A248TO3PTV0K5P	268	chops	one_quant_q3	4	1	0.118	0.7	0.582	85	13	2	64.157
3GLB5JMZFXV76CMZ4HKILOTJEOSGDV	A248TO3PTV0K5P	268	chops	one_quant_q3	3	2	0.3866	0.3	-0.0866	85	13	2	38.027
3GLB5JMZFXV76CMZ4HKILOTJEOSGDV	A248TO3PTV0K5P	268	chops	one_quant_q3	2	3	0	0.2	0.2	85	13	2	16.284
3GLB5JMZFXV76CMZ4HKILOTJEOSGDV	A248TO3PTV0K5P	268	chops	one_quant_q3	1	4	0.952	0.3	-0.652	85	13	2	29.492
3GLB5JMZFXV76CMZ4HKILOTJEOSGDV	A248TO3PTV0K5P	268	chops	one_quant_q4	4	1	0.494	0.6	0.106	85	13	2	64.157
3GLB5JMZFXV76CMZ4HKILOTJEOSGDV	A248TO3PTV0K5P	268	chops	one_quant_q4	3	2	0.5284	0.9	0.3716	85	13	2	38.027
3GLB5JMZFXV76CMZ4HKILOTJEOSGDV	A248TO3PTV0K5P	268	chops	one_quant_q4	2	3	0.9086	0.5	-0.4086	85	13	2	16.284
3GLB5JMZFXV76CMZ4HKILOTJEOSGDV	A248TO3PTV0K5P	268	chops	one_quant_q4	1	4	0.6344	0.5	-0.1344	85	13	2	29.492
3GLB5JMZFXV76CMZ4HKILOTJEOSGDV	A248TO3PTV0K5P	268	chops	two_quant_q1	4	1	0.8544	0.8	-0.0544	85	13	2	14.782
3GLB5JMZFXV76CMZ4HKILOTJEOSGDV	A248TO3PTV0K5P	268	chops	two_quant_q1	3	2	0.9606	0.75	-0.2106	85	13	2	7.582
3GLB5JMZFXV76CMZ4HKILOTJEOSGDV	A248TO3PTV0K5P	268	chops	two_quant_q1	2	3	0.7528	0.6	-0.1528	85	13	2	7.464
3GLB5JMZFXV76CMZ4HKILOTJEOSGDV	A248TO3PTV0K5P	268	chops	two_quant_q1	1	4	0.5936	0.55	-0.0436	85	13	2	8.737
3GLB5JMZFXV76CMZ4HKILOTJEOSGDV	A248TO3PTV0K5P	268	chops	three_quant_q1	1	1	0.66	0.3	-0.36	85	13	2	NA
3XIQGXAUMC82BPGF2EH09IJIV3SX7I	A249TNDSY03Z7Y	351	eb	one_quant_q1	4	1	543	542	-1	53	5	5	104.631
3XIQGXAUMC82BPGF2EH09IJIV3SX7I	A249TNDSY03Z7Y	351	eb	one_quant_q1	1	2	677	678	1	53	5	5	43.711
3XIQGXAUMC82BPGF2EH09IJIV3SX7I	A249TNDSY03Z7Y	351	eb	one_quant_q1	3	3	136	138	2	53	5	5	52.071
3XIQGXAUMC82BPGF2EH09IJIV3SX7I	A249TNDSY03Z7Y	351	eb	one_quant_q1	2	4	324	322	-2	53	5	5	46.506
3XIQGXAUMC82BPGF2EH09IJIV3SX7I	A249TNDSY03Z7Y	351	eb	one_quant_q2	4	1	523	523	0	53	5	5	104.631
3XIQGXAUMC82BPGF2EH09IJIV3SX7I	A249TNDSY03Z7Y	351	eb	one_quant_q2	1	2	672	670	-2	53	5	5	43.711
3XIQGXAUMC82BPGF2EH09IJIV3SX7I	A249TNDSY03Z7Y	351	eb	one_quant_q2	3	3	131	130	-1	53	5	5	52.071
3XIQGXAUMC82BPGF2EH09IJIV3SX7I	A249TNDSY03Z7Y	351	eb	one_quant_q2	2	4	344	342	-2	53	5	5	46.506
3XIQGXAUMC82BPGF2EH09IJIV3SX7I	A249TNDSY03Z7Y	351	eb	one_quant_q3	4	1	0.1184	0.15	0.0316	53	5	5	104.631
3XIQGXAUMC82BPGF2EH09IJIV3SX7I	A249TNDSY03Z7Y	351	eb	one_quant_q3	1	2	0.0418	0.01	-0.0318	53	5	5	43.711
3XIQGXAUMC82BPGF2EH09IJIV3SX7I	A249TNDSY03Z7Y	351	eb	one_quant_q3	3	3	0.381	0.4	0.019	53	5	5	52.071
3XIQGXAUMC82BPGF2EH09IJIV3SX7I	A249TNDSY03Z7Y	351	eb	one_quant_q3	2	4	1	1	0	53	5	5	46.506
3XIQGXAUMC82BPGF2EH09IJIV3SX7I	A249TNDSY03Z7Y	351	eb	one_quant_q4	4	1	0.5268	0.35	-0.1768	53	5	5	104.631
3XIQGXAUMC82BPGF2EH09IJIV3SX7I	A249TNDSY03Z7Y	351	eb	one_quant_q4	1	2	0.75	0.2	-0.55	53	5	5	43.711
3XIQGXAUMC82BPGF2EH09IJIV3SX7I	A249TNDSY03Z7Y	351	eb	one_quant_q4	3	3	0.4766	0.5	0.0234	53	5	5	52.071
3XIQGXAUMC82BPGF2EH09IJIV3SX7I	A249TNDSY03Z7Y	351	eb	one_quant_q4	2	4	0.909	0.8	-0.109	53	5	5	46.506
3XIQGXAUMC82BPGF2EH09IJIV3SX7I	A249TNDSY03Z7Y	351	eb	two_quant_q1	4	1	0.8594	0.6	-0.2594	53	5	5	22.909
3XIQGXAUMC82BPGF2EH09IJIV3SX7I	A249TNDSY03Z7Y	351	eb	two_quant_q1	1	2	0.593	0.5	-0.093	53	5	5	15.957
3XIQGXAUMC82BPGF2EH09IJIV3SX7I	A249TNDSY03Z7Y	351	eb	two_quant_q1	3	3	0.9566	0.6	-0.3566	53	5	5	7.924
3XIQGXAUMC82BPGF2EH09IJIV3SX7I	A249TNDSY03Z7Y	351	eb	two_quant_q1	2	4	0.7566	0.6	-0.1566	53	5	5	17.642
3XIQGXAUMC82BPGF2EH09IJIV3SX7I	A249TNDSY03Z7Y	351	eb	three_quant_q1	1	1	0.66	0.5	-0.16	53	5	5	NA
3VNL7UK1XFJ891M1FNEF87BTH2ZFTC	A24QSO0ZGQNMRF	0:13:12	chops	one_quant_q1	2	1	503	510	7	72	24	7	119.945
3VNL7UK1XFJ891M1FNEF87BTH2ZFTC	A24QSO0ZGQNMRF	0:13:12	chops	one_quant_q1	1	2	667	670	3	72	24	7	46.157
3VNL7UK1XFJ891M1FNEF87BTH2ZFTC	A24QSO0ZGQNMRF	0:13:12	chops	one_quant_q1	3	3	126	125	-1	72	24	7	43.243
3VNL7UK1XFJ891M1FNEF87BTH2ZFTC	A24QSO0ZGQNMRF	0:13:12	chops	one_quant_q1	4	4	364	365	1	72	24	7	59.079
3VNL7UK1XFJ891M1FNEF87BTH2ZFTC	A24QSO0ZGQNMRF	0:13:12	chops	one_quant_q2	2	1	523	540	17	72	24	7	119.945
3VNL7UK1XFJ891M1FNEF87BTH2ZFTC	A24QSO0ZGQNMRF	0:13:12	chops	one_quant_q2	1	2	672	670	-2	72	24	7	46.157
3VNL7UK1XFJ891M1FNEF87BTH2ZFTC	A24QSO0ZGQNMRF	0:13:12	chops	one_quant_q2	3	3	131	120	-11	72	24	7	43.243
3VNL7UK1XFJ891M1FNEF87BTH2ZFTC	A24QSO0ZGQNMRF	0:13:12	chops	one_quant_q2	4	4	344	340	-4	72	24	7	59.079
3VNL7UK1XFJ891M1FNEF87BTH2ZFTC	A24QSO0ZGQNMRF	0:13:12	chops	one_quant_q3	2	1	1	0.03	-0.97	72	24	7	119.945
3VNL7UK1XFJ891M1FNEF87BTH2ZFTC	A24QSO0ZGQNMRF	0:13:12	chops	one_quant_q3	1	2	0.9562	0.02	-0.9362	72	24	7	46.157
3VNL7UK1XFJ891M1FNEF87BTH2ZFTC	A24QSO0ZGQNMRF	0:13:12	chops	one_quant_q3	3	3	0.6154	0.04	-0.5754	72	24	7	43.243
3VNL7UK1XFJ891M1FNEF87BTH2ZFTC	A24QSO0ZGQNMRF	0:13:12	chops	one_quant_q3	4	4	0.1166	0.01	-0.1066	72	24	7	59.079
3VNL7UK1XFJ891M1FNEF87BTH2ZFTC	A24QSO0ZGQNMRF	0:13:12	chops	one_quant_q4	2	1	0.845	0.05	-0.795	72	24	7	119.945
3VNL7UK1XFJ891M1FNEF87BTH2ZFTC	A24QSO0ZGQNMRF	0:13:12	chops	one_quant_q4	1	2	0.7516	0.02	-0.7316	72	24	7	46.157
3VNL7UK1XFJ891M1FNEF87BTH2ZFTC	A24QSO0ZGQNMRF	0:13:12	chops	one_quant_q4	3	3	0.4842	0.04	-0.4442	72	24	7	43.243
3VNL7UK1XFJ891M1FNEF87BTH2ZFTC	A24QSO0ZGQNMRF	0:13:12	chops	one_quant_q4	4	4	0.5314	0.06	-0.4714	72	24	7	59.079
3VNL7UK1XFJ891M1FNEF87BTH2ZFTC	A24QSO0ZGQNMRF	0:13:12	chops	two_quant_q1	2	1	0.7604	0.5	-0.2604	72	24	7	28.684
3VNL7UK1XFJ891M1FNEF87BTH2ZFTC	A24QSO0ZGQNMRF	0:13:12	chops	two_quant_q1	1	2	0.5892	0.55	-0.0391999999999999	72	24	7	23.863
3VNL7UK1XFJ891M1FNEF87BTH2ZFTC	A24QSO0ZGQNMRF	0:13:12	chops	two_quant_q1	3	3	0.9584	0.99	0.0316	72	24	7	220.297
3VNL7UK1XFJ891M1FNEF87BTH2ZFTC	A24QSO0ZGQNMRF	0:13:12	chops	two_quant_q1	4	4	0.8562	0.81	-0.0461999999999999	72	24	7	54.068
3VNL7UK1XFJ891M1FNEF87BTH2ZFTC	A24QSO0ZGQNMRF	0:13:12	chops	three_quant_q1	1	1	0.66	0.36	-0.3	72	24	7	NA
3FE7TXL1LINBGRIXAO5DJJ6HNK92Q0	A24ZKEJTS1O4IW	288	chops	one_quant_q1	4	1	364	365	1	29	5	2	59.507
3FE7TXL1LINBGRIXAO5DJJ6HNK92Q0	A24ZKEJTS1O4IW	288	chops	one_quant_q1	1	2	126	130	4	29	5	2	27.744
3FE7TXL1LINBGRIXAO5DJJ6HNK92Q0	A24ZKEJTS1O4IW	288	chops	one_quant_q1	3	3	667	660	-7	29	5	2	15.094
3FE7TXL1LINBGRIXAO5DJJ6HNK92Q0	A24ZKEJTS1O4IW	288	chops	one_quant_q1	2	4	543	540	-3	29	5	2	30.682
3FE7TXL1LINBGRIXAO5DJJ6HNK92Q0	A24ZKEJTS1O4IW	288	chops	one_quant_q2	4	1	344	360	16	29	5	2	59.507
3FE7TXL1LINBGRIXAO5DJJ6HNK92Q0	A24ZKEJTS1O4IW	288	chops	one_quant_q2	1	2	131	130	-1	29	5	2	27.744
3FE7TXL1LINBGRIXAO5DJJ6HNK92Q0	A24ZKEJTS1O4IW	288	chops	one_quant_q2	3	3	672	680	8	29	5	2	15.094
3FE7TXL1LINBGRIXAO5DJJ6HNK92Q0	A24ZKEJTS1O4IW	288	chops	one_quant_q2	2	4	523	520	-3	29	5	2	30.682
3FE7TXL1LINBGRIXAO5DJJ6HNK92Q0	A24ZKEJTS1O4IW	288	chops	one_quant_q3	4	1	0.1106	0.1	-0.0106	29	5	2	59.507
3FE7TXL1LINBGRIXAO5DJJ6HNK92Q0	A24ZKEJTS1O4IW	288	chops	one_quant_q3	1	2	0.9542	0.2	-0.7542	29	5	2	27.744
3FE7TXL1LINBGRIXAO5DJJ6HNK92Q0	A24ZKEJTS1O4IW	288	chops	one_quant_q3	3	3	0.6248	0.05	-0.5748	29	5	2	15.094
3FE7TXL1LINBGRIXAO5DJJ6HNK92Q0	A24ZKEJTS1O4IW	288	chops	one_quant_q3	2	4	0	0.01	0.01	29	5	2	30.682
3FE7TXL1LINBGRIXAO5DJJ6HNK92Q0	A24ZKEJTS1O4IW	288	chops	one_quant_q4	4	1	0.5294	0.6	0.0706	29	5	2	59.507
3FE7TXL1LINBGRIXAO5DJJ6HNK92Q0	A24ZKEJTS1O4IW	288	chops	one_quant_q4	1	2	0.6326	0.9	0.2674	29	5	2	27.744
3FE7TXL1LINBGRIXAO5DJJ6HNK92Q0	A24ZKEJTS1O4IW	288	chops	one_quant_q4	3	3	0.5048	0.5	-0.00480000000000003	29	5	2	15.094
3FE7TXL1LINBGRIXAO5DJJ6HNK92Q0	A24ZKEJTS1O4IW	288	chops	one_quant_q4	2	4	0.8468	0.6	-0.2468	29	5	2	30.682
3FE7TXL1LINBGRIXAO5DJJ6HNK92Q0	A24ZKEJTS1O4IW	288	chops	two_quant_q1	4	1	0.8594	0.75	-0.1094	29	5	2	14.602
3FE7TXL1LINBGRIXAO5DJJ6HNK92Q0	A24ZKEJTS1O4IW	288	chops	two_quant_q1	1	2	0.593	0.5	-0.093	29	5	2	18.951
3FE7TXL1LINBGRIXAO5DJJ6HNK92Q0	A24ZKEJTS1O4IW	288	chops	two_quant_q1	3	3	0.9566	0.5	-0.4566	29	5	2	23.148
3FE7TXL1LINBGRIXAO5DJJ6HNK92Q0	A24ZKEJTS1O4IW	288	chops	two_quant_q1	2	4	0.7566	0.8	0.0434	29	5	2	32.951
3FE7TXL1LINBGRIXAO5DJJ6HNK92Q0	A24ZKEJTS1O4IW	288	chops	three_quant_q1	1	1	0.66	0.6	-0.0600000000000001	29	5	2	NA
33C7UALJVLYYL2055QOZS9BC18B81G	A253BTZU51FQ8D	395	eb	one_quant_q1	2	1	364	362	-2	41	17	2	84.174
33C7UALJVLYYL2055QOZS9BC18B81G	A253BTZU51FQ8D	395	eb	one_quant_q1	3	2	126	124	-2	41	17	2	47.543
33C7UALJVLYYL2055QOZS9BC18B81G	A253BTZU51FQ8D	395	eb	one_quant_q1	1	3	677	675	-2	41	17	2	53.28
33C7UALJVLYYL2055QOZS9BC18B81G	A253BTZU51FQ8D	395	eb	one_quant_q1	4	4	543	544	1	41	17	2	47.505
[truncated: 4,049 more rows]
