# Supplementary material for: Hypothetical Outcome Plots Outperform Error Bars and Violin Plots for Inferences about Reliability of Variable Ordering
Source: PLoS One. 2015 Nov 16;10(11):e0142444. doi: 10.1371/journal.pone.0142444 (PMC4646698; doi:10.1371/journal.pone.0142444)
Supplement: S5 File — All participants responses (anonymized) are available as a zipped file. (ZIP) [file pone.0142444.s005.zip › plos_experiment_data/README.txt]

This directory contains the subject response data from our experiment conducted on Amazon Mechanical Turk (AMT). 
Anonymized results (ready for analysis using statistical software) are in 'processed_results'. 


---------processed_results-----------------------------

The file 'processed results' contains the responses from AMT workers who participated 
in the experiment. 
The data is in long format where each row represents one response to one question from a particular
worker.

Columns are as follows:

assignId, workerId  - identifies the assignment and the worker on AMT
totaltime - time in seconds spent on the task by the worker
treat - treatment. eb=error bar, violin=violin plot, hops=hops
question - what question. out of 4 one variable questions, 4 two variable, 1 three variable
distr_type  - 1 - 4 for one variable trials (see manuscript Table 1), 1 - 4 for two variable trials (see Table 2), and 1 only for three variable trial (see Table 3).
order - the order in which the worker saw the question.   
true - the true answer    
wresponse - the worker's response       
err - the difference between wresponse and true     
subjId - the subject id number for the single variable task (parameters for the task available in data/one/parameters.csv in experiment_code folder) 
subjId2 - the subject id number for the two variable task (parameters for the task available in data/two/parameters.csv in experiment code folder)
diff - response to question about difficulty of answering questions (see final feedback page in Appendix).
timeOnPage - time in seconds spent on the screen on which the question occurred.
